# Supplementary material for: Synaptotagmin-11 facilitates assembly of a presynaptic signaling complex in post-Golgi cargo vesicles
Source: EMBO Rep. 2024 May 2;25(6):10. doi: 10.1038/s44319-024-00147-0 (PMC11169412; doi:10.1038/s44319-024-00147-0)
Supplement: Supplementary file 2 — Movie EV1 [file 44319_2024_147_MOESM2_ESM.zip]

Archive with 3 entries (2 files):
- EMBOR-2023-58002V2_MovieEV1/
- EMBOR-2023-58002V2_MovieEV1/EMBOR-2023-58002V2_MovieEV1.avi
- EMBOR-2023-58002V2_MovieEV1/README.txt
