# Supplementary material for: Synaptotagmin-11 facilitates assembly of a presynaptic signaling complex in post-Golgi cargo vesicles
Source: EMBO Rep. 2024 May 2;25(6):10. doi: 10.1038/s44319-024-00147-0 (PMC11169412; doi:10.1038/s44319-024-00147-0)
Supplement: Supplementary file 2 — Movie EV1 [file 44319_2024_147_MOESM2_ESM.zip › EMBOR-2023-58002V2_MovieEV1/README.txt]

Movie EV1
Live confocal imaging of mobile GB2/Syt11 complexes in the axon and dendrites of a cultured hippocampal neuron. GB2/Syt11 complexes were visualized by bimolecular fluorescence complementation (BiFC) of GB2-VC with Syt11-VN, which reconstitutes Venus fluorescence. Images were acquired with a Leica point scanning confocal Sp5-II-matrix microscope, using a 40x / 1.40-0.60 PlanApo Lamda Blue objective at a rate of 1 frame/s and played back at 12 frames/s.
