# Supplementary material for: Synaptotagmin-11 facilitates assembly of a presynaptic signaling complex in post-Golgi cargo vesicles
Source: EMBO Rep. 2024 May 2;25(6):10. doi: 10.1038/s44319-024-00147-0 (PMC11169412; doi:10.1038/s44319-024-00147-0)
Supplement: Supplementary file 3 — Movie EV2 [file 44319_2024_147_MOESM3_ESM.zip]

Archive with 3 entries (2 files):
- EMBOR-2023-58002V2_MovieEV2/
- EMBOR-2023-58002V2_MovieEV2/EMBOR-2023-58002V2_MovieEV2.mp4
- EMBOR-2023-58002V2_MovieEV2/README.txt
