# Supplementary material for: Synaptotagmin-11 facilitates assembly of a presynaptic signaling complex in post-Golgi cargo vesicles
Source: EMBO Rep. 2024 May 2;25(6):10. doi: 10.1038/s44319-024-00147-0 (PMC11169412; doi:10.1038/s44319-024-00147-0)
Supplement: Supplementary file 3 — Movie EV2 [file 44319_2024_147_MOESM3_ESM.zip › EMBOR-2023-58002V2_MovieEV2/README.txt]

Movie EV2
3D-reconstruction of a Syt11+/+ axon stained for endogenous NPY (magenta), GB2 (green), and Cav2.2 (cyan) and imaged for super-resolution with structured illumination microscopy (SIM). Images were acquired with an Applied Precision OMX BLAZE microscope, using a 60x / NA 1.42 PlanApo N objective. 3D-reconstruction of image stacks (11 frames at a distance of 0.25 �m) was performed using the automated surface reconstruction plug-in of Imaris. The following sequences are shown: (1) 3D rendering of image stack, (2) surface reconstruction of NPY-staining, (3) surface reconstruction of GB2-staining, (4) surface reconstruction of Cav2.2 staining, (5) Superposition of NPY, GB2 and Cav2.2 surfaces, (6) Z-stack of NPY surface (outline) together with GB2 and Cav2.2 surfaces to assign vesicle groups.
