# Supplementary material for: Synaptotagmin-11 facilitates assembly of a presynaptic signaling complex in post-Golgi cargo vesicles
Source: EMBO Rep. 2024 May 2;25(6):10. doi: 10.1038/s44319-024-00147-0 (PMC11169412; doi:10.1038/s44319-024-00147-0)
Supplement: Supplementary file 4 — Source data Fig. 1 [file 44319_2024_147_MOESM4_ESM.zip]

Archive with 28 entries (23 files):
- EMBOR-2023-58002V2_SourceDataForFigure1/
- EMBOR-2023-58002V2_SourceDataForFigure1/1B/
- EMBOR-2023-58002V2_SourceDataForFigure1/1B/1B bottom/
- EMBOR-2023-58002V2_SourceDataForFigure1/1B/1B bottom/AP_western_Cav2.2.tif
- EMBOR-2023-58002V2_SourceDataForFigure1/1B/1B bottom/AP_western_GB1.tif
- EMBOR-2023-58002V2_SourceDataForFigure1/1B/1B bottom/AP_western_KCTD16-FLAG.tif
- EMBOR-2023-58002V2_SourceDataForFigure1/1B/1B bottom/Input_western_Cav2.2.tif
- EMBOR-2023-58002V2_SourceDataForFigure1/1B/1B bottom/Input_western_GB1.tif
- EMBOR-2023-58002V2_SourceDataForFigure1/1B/1B bottom/Input_western_KCTD16-FLAG.tif
- EMBOR-2023-58002V2_SourceDataForFigure1/1B/1B bottom/README.pdf
- EMBOR-2023-58002V2_SourceDataForFigure1/1B/1B top/
- EMBOR-2023-58002V2_SourceDataForFigure1/1B/1B top/AP_western_Cav2.2.tif
- EMBOR-2023-58002V2_SourceDataForFigure1/1B/1B top/AP_western_GB2ICD-Myc.tif
- EMBOR-2023-58002V2_SourceDataForFigure1/1B/1B top/AP_western_KCTD16-FLAG.tif
- EMBOR-2023-58002V2_SourceDataForFigure1/1B/1B top/Input_western_Cav2.2.tif
- EMBOR-2023-58002V2_SourceDataForFigure1/1B/1B top/Input_western_GB2ICD-Myc.tif
- EMBOR-2023-58002V2_SourceDataForFigure1/1B/1B top/Input_western_KCTD16-FLAG.tif
- EMBOR-2023-58002V2_SourceDataForFigure1/1B/1B top/README.pdf
- EMBOR-2023-58002V2_SourceDataForFigure1/1C/
- EMBOR-2023-58002V2_SourceDataForFigure1/1C/AP_western_Cav2.2.tif
- EMBOR-2023-58002V2_SourceDataForFigure1/1C/AP_western_GB1.tif
- EMBOR-2023-58002V2_SourceDataForFigure1/1C/AP_western_KCTD16-FLAG.tif
- EMBOR-2023-58002V2_SourceDataForFigure1/1C/AP_western_Syt11C2-eGFP.tif
- EMBOR-2023-58002V2_SourceDataForFigure1/1C/Input_western_Cav2.2.tif
- EMBOR-2023-58002V2_SourceDataForFigure1/1C/Input_western_GB1.tif
- EMBOR-2023-58002V2_SourceDataForFigure1/1C/Input_western_KCTD16-FLAG.tif
- EMBOR-2023-58002V2_SourceDataForFigure1/1C/Input_western_Syt11C2-eGFP.tif
- EMBOR-2023-58002V2_SourceDataForFigure1/1C/README.pdf
