# Supplementary material for: Synaptotagmin-11 facilitates assembly of a presynaptic signaling complex in post-Golgi cargo vesicles
Source: EMBO Rep. 2024 May 2;25(6):10. doi: 10.1038/s44319-024-00147-0 (PMC11169412; doi:10.1038/s44319-024-00147-0)
Supplement: Supplementary file 5 — Source data Fig. 2 [file 44319_2024_147_MOESM5_ESM.zip]

Archive with 5 entries (2 files):
- EMBOR-2023-58002V2_SourceDataForFigure2/
- EMBOR-2023-58002V2_SourceDataForFigure2/2A/
- EMBOR-2023-58002V2_SourceDataForFigure2/2A/Numerical Data 2A.xlsx
- EMBOR-2023-58002V2_SourceDataForFigure2/2B/
- EMBOR-2023-58002V2_SourceDataForFigure2/2B/Numerical Data 2B.xlsx
