# Supplementary material for: Synaptotagmin-11 facilitates assembly of a presynaptic signaling complex in post-Golgi cargo vesicles
Source: EMBO Rep. 2024 May 2;25(6):10. doi: 10.1038/s44319-024-00147-0 (PMC11169412; doi:10.1038/s44319-024-00147-0)
Supplement: Supplementary file 5 — Source data Fig. 2 [file 44319_2024_147_MOESM5_ESM.zip › EMBOR-2023-58002V2_SourceDataForFigure2/2A/Numerical Data 2A.xlsx]

## Sheet: README
Lucifertase activizy
The data was normalized to the Emax of the control obtained by non-linear regression curve fit (midle pannel)
The valies at baseline (BL) were used for the bar graph (bottom pannel)

## Sheet: Figure 2A
Luciferase activity
	GB1/2 + KCTD16 (control)
Log [GABA] (M)	BL	-8	-7.5	-7	-6.5	-6	-5.5	-5	-4.5	4
exp# 1	0.071235	0.047524	0.073954	0.063853	0.151885	0.354759	0.774234	1.06225	1.10631	0.961948
2	0.060798	0.030187	0.035318	0.057216	0.135045	0.462891	0.850264	1.09688	1.1176	0.969842
3	0.024954	0.022161	0.030231	0.027278	0.090561	0.246788	0.463915	0.479454	0.486573	0.463944
4	0.011154	0.024807	0.038227	0.035479	0.088032	0.471282	0.591738	0.660313	0.648501	0.668557
5	0.050682	0.069964	0.045697	0.174222	0.17814	0.736825	0.915199	1.07493	1.01937	0.969389
6	-0.00203	0.007499	0.018141	0.066455	0.078281	0.349277	0.56848	0.715745	0.722178	0.664493
7	0.015817	0.015656	0.001374	-0.01383	0.098762	0.463856	0.862996	1.06172	1.11762	0.998947
8	0.017922	0.023623	0.02086	0.045419	0.208648	0.845718	1.26282	1.52153	1.61848	1.5378
mean	0.0313165	0.0301776	0.0329752	0.0570115	0.128669	0.491424	0.786206	0.959101	0.979578	0.904365
	GB1/2 + KCTD16 + Syt11
Log [GABA] (M)	BL	-8	-7.5	-7	-6.5	-6	-5.5	-5	-4.5	4
exp# 1	0.05919	0.019662	0.055886	0.046428	0.200038	0.375824	0.907042	1.25438	1.28487	1.19554
2	0.063853	0.025991	0.031196	0.062801	0.101291	0.417677	1.01273	1.01889	1.05225	0.921762
3	0.019516	0.03564	0.033768	0.027585	0.089845	0.331063	0.542284	0.661424	0.636368	0.693789
4	-0.00066	0.006023	0.018273	0.021431	0.046618	0.203897	0.507463	0.512871	0.562559	0.497127
5	0.042496	0.051062	0.08657	0.17811	0.193796	0.528279	0.954054	1.26171	1.31491	1.44246
6	-0.02554	0.000292	-0.00368	0.062114	0.067347	0.254141	0.5725	0.643472	0.745348	0.760609
7	0.011315	0.015057	0.008025	-0.02796	0.111524	0.428874	0.872104	1.05361	1.37213	1.11844
8	0.017469	-0.00623	0.009049	-0.00282	0.161372	0.660049	1.18577	1.4093	1.60323	1.40838
mean	0.0234549	0.0184371	0.0298859	0.0459611	0.121479	0.399975	0.819244	0.976956	1.07146	1.00476
