# Supplementary material for: Synaptotagmin-11 facilitates assembly of a presynaptic signaling complex in post-Golgi cargo vesicles
Source: EMBO Rep. 2024 May 2;25(6):10. doi: 10.1038/s44319-024-00147-0 (PMC11169412; doi:10.1038/s44319-024-00147-0)
Supplement: Supplementary file 5 — Source data Fig. 2 [file 44319_2024_147_MOESM5_ESM.zip › EMBOR-2023-58002V2_SourceDataForFigure2/2B/Numerical Data 2B.xlsx]

## Sheet: README
The BRET ratio was calculated by deviding Venus fluorescence (530-570 nm) by Rluc luminescence (370-470 nm)
The data was normalized to baseline
Bar graphs represent changes in the BRET ratio following ligand application (compared to baseline)

## Sheet: Figure 2B representative traces
BRET
	BRET ratio normalized to baseline (%)
Time (s)	control	+Syt11
0	102.796	101.143
6.364	103.359	102.42
12.733	100.796	101.232
19.095	102.043	100.271
25.459	103.893	102.619
31.819	102.014	100.417
38.191	101.38	100.803
44.555	101.428	100.356
50.92	100.129	99.7265
57.282	100.416	101.895
63.648	100.719	99.7934
70.013	98.5569	98.4423
76.381	101.001	100.469
82.744	99.3886	100.347
89.104	97.3261	97.7857
95.465	98.1381	98.5592
101.828	97.2876	99.3308
108.196	96.8335	98.1818
114.562	97.4184	98.3446
120.931	98.0886	98.4784
127.297	96.9855	99.3839
135.7	128.635	129.475
142.059	132.266	126.36
148.417	138.108	131.708
154.779	139.63	135.614
161.146	139.214	135.807
167.512	140.244	136.905
173.874	141.013	136.632
180.235	139.184	136.376
186.596	140.05	136.503
192.962	138.843	136.604
199.327	139.597	137.436
205.693	139.812	136.623
212.052	137.522	134.547
218.418	140.807	136.533
224.782	140.924	137.419
231.149	139.044	136.808
237.515	140.77	137.352
243.876	139.946	136.286
250.237	140.335	134.835
256.601	141.913	137.047
262.963	138.437	134.966
269.328	138.44	134.55
275.69	140.161	136.284
282.051	138.153	134.831
288.415	138.839	134.475
294.779	138.853	135.514
301.142	139.63	136.644
307.504	138.996	134.836
313.866	138.238	134.816
320.229	138.263	135.323
326.591	138.339	134.433
332.953	138.389	135.166
339.319	139.039	136.623
345.685	140.582	136.464
352.05	139.557	134.119
358.41	137.362	135.076
364.774	139.595	135.044
371.138	137.708	135.458
377.499	140.331	135.089
383.862	139.109	137.659
392.268	127.692	123.047
398.628	113.555	110.219
404.99	106.604	103.644
411.352	105.924	103.001
417.717	104.631	100.843
424.075	102.947	100.536
430.438	100.928	97.3936
436.8	99.3217	98.4209
443.163	99.2277	98.9183
449.531	102.397	101.063
455.9	98.8651	98.2941
462.26	97.5773	97.902
468.621	99.418	99.7984
474.983	97.7973	97.6594
481.346	99.3041	98.1166
487.705	98.975	98.1668
494.068	98.3747	97.1865
500.431	99.1331	98.8064
506.797	97.9521	98.0592
513.158	99.0887	98.6885
519.518	98.2581	99.1159
525.878	99.3525	99.516
532.241	99.3972	98.6085
538.603	98.8804	99.5318
544.964	97.886	98.1028
551.324	98.6276	98.8662
557.687	99.2587	100.211
564.047	97.9383	98.7866
570.41	98.4976	98.2703
576.772	98.4479	99.0789
583.131	100.24	99.0491
589.492	98.4776	97.8504
595.856	99.7182	99.7449
602.22	98.1853	100.498
608.581	98.9216	99.0142
614.943	100.223	99.5085
621.308	100.109	97.4323
627.672	99.12	99.6721
634.034	99.9727	101.146
640.395	98.1467	99.686

## Sheet: Figure 2B bar graph
BRET change
	100 µM GABA			4 µM CGP54626
exp#	control	+ Syt11		control	+ Syt11
1	42.6372	39.3614		4.48442	5.19865
2	34.113	30.3984		4.19852	3.84711
3	49.9676	40.0362		3.92308	2.38067
4	42.7242	37.9233		-0.00521	0.280605
5	40.5936	36.4853		0.892566	0.324094
6	28.92	26.7843		0.552635	1.70545
7	36.2502	31.0342		1.04349	0.598465
8	28.7739	28.0042		0.88949	1.8497
mean	37.9975	33.7534		1.99737	2.02309
