# Supplementary material for: Synaptotagmin-11 facilitates assembly of a presynaptic signaling complex in post-Golgi cargo vesicles
Source: EMBO Rep. 2024 May 2;25(6):10. doi: 10.1038/s44319-024-00147-0 (PMC11169412; doi:10.1038/s44319-024-00147-0)
Supplement: Supplementary file 6 — Source data Fig. 3 [file 44319_2024_147_MOESM6_ESM.zip]

Archive with 37 entries (31 files):
- EMBOR-2023-58002V2_SourceDataForFigure3/
- EMBOR-2023-58002V2_SourceDataForFigure3/3B/
- EMBOR-2023-58002V2_SourceDataForFigure3/3B/BiFC quantification.xlsx
- EMBOR-2023-58002V2_SourceDataForFigure3/3B/Kctd16-KO_mCherry.tif
- EMBOR-2023-58002V2_SourceDataForFigure3/3B/Kctd16-KO_Merge.tif
- EMBOR-2023-58002V2_SourceDataForFigure3/3B/Kctd16-KO_Venus.tif
- EMBOR-2023-58002V2_SourceDataForFigure3/3B/Kctd16-WT_mCherry.tif
- EMBOR-2023-58002V2_SourceDataForFigure3/3B/Kctd16-WT_Merge.tif
- EMBOR-2023-58002V2_SourceDataForFigure3/3B/Kctd16-WT_Venus.tif
- EMBOR-2023-58002V2_SourceDataForFigure3/3C/
- EMBOR-2023-58002V2_SourceDataForFigure3/3C/Axon_mCherry.tif
- EMBOR-2023-58002V2_SourceDataForFigure3/3C/Axon_Merge.tif
- EMBOR-2023-58002V2_SourceDataForFigure3/3C/Axon_Synaptophysin.tif
- EMBOR-2023-58002V2_SourceDataForFigure3/3C/Axon_Venus.tif
- EMBOR-2023-58002V2_SourceDataForFigure3/3C/Dendrite_mCherry.tif
- EMBOR-2023-58002V2_SourceDataForFigure3/3C/Dendrite_Merge.tif
- EMBOR-2023-58002V2_SourceDataForFigure3/3C/Dendrite_PSD95.tif
- EMBOR-2023-58002V2_SourceDataForFigure3/3C/Dendrite_Venus.tif
- EMBOR-2023-58002V2_SourceDataForFigure3/3D/
- EMBOR-2023-58002V2_SourceDataForFigure3/3D/Numerical Data 3D.xlsx
- EMBOR-2023-58002V2_SourceDataForFigure3/3E/
- EMBOR-2023-58002V2_SourceDataForFigure3/3E/0 min.tif
- EMBOR-2023-58002V2_SourceDataForFigure3/3E/1 min.tif
- EMBOR-2023-58002V2_SourceDataForFigure3/3E/2 min.tif
- EMBOR-2023-58002V2_SourceDataForFigure3/3E/3 min.tif
- EMBOR-2023-58002V2_SourceDataForFigure3/3E/4 min.tif
- EMBOR-2023-58002V2_SourceDataForFigure3/3E/5 min.tif
- EMBOR-2023-58002V2_SourceDataForFigure3/3E/Kymograph.tif
- EMBOR-2023-58002V2_SourceDataForFigure3/3F/
- EMBOR-2023-58002V2_SourceDataForFigure3/3F/NPY-mCherry_MAP2.tif
- EMBOR-2023-58002V2_SourceDataForFigure3/3F/NPY_mCherry.tif
- EMBOR-2023-58002V2_SourceDataForFigure3/3F/NPY_Merge.tif
- EMBOR-2023-58002V2_SourceDataForFigure3/3F/NPY_Venus.tif
- EMBOR-2023-58002V2_SourceDataForFigure3/3F/Rab5-mCherry_MAP2.tif
- EMBOR-2023-58002V2_SourceDataForFigure3/3F/Rab5_mCherry.tif
- EMBOR-2023-58002V2_SourceDataForFigure3/3F/Rab5_Merge.tif
- EMBOR-2023-58002V2_SourceDataForFigure3/3F/Rab5_Venus.tif
