# Supplementary material for: Synaptotagmin-11 facilitates assembly of a presynaptic signaling complex in post-Golgi cargo vesicles
Source: EMBO Rep. 2024 May 2;25(6):10. doi: 10.1038/s44319-024-00147-0 (PMC11169412; doi:10.1038/s44319-024-00147-0)
Supplement: Supplementary file 6 — Source data Fig. 3 [file 44319_2024_147_MOESM6_ESM.zip › EMBOR-2023-58002V2_SourceDataForFigure3/3B/BiFC quantification.xlsx]

## Sheet: README
BiFC (Venus) fluorescence
The Venus fluorescence was meassured on the soma of individual cells and normalized to the fluorescence of the mCherry volume marker
The data are from n = 23 (Kctd16+/+), 22 (Kctd16-/-) neurons from 4 independent transfections

## Sheet: BiFC quqmtification
BiFC	Genotype
neuron#	Kctd16+/+	Kctd16-/-
1	0.488339	0.583623
2	1.24615	0.429937
3	0.385097	0.45864
4	1.16206	0.344888
5	0.494945	0.531662
6	0.841294	0.284156
7	1.04389	0.266274
8	0.813406	0.215841
9	0.780292	0.247917
10	1.0418	0.367116
11	0.807467	0.501391
12	2.31986	0.3517
13	2.94401	0.416657
14	0.679112	0.400708
15	0.45203	0.356195
16	0.998329	0.263327
17	1.01817	0.47849
18	0.731777	0.365709
19	1.12065	0.224789
20	0.593625	0.35298
21	1.18118	0.223671
22	1.22507	0.216504
23	0.771462
mean	1.00609	0.358281
