# Supplementary material for: Synaptotagmin-11 facilitates assembly of a presynaptic signaling complex in post-Golgi cargo vesicles
Source: EMBO Rep. 2024 May 2;25(6):10. doi: 10.1038/s44319-024-00147-0 (PMC11169412; doi:10.1038/s44319-024-00147-0)
Supplement: Supplementary file 6 — Source data Fig. 3 [file 44319_2024_147_MOESM6_ESM.zip › EMBOR-2023-58002V2_SourceDataForFigure3/3D/Numerical Data 3D.xlsx]

## Sheet: README
BiFC and PSD95 fluorescence distribution along the spines
The distance along the spine was devided into 30 segments
The data are from n = 83 spinrs from 4 independent transfections

## Sheet: Figure 3D
BiFC	Segment
Spine#	1	2	3	4	5	6	7	8	9	10	11	12	13	14	15	16	17	18	19	20	21	22	23	24	25	26	27	28	29	30
1	-0.205278	0.0173003	-0.256643	0.222757	0.342607	0.924736	1.28429	1.23292	1.78081	1.60959	0.907614	1.42126	1.6952	1.33565	1.4555	1.4555	1.57535	1.14731	0.565186	1.09595	0.61655	-0.034064	-0.10255	-0.290885	-0.256643	-0.119671	-0.034064	-0.188157	0.000178847	0.000178847
2	-0.0854283	0.308365	0.102907	-0.0169426	0.941857	1.16444	0.753522	1.62671	1.40414	0.61655	1.11307	0.822007	0.993222	1.04459	1.13019	0.958979	0.941857	1.04459	0.205636	-0.119671	0.61655	-0.0511854	-0.119671	-0.119671	-0.239521	-0.239521	0.0173003	-0.153914	0.222757	-0.0169426
3	-0.308007	-0.034064	0.120029	0.171393	0.702157	0.565186	0.924736	2.24309	0.873372	0.924736	1.52399	1.2158	1.9349	1.16444	1.28429	0.719279	1.55823	0.770643	1.01034	0.753522	-0.0511854	-0.273764	-0.256643	0.222757	-0.188157	-0.136793	0.205636	0.0686646	-0.273764	-0.308007
4	0.000178847	0.000178847	0.0686646	0.0515431	0.205636	1.07883	0.804886	1.43838	1.57535	1.78081	1.19868	1.66096	0.804886	1.55823	1.57535	2.31157	1.11307	0.462457	0.411093	0.599429	0.359729	0.000178847	0.325486	-0.0511854	-0.0169426	0.085786	0.205636	-0.0854283	0.0686646	-0.188157
5	-0.034064	0.445336	0.770643	0.274122	0.085786	0.9761	0.462457	0.924736	1.07883	1.55823	1.36989	1.72944	1.59247	0.993222	1.71232	0.890493	1.66096	0.753522	-0.2224	-0.325128	0.37685	0.171393	0.0515431	-0.0169426	0.0173003	-0.034064	-0.136793	-0.0511854	-0.0854283	-0.308007
6	0.085786	0.222757	-0.153914	0.445336	0.61655	0.822007	1.16444	1.01034	1.35277	0.941857	1.83217	1.6952	1.52399	1.25004	1.47262	0.548064	1.4555	0.839129	1.33565	0.787764	-0.0169426	0.000178847	-0.0854283	-0.153914	-0.136793	-0.171035	-0.205278	-0.0169426	-0.0683069	-0.0683069
7	0.188515	-0.239521	0.257	0.222757	0.719279	1.25004	1.04459	0.411093	0.941857	0.462457	1.42126	1.28429	1.59247	1.47262	1.31853	-0.0854283	1.13019	0.839129	0.924736	0.257	0.222757	-0.0683069	0.222757	0.120029	0.154272	-0.171035	-0.308007	-0.308007	-0.325128	-0.205278
8	-0.171035	-0.153914	-0.0854283	0.411093	0.205636	0.770643	1.14731	1.14731	0.565186	1.74656	0.958979	1.04459	1.02746	2.00339	1.28429	1.19868	0.685036	0.479579	0.4967	0.0344217	-0.0854283	0.222757	-0.188157	0.085786	-0.171035	0.0173003	-0.205278	-0.273764	0.0515431	-0.410735
9	0.085786	-0.205278	0.000178847	0.650793	-0.034064	0.291243	0.719279	1.2158	1.4555	1.86641	0.993222	1.6952	1.81505	0.787764	0.599429	1.16444	1.55823	0.9761	0.873372	0.839129	0.411093	0.0344217	-0.171035	-0.308007	-0.290885	-0.10255	-0.188157	-0.171035	-0.325128	-0.290885
10	0.0515431	0.0515431	0.171393	0.274122	0.685036	0.359729	1.16444	0.479579	0.839129	0.599429	1.07883	1.38701	1.57535	1.19868	2.55127	1.33565	1.02746	1.72944	0.513822	0.61655	0.702157	0.308365	0.102907	-0.171035	0.085786	-0.308007	-0.0511854	0.0173003	-0.256643	-0.10255
11	-0.2224	-0.136793	0.0173003	-0.136793	0.359729	0.993222	1.47262	0.890493	1.50686	0.822007	1.35277	0.411093	0.513822	1.66096	0.873372	1.43838	0.342607	1.43838	1.31853	0.61655	0.274122	-0.547707	0.120029	-0.10255	-0.308007	-0.136793	-0.239521	-0.239521	-0.256643	-0.359371
12	-0.205278	-0.2224	0.325486	0.325486	0.274122	0.907614	0.479579	1.50686	0.787764	1.76369	0.9761	1.19868	1.28429	1.01034	1.04459	1.19868	1.2158	0.4967	0.599429	0.222757	0.154272	-0.0683069	0.0686646	-0.0169426	-0.325128	0.0686646	-0.034064	-0.0511854	-0.2224	0.085786
13	-0.0511854	0.188515	-0.10255	-0.205278	0.274122	0.37685	1.14731	0.907614	2.4143	2.12324	1.23292	2.34581	0.993222	2.14036	0.822007	0.873372	0.873372	1.66096	0.582307	0.393972	0.222757	0.393972	0.085786	0.0344217	-0.2224	-0.0511854	0.13715	-0.0169426	-0.10255	-0.119671
14	-0.239521	0.085786	0.0515431	0.479579	0.702157	-0.427857	0.753522	1.13019	1.09595	1.06171	1.67808	0.650793	1.14731	0.685036	1.66096	1.18156	0.462457	1.07883	0.102907	0.907614	-0.0169426	0.205636	0.154272	-0.171035	0.188515	-0.188157	-0.136793	-0.718921	-0.188157	0.188515
15	0.291243	-0.239521	0.154272	0.4967	0.530943	1.26716	0.907614	0.958979	2.31157	0.924736	1.16444	1.42126	0.9761	2.31157	1.81505	1.72944	0.085786	1.84929	0.719279	0.753522	-0.0683069	0.120029	-0.4621	-0.136793	-0.239521	-0.136793	-0.136793	-0.10255	-0.239521	-0.119671
16	-0.2224	-0.308007	-0.153914	0.445336	0.907614	0.359729	-0.119671	1.55823	1.01034	1.28429	1.88354	1.57535	1.11307	1.76369	1.16444	0.873372	0.0344217	0.291243	1.84929	0.479579	-0.325128	0.513822	-0.153914	0.102907	-0.136793	-0.171035	-0.171035	-0.171035	-0.205278	-0.205278
17	-0.547707	0.291243	-0.188157	0.325486	0.719279	0.565186	-0.0854283	1.14731	0.445336	2.24309	2.38006	1.83217	1.6952	0.411093	1.47262	1.67808	0.633672	0.993222	-0.153914	0.719279	0.239879	0.102907	-0.153914	-0.444978	-0.308007	0.0515431	-0.308007	-0.034064	0.0344217	0.0173003
18	-0.2224	-0.10255	0.000178847	-0.0511854	0.462457	0.873372	1.28429	0.13715	0.411093	0.839129	1.16444	0.787764	1.91778	1.74656	0.102907	1.81505	1.11307	0.445336	0.428215	0.513822	-0.410735	-0.256643	-0.0854283	-0.119671	-0.2224	-0.2224	-0.239521	-0.034064	-0.0683069	-0.239521
19	-0.359371	-0.308007	0.239879	-0.0683069	0.839129	0.171393	1.09595	1.38701	1.42126	1.01034	1.09595	0.582307	0.411093	1.40414	1.07883	1.78081	1.35277	0.0344217	-0.0169426	-0.2224	0.993222	-0.256643	-0.153914	-0.2224	-0.0683069	0.0344217	0.0344217	0.0686646	-0.2224	-0.308007
20	0.342607	0.239879	-0.0511854	-0.153914	0.393972	0.907614	1.13019	0.308365	1.25004	1.67808	-0.0169426	1.48974	1.6952	1.66096	0.513822	0.873372	0.61655	-0.0511854	1.02746	-0.205278	0.0686646	-0.10255	-0.119671	-0.0169426	-0.308007	0.0515431	-0.153914	-0.0511854	-0.2224	-0.325128
21	0.325486	0.171393	0.0686646	0.239879	0.171393	0.445336	1.79793	1.09595	1.26716	1.59247	2.24309	0.873372	1.90066	1.2158	1.81505	1.07883	1.60959	0.325486	0.291243	0.239879	-0.034064	-0.410735	-0.205278	-0.0854283	0.0515431	-0.308007	-0.188157	-0.188157	-0.205278	-0.205278
22	-0.34225	-0.239521	0.239879	0.13715	0.582307	0.958979	0.222757	0.719279	1.2158	0.924736	0.9761	0.804886	1.72944	1.71232	2.1746	0.9761	0.924736	0.428215	0.188515	0.13715	0.445336	0.13715	-0.376493	-0.2224	-0.0169426	-0.205278	-0.239521	-0.239521	-0.0511854	-0.290885
23	1.18156	1.31853	1.4555	1.55823	1.50686	1.35277	1.14731	0.890493	0.633672	0.411093	0.257	0.154272	0.0686646	0.0515431	0.0515431	0.102907	0.171393	0.291243	0.411093	0.565186	0.702157	0.822007	0.873372	0.804886	0.650793	0.462457	0.257	0.0686646	-0.0683069	-0.153914
24	1.55823	1.33565	1.11307	0.958979	0.907614	0.924736	0.941857	0.958979	0.958979	0.873372	0.7364	0.599429	0.479579	0.37685	0.308365	0.291243	0.291243	0.325486	0.37685	0.445336	0.479579	0.479579	0.479579	0.479579	0.479579	0.445336	0.393972	0.308365	0.188515	0.0686646
25	1.54111	1.55823	1.54111	1.52399	1.47262	1.42126	1.36989	1.33565	1.31853	1.30141	1.30141	1.30141	1.26716	1.2158	1.13019	1.01034	0.890493	0.770643	0.650793	0.565186	0.479579	0.428215	0.37685	0.342607	0.308365	0.274122	0.239879	0.205636	0.171393	0.154272
26	1.55823	1.38701	1.2158	1.01034	0.839129	0.667914	0.513822	0.411093	0.342607	0.308365	0.291243	0.308365	0.325486	0.342607	0.342607	0.308365	0.257	0.205636	0.154272	0.154272	0.13715	0.120029	0.102907	0.0686646	0.0344217	0.000178847	-0.034064	-0.0511854	-0.0683069	-0.0854283
27	1.55823	1.52399	1.4555	1.35277	1.2158	1.09595	0.9761	0.873372	0.787764	0.702157	0.61655	0.548064	0.479579	0.428215	0.37685	0.342607	0.325486	0.308365	0.325486	0.325486	0.342607	0.359729	0.37685	0.37685	0.37685	0.359729	0.325486	0.291243	0.222757	0.171393
28	1.55823	1.43838	1.26716	1.09595	0.924736	0.770643	0.61655	0.479579	0.359729	0.239879	0.13715	0.0515431	0.000178847	-0.034064	-0.034064	-0.034064	0.0173003	0.0686646	0.13715	0.205636	0.291243	0.359729	0.428215	0.462457	0.479579	0.462457	0.428215	0.37685	0.291243	0.205636
29	1.55823	1.47262	1.35277	1.18156	0.993222	0.787764	0.599429	0.411093	0.274122	0.13715	0.0686646	0.0173003	0.000178847	0.000178847	0.0173003	0.0686646	0.120029	0.188515	0.257	0.342607	0.428215	0.4967	0.530943	0.548064	0.530943	0.4967	0.445336	0.359729	0.274122	0.188515
30	1.50686	1.54111	1.55823	1.50686	1.4555	1.35277	1.23292	1.07883	0.941857	0.804886	0.702157	0.650793	0.599429	0.582307	0.582307	0.599429	0.599429	0.582307	0.565186	0.548064	0.513822	0.462457	0.411093	0.342607	0.274122	0.222757	0.171393	0.120029	0.0686646	0.0344217
31	0.907614	0.924736	0.958979	0.993222	1.04459	1.11307	1.18156	1.26716	1.31853	1.38701	1.4555	1.50686	1.52399	1.54111	1.55823	1.50686	1.47262	1.43838	1.35277	1.26716	1.18156	1.09595	0.993222	0.907614	0.804886	0.702157	0.61655	0.530943	0.445336	0.359729
32	1.55823	1.52399	1.48974	1.42126	1.33565	1.25004	1.14731	1.02746	0.907614	0.787764	0.685036	0.565186	0.4967	0.428215	0.359729	0.325486	0.274122	0.239879	0.222757	0.188515	0.171393	0.154272	0.120029	0.120029	0.102907	0.085786	0.0686646	0.0515431	0.0344217	0.0173003
33	1.55823	1.48974	1.40414	1.28429	1.18156	1.04459	0.924736	0.804886	0.685036	0.599429	0.513822	0.428215	0.342607	0.274122	0.205636	0.154272	0.102907	0.0686646	0.0515431	0.0686646	0.102907	0.154272	0.222757	0.274122	0.325486	0.359729	0.37685	0.359729	0.342607	0.291243
34	1.55823	1.52399	1.35277	1.13019	0.890493	0.702157	0.565186	0.411093	0.274122	0.120029	0.000178847	-0.0854283	-0.153914	-0.171035	-0.171035	-0.136793	-0.10255	-0.0511854	0.0173003	0.0686646	0.120029	0.188515	0.239879	0.274122	0.308365	0.308365	0.308365	0.274122	0.239879	0.188515
35	1.55823	1.31853	1.07883	0.873372	0.702157	0.565186	0.479579	0.411093	0.37685	0.342607	0.291243	0.239879	0.205636	0.205636	0.239879	0.291243	0.342607	0.342607	0.308365	0.257	0.205636	0.188515	0.222757	0.291243	0.37685	0.428215	0.445336	0.393972	0.308365	0.222757
36	1.55823	1.54111	1.43838	1.25004	1.01034	0.753522	0.462457	0.239879	0.0515431	-0.0169426	-0.0511854	-0.0511854	-0.0169426	0.0173003	0.0686646	0.120029	0.13715	0.120029	0.085786	0.102907	0.154272	0.257	0.308365	0.342607	0.308365	0.239879	0.188515	0.188515	0.239879	0.308365
37	0.753522	0.873372	1.07883	1.28429	1.4555	1.55823	1.52399	1.38701	1.14731	0.890493	0.685036	0.530943	0.462457	0.445336	0.479579	0.530943	0.565186	0.582307	0.582307	0.565186	0.530943	0.4967	0.479579	0.445336	0.411093	0.37685	0.342607	0.291243	0.222757	0.171393
38	1.55823	1.42126	1.19868	0.958979	0.787764	0.685036	0.650793	0.633672	0.582307	0.4967	0.411093	0.325486	0.257	0.239879	0.222757	0.239879	0.274122	0.359729	0.462457	0.582307	0.685036	0.753522	0.787764	0.787764	0.770643	0.753522	0.719279	0.719279	0.719279	0.770643
39	1.55823	1.50686	1.42126	1.35277	1.30141	1.2158	1.13019	1.04459	0.941857	0.822007	0.719279	0.61655	0.513822	0.445336	0.37685	0.325486	0.291243	0.274122	0.257	0.257	0.257	0.257	0.274122	0.274122	0.274122	0.257	0.239879	0.205636	0.171393	0.13715
40	1.54111	1.55823	1.54111	1.50686	1.43838	1.35277	1.26716	1.18156	1.09595	1.01034	0.941857	0.873372	0.804886	0.753522	0.702157	0.667914	0.633672	0.582307	0.548064	0.530943	0.4967	0.462457	0.445336	0.411093	0.37685	0.342607	0.325486	0.291243	0.257	0.239879
41	1.11307	1.18156	1.35277	1.48974	1.55823	1.47262	1.30141	1.09595	0.941857	0.804886	0.7364	0.702157	0.685036	0.633672	0.548064	0.445336	0.342607	0.291243	0.291243	0.325486	0.359729	0.393972	0.411093	0.393972	0.359729	0.325486	0.308365	0.308365	0.308365	0.308365
42	0.9761	1.07883	1.16444	1.25004	1.33565	1.40414	1.4555	1.48974	1.52399	1.55823	1.54111	1.54111	1.48974	1.4555	1.38701	1.31853	1.23292	1.14731	1.06171	0.9761	0.890493	0.822007	0.7364	0.667914	0.599429	0.548064	0.513822	0.462457	0.428215	0.37685
43	1.55823	1.40414	1.2158	1.04459	0.873372	0.753522	0.650793	0.565186	0.479579	0.428215	0.393972	0.359729	0.359729	0.393972	0.428215	0.445336	0.479579	0.548064	0.599429	0.650793	0.685036	0.685036	0.7364	0.770643	0.804886	0.787764	0.753522	0.685036	0.61655	0.565186
44	1.55823	1.36989	1.19868	1.02746	0.890493	0.787764	0.685036	0.633672	0.582307	0.565186	0.548064	0.530943	0.513822	0.479579	0.445336	0.411093	0.37685	0.342607	0.308365	0.308365	0.325486	0.37685	0.445336	0.4967	0.548064	0.582307	0.599429	0.582307	0.548064	0.4967
45	1.31853	1.47262	1.55823	1.54111	1.48974	1.35277	1.19868	1.02746	0.85625	0.702157	0.565186	0.445336	0.37685	0.342607	0.342607	0.37685	0.428215	0.4967	0.565186	0.61655	0.650793	0.667914	0.650793	0.61655	0.548064	0.479579	0.393972	0.325486	0.239879	0.171393
46	1.04459	1.11307	1.19868	1.31853	1.42126	1.50686	1.54111	1.55823	1.50686	1.4555	1.36989	1.26716	1.18156	1.06171	0.958979	0.873372	0.787764	0.7364	0.7364	0.770643	0.804886	0.873372	0.924736	0.958979	0.9761	0.958979	0.890493	0.804886	0.685036	0.565186
47	1.55823	1.50686	1.43838	1.35277	1.26716	1.16444	1.09595	1.02746	0.993222	0.9761	0.9761	0.9761	0.9761	0.941857	0.907614	0.85625	0.822007	0.753522	0.702157	0.667914	0.61655	0.582307	0.513822	0.462457	0.393972	0.325486	0.257	0.205636	0.171393	0.154272
48	0.719279	0.822007	0.958979	1.13019	1.28429	1.4555	1.55823	1.52399	1.30141	1.02746	0.787764	0.599429	0.479579	0.411093	0.37685	0.393972	0.445336	0.513822	0.582307	0.667914	0.702157	0.685036	0.61655	0.513822	0.393972	0.325486	0.291243	0.257	0.257	0.222757
49	1.55823	1.50686	1.43838	1.31853	1.18156	1.01034	0.839129	0.685036	0.530943	0.393972	0.274122	0.188515	0.102907	0.0515431	0.000178847	-0.034064	-0.0511854	-0.0683069	-0.0683069	-0.0683069	-0.0511854	-0.0169426	0.000178847	0.0173003	0.0344217	0.0515431	0.0515431	0.0344217	0.0173003	0.0173003
50	1.50686	1.54111	1.55823	1.52399	1.47262	1.33565	1.16444	0.958979	0.753522	0.548064	0.393972	0.257	0.188515	0.13715	0.154272	0.205636	0.274122	0.359729	0.445336	0.4967	0.530943	0.530943	0.4967	0.462457	0.411093	0.342607	0.274122	0.188515	0.120029	0.0344217
51	0.839129	0.839129	0.873372	0.924736	0.9761	1.06171	1.16444	1.25004	1.35277	1.42126	1.48974	1.54111	1.55823	1.54111	1.48974	1.40414	1.30141	1.18156	1.02746	0.873372	0.7364	0.582307	0.445336	0.325486	0.205636	0.120029	0.0515431	-0.0169426	-0.0511854	-0.0854283
52	1.55823	1.52399	1.42126	1.25004	1.06171	0.924736	0.787764	0.650793	0.548064	0.428215	0.239879	0.0515431	-0.119671	-0.2224	-0.256643	-0.2224	-0.136793	0.0515431	0.325486	0.650793	0.753522	0.667914	0.462457	0.188515	0.000178847	-0.0854283	-0.0854283	-0.0169426	0.085786	0.171393
53	1.55823	1.48974	1.36989	1.19868	0.9761	0.7364	0.513822	0.325486	0.171393	0.0515431	-0.0169426	-0.034064	-0.034064	0.0173003	0.0686646	0.13715	0.205636	0.239879	0.257	0.239879	0.188515	0.13715	0.102907	0.085786	0.0686646	0.0686646	0.102907	0.102907	0.120029	0.085786
54	1.55823	1.42126	1.04459	0.599429	0.274122	0.120029	0.120029	0.239879	0.462457	0.702157	0.907614	0.924736	0.787764	0.599429	0.393972	0.188515	0.0515431	-0.0683069	-0.153914	-0.188157	-0.153914	-0.0854283	0.0515431	0.291243	0.582307	0.787764	0.85625	0.702157	0.393972	0.102907
55	1.26716	1.4555	1.55823	1.52399	1.36989	1.18156	0.9761	0.804886	0.685036	0.582307	0.479579	0.393972	0.325486	0.291243	0.239879	0.205636	0.171393	0.154272	0.154272	0.171393	0.188515	0.257	0.308365	0.37685	0.411093	0.411093	0.359729	0.257	0.120029	0.000178847
56	0.719279	0.804886	0.9761	1.19868	1.42126	1.55823	1.48974	1.23292	0.924736	0.667914	0.462457	0.342607	0.257	0.154272	0.0686646	0.120029	0.342607	0.599429	0.839129	0.941857	0.907614	0.770643	0.650793	0.513822	0.411093	0.308365	0.222757	0.102907	-0.034064	-0.136793
57	1.55823	1.16444	0.839129	0.582307	0.37685	0.239879	0.120029	0.0515431	-0.0169426	-0.0511854	-0.0683069	-0.0683069	-0.034064	0.0173003	0.0515431	0.0686646	0.0686646	0.0173003	-0.034064	-0.0683069	-0.10255	-0.10255	-0.10255	-0.0683069	-0.0169426	0.0515431	0.13715	0.188515	0.205636	0.188515
58	1.55823	1.23292	0.890493	0.582307	0.308365	0.120029	-0.0169426	-0.10255	-0.153914	-0.153914	-0.136793	-0.136793	-0.136793	-0.153914	-0.188157	-0.205278	-0.2224	-0.2224	-0.188157	-0.153914	-0.119671	-0.0854283	-0.034064	0.000178847	0.0173003	0.0173003	0.0344217	0.0344217	0.0686646	0.102907
59	1.50686	1.54111	1.55823	1.43838	1.26716	1.06171	0.839129	0.61655	0.428215	0.257	0.13715	0.0515431	0.000178847	-0.0511854	-0.0683069	-0.0854283	-0.0854283	-0.10255	-0.10255	-0.0854283	-0.0854283	-0.0683069	-0.0511854	-0.0169426	0.0173003	0.0686646	0.120029	0.154272	0.188515	0.222757
60	1.50686	1.54111	1.55823	1.54111	1.50686	1.4555	1.38701	1.31853	1.25004	1.16444	1.07883	1.01034	0.924736	0.839129	0.753522	0.650793	0.565186	0.479579	0.393972	0.308365	0.257	0.205636	0.171393	0.13715	0.120029	0.102907	0.0686646	0.0515431	0.0173003	-0.034064
61	1.55823	1.48974	1.47262	1.43838	1.4555	1.43838	1.33565	1.14731	0.890493	0.61655	0.359729	0.154272	0.0173003	-0.0169426	0.0515431	0.154272	0.257	0.359729	0.428215	0.462457	0.445336	0.393972	0.359729	0.359729	0.428215	0.513822	0.599429	0.685036	0.719279	0.7364
62	-0.208651	0.0224795	-0.265145	0.216217	0.348504	0.916317	1.28485	1.23591	1.77473	1.61146	0.911523	1.42671	1.69828	1.32863	1.45537	1.45505	1.57146	1.14431	0.559955	1.09068	0.608858	-0.0289105	-0.0984971	-0.291402	-0.256302	-0.125016	-0.0286845	-0.186195	-0.00279001	-0.0069488
63	-0.0801138	0.307685	0.108802	-0.0193464	0.94653	1.15666	0.749918	1.62252	1.39814	0.611926	1.11539	0.818657	0.993845	1.04291	1.1327	0.95236	0.945516	1.0399	0.207336	-0.118887	0.613949	-0.0499287	-0.116057	-0.115314	-0.236213	-0.245414	0.0147166	-0.153868	0.216493	-0.0143025
64	-0.300999	-0.0336976	0.115033	0.170996	0.699057	0.569848	0.928424	2.24378	0.874512	0.916699	1.53189	1.209	1.92824	1.15656	1.27905	0.711211	1.55682	0.774661	1.01076	0.759666	-0.0545464	-0.275563	-0.263878	0.222377	-0.187842	-0.136563	0.209588	0.0692501	-0.279342	-0.300302
65	-0.00303998	0.00497969	0.066461	0.0457184	0.203242	1.07963	0.805483	1.43593	1.58289	1.7889	1.20472	1.66593	0.812329	1.56441	1.57259	2.31185	1.1092	0.46946	0.413637	0.592727	0.360855	0.00264604	0.328395	-0.0595612	-0.0244846	0.0783193	0.213354	-0.0896196	0.0720614	-0.193851
66	-0.0279945	0.443074	0.778063	0.279073	0.0893626	0.980355	0.468881	0.928146	1.08222	1.56477	1.37293	1.73448	1.59109	0.997793	1.71483	0.892787	1.66118	0.74626	-0.227661	-0.323644	0.369168	0.179827	0.0479682	-0.0120185	0.0172729	-0.0399863	-0.144038	-0.0499784	-0.092609	-0.309339
67	0.0861849	0.222545	-0.16173	0.4391	0.609217	0.813551	1.1627	1.012	1.34574	0.943304	1.83394	1.69474	1.51691	1.24207	1.47247	0.556254	1.46188	0.84319	1.32852	0.785071	-0.00925335	-0.00421109	-0.0796053	-0.147963	-0.133671	-0.179425	-0.200755	-0.0156465	-0.0764139	-0.0633896
68	0.196224	-0.237705	0.255714	0.222769	0.724853	1.24954	1.03747	0.403431	0.942071	0.454486	1.42644	1.28368	1.58826	1.47221	1.32221	-0.0876096	1.13733	0.847299	0.925065	0.264705	0.227046	-0.0675655	0.214483	0.122059	0.148976	-0.166685	-0.300681	-0.315369	-0.324933	-0.209526
69	-0.177199	-0.161865	-0.0868168	0.409641	0.208958	0.777288	1.15048	1.15046	0.559984	1.73838	0.95841	1.04477	1.02762	2.00064	1.28578	1.19699	0.680752	0.483784	0.504129	0.0347641	-0.0832607	0.219068	-0.193872	0.0798637	-0.167603	0.0101401	-0.211293	-0.274591	0.0439926	-0.411266
70	0.077816	-0.198712	0.00304155	0.644472	-0.0408475	0.295044	0.717863	1.21511	1.44878	1.86643	0.98777	1.69689	1.80976	0.786807	0.607214	1.16954	1.56552	0.972006	0.867064	0.843046	0.404245	0.0355894	-0.165423	-0.29989	-0.287762	-0.100391	-0.193072	-0.171347	-0.333552	-0.288247
71	0.0440474	0.057801	0.177925	0.278438	0.678896	0.365726	1.16633	0.478483	0.844135	0.598917	1.07591	1.38464	1.57411	1.19979	2.54875	1.3283	1.03324	1.72346	0.50693	0.612451	0.697117	0.300067	0.111254	-0.177206	0.0865633	-0.302882	-0.055988	0.0252943	-0.252323	-0.102182
72	-0.216654	-0.142203	0.0205859	-0.142535	0.353425	0.995637	1.46827	0.892871	1.50201	0.818955	1.34764	0.41611	0.511205	1.65358	0.881364	1.44436	0.338467	1.43887	1.31571	0.616673	0.267759	-0.554881	0.11324	-0.109398	-0.30341	-0.142705	-0.240304	-0.235064	-0.258048	-0.355536
73	-0.205501	-0.226913	0.320214	0.324964	0.280888	0.901836	0.483685	1.51358	0.792394	1.7665	0.968652	1.19545	1.28603	1.01344	1.04659	1.2042	1.21961	0.500272	0.605716	0.224555	0.161494	-0.0696834	0.0634682	-0.0235583	-0.320846	0.0770541	-0.0401712	-0.0549419	-0.221795	0.0833582
74	-0.0496856	0.180286	-0.109612	-0.197671	0.276909	0.369837	1.13932	0.908953	2.41249	2.1316	1.23811	2.3476	0.990006	2.13568	0.820509	0.871682	0.871659	1.65698	0.578277	0.387709	0.228144	0.395511	0.0829764	0.0403765	-0.217529	-0.0517333	0.144668	-0.0194012	-0.110426	-0.117529
75	-0.232171	0.0937166	0.0440388	0.485886	0.70514	-0.425186	0.754054	1.13757	1.08939	1.06132	1.68141	0.655193	1.14221	0.692768	1.66917	1.18261	0.469592	1.07602	0.106061	0.909239	-0.0249725	0.213806	0.158817	-0.175847	0.183429	-0.184025	-0.143788	-0.725342	-0.192124	0.18891
76	0.283129	-0.239521	0.162274	0.490935	0.534326	1.26065	0.906724	0.966115	2.31425	0.92363	1.1674	1.41308	0.975744	2.31762	1.81839	1.73505	0.0895784	1.84227	0.716276	0.758506	-0.0743199	0.122823	-0.468965	-0.135306	-0.234195	-0.140619	-0.141001	-0.110307	-0.239095	-0.120198
77	-0.225689	-0.315198	-0.155354	0.439229	0.915449	0.359371	-0.116005	1.55408	1.01516	1.28368	1.87711	1.57525	1.11236	1.77187	1.16009	0.878895	0.0337814	0.290971	1.84944	0.476112	-0.321901	0.510581	-0.153532	0.108117	-0.129167	-0.168186	-0.16744	-0.178459	-0.209497	-0.208988
78	-0.554042	0.299407	-0.183938	0.319618	0.717445	0.562797	-0.0787663	1.15473	0.438549	2.24888	2.37995	1.83095	1.69195	0.410228	1.47869	1.67233	0.639995	0.99899	-0.148226	0.72179	0.23609	0.104263	-0.151017	-0.443061	-0.313178	0.0529745	-0.316015	-0.0398887	0.0299992	0.0137664
79	-0.216498	-0.0981255	-0.00821408	-0.0570906	0.460516	0.874777	1.27703	0.131632	0.411422	0.833337	1.15696	0.789492	1.91629	1.74223	0.109241	1.81814	1.10715	0.452989	0.426547	0.512413	-0.413988	-0.248099	-0.0807918	-0.115423	-0.217912	-0.222571	-0.23401	-0.028164	-0.0733731	-0.245243
80	-0.352968	-0.304107	0.237602	-0.0717534	0.837667	0.173494	1.09528	1.37859	1.42746	1.01316	1.0977	0.579537	0.410992	1.40653	1.08045	1.78547	1.34434	0.0306139	-0.00906672	-0.230698	0.99173	-0.248842	-0.16066	-0.230561	-0.064446	0.0418182	0.0410991	0.073664	-0.230912	-0.30287
81	0.349476	0.231455	-0.0572704	-0.149882	0.401606	0.906438	1.12288	0.313623	1.24443	1.68403	-0.0186787	1.49123	1.68976	1.664	0.506018	0.868727	0.613064	-0.0522024	1.02927	-0.203508	0.0635846	-0.105852	-0.12545	-0.0129841	-0.305485	0.053233	-0.154929	-0.0536886	-0.219405	-0.321704
82	0.331138	0.176776	0.0769411	0.236742	0.172759	0.445588	1.79224	1.10108	1.26219	1.59687	2.24357	0.880958	1.89919	1.20908	1.81179	1.07584	1.60625	0.31698	0.295546	0.243745	-0.0361528	-0.417361	-0.199871	-0.0925559	0.0464427	-0.301038	-0.183943	-0.195601	-0.208018	-0.20403
83	-0.334031	-0.243839	0.236114	0.13408	0.588423	0.963614	0.219581	0.724071	1.22197	0.929264	0.984293	0.801285	1.73631	1.70546	2.17406	0.982736	0.929525	0.436063	0.189141	0.144656	0.436934	0.134651	-0.381697	-0.224583	-0.0124773	-0.20209	-0.245161	-0.233535	-0.0535345	-0.288204
mean	0.609255	0.631676	0.64744	0.681442	0.790743	0.866872	0.916038	0.962996	1	0.989451	0.956063	0.91017	0.932423	0.929068	0.877596	0.800292	0.702134	0.609335	0.494431	0.40725	0.303058	0.193963	0.151191	0.131679	0.103866	0.107	0.095252	0.0624191	0.0401228	-3.00964e-17
PSD95	Segment
Spine#	1	2	3	4	5	6	7	8	9	10	11	12	13	14	15	16	17	18	19	20	21	22	23	24	25	26	27	28	29	30
1	-0.27253	-0.220092	-0.27253	-0.0889965	-0.246311	-0.180763	-0.27253	-0.115216	-0.0103391	0.0945374	0.133866	0.0814279	-0.220092	0.264962	-0.193873	0.723797	1.01221	0.61892	1.35306	0.828673	1.47104	0.592701	1.22196	0.93355	0.671358	0.645139	0.474715	0.461605	0.592701	-0.0889965
2	-0.246311	-0.193873	-0.193873	-0.193873	-0.180763	-0.180763	-0.128325	-0.141435	-0.193873	-0.220092	-0.377407	0.684468	0.645139	0.461605	0.671358	0.710687	0.173195	0.972878	1.19574	1.15641	1.18263	0.959769	1.02532	0.959769	1.11708	0.199414	0.959769	0.514044	0.500934	-0.167654
3	-0.154544	-0.167654	-0.259421	-0.220092	-0.246311	-0.233202	-0.0889965	0.01588	0.0552087	-0.0365582	-0.377407	0.146976	0.251852	0.00277048	0.120757	0.00277048	0.474715	0.592701	0.815564	1.07775	1.07775	1.07775	0.527153	0.868002	0.972878	0.907331	0.671358	0.0420992	0.61892	0.251852
4	-0.206983	-0.27253	-0.193873	-0.246311	-0.259421	-0.154544	-0.193873	-0.0627774	-0.180763	0.133866	0.146976	-0.180763	0.173195	0.160085	0.304291	0.697578	0.186304	0.684468	0.61892	1.20885	0.409167	0.854892	1.03843	0.736906	1.22196	0.566482	0.881111	0.579591	0.566482	-0.193873
5	-0.154544	-0.167654	-0.27253	-0.233202	-0.220092	-0.220092	-0.154544	-0.220092	-0.0103391	0.146976	-0.0889965	0.225633	0.264962	0.343619	0.33051	0.514044	1.40549	0.61892	0.448496	1.40549	1.1433	0.776235	1.09086	0.61892	1.05154	0.750016	0.985988	0.500934	0.251852	0.264962
6	-0.28564	-0.206983	-0.167654	-0.233202	-0.233202	-0.233202	-0.180763	-0.0758869	-0.115216	0.0945374	0.173195	-0.141435	-0.29875	0.500934	0.264962	0.212524	0.815564	1.48415	0.907331	1.18263	1.33995	1.37928	1.20885	1.1433	0.697578	0.92044	0.566482	-0.0365582	0.107647	0.343619
7	-0.180763	-0.29875	-0.206983	-0.0889965	-0.246311	-0.29875	-0.128325	-0.206983	-0.259421	-0.102106	0.3174	-0.0103391	0.186304	0.278071	0.160085	0.868002	1.09086	0.854892	1.11708	0.474715	0.972878	1.37928	0.723797	1.30062	1.22196	0.33051	1.01221	0.645139	0.278071	-0.678927
8	-0.167654	-0.193873	-0.115216	-0.27253	-0.233202	-0.220092	-0.141435	-0.220092	0.199414	0.500934	0.173195	0.278071	0.527153	0.474715	0.579591	0.63203	0.999098	0.474715	0.854892	0.789344	1.11708	1.32684	1.15641	0.93355	0.0552087	0.763125	-0.0758869	0.868002	1.19574	0.881111
9	-0.29875	-0.206983	-0.246311	-0.193873	-0.259421	-0.246311	-0.141435	-0.233202	0.0420992	-0.324969	-0.29875	-0.0103391	0.487824	0.173195	0.01588	0.684468	0.723797	0.854892	0.881111	1.07775	0.645139	1.16952	1.15641	0.985988	0.527153	1.05154	1.4186	0.33051	0.199414	1.4186
10	-0.193873	-0.115216	-0.246311	-0.167654	-0.128325	-0.167654	-0.27253	-0.141435	0.120757	-0.206983	0.212524	0.304291	-0.220092	0.487824	0.409167	0.382948	0.514044	1.28751	0.736906	1.01221	1.20885	1.37928	0.776235	0.868002	1.30062	1.64147	0.671358	0.474715	1.43171	0.579591
11	-0.141435	-0.220092	-0.193873	-0.259421	-0.233202	-0.193873	-0.27253	-0.29875	-0.128325	0.01588	0.0289896	-0.0889965	-0.220092	0.3174	0.199414	0.592701	0.500934	1.09086	0.789344	0.999098	1.24818	1.13019	0.802454	1.53659	1.1433	0.671358	0.461605	-0.128325	-0.115216	1.10397
12	-0.246311	-0.233202	-0.206983	-0.193873	-0.246311	-0.233202	-0.311859	-0.193873	-0.0889965	-0.0365582	0.00277048	0.146976	0.133866	0.133866	0.396057	0.461605	1.28751	1.30062	1.31373	1.09086	0.710687	0.907331	0.789344	0.828673	0.868002	0.605811	0.238743	0.658249	1.07775	0.396057
13	-0.193873	-0.233202	-0.193873	-0.233202	-0.0627774	-0.0758869	-0.102106	-0.115216	0.0683183	0.0289896	-0.0758869	-0.403626	0.461605	-0.416736	0.291181	0.907331	0.645139	1.06465	0.959769	0.396057	0.605811	0.999098	0.697578	0.723797	0.356729	1.09086	0.907331	0.684468	-0.27253	-0.102106
14	-0.259421	-0.233202	-0.27253	-0.154544	-0.128325	-0.206983	-0.246311	-0.0365582	-0.0234487	0.0420992	0.01588	0.186304	0.579591	0.605811	0.907331	1.37928	0.868002	0.579591	0.710687	1.13019	1.26129	1.26129	0.776235	0.854892	0.461605	0.605811	1.16952	0.0945374	0.461605	-0.167654
15	-0.220092	-0.27253	-0.246311	-0.27253	-0.27253	-0.206983	-0.233202	-0.128325	0.01588	0.0552087	0.186304	-0.0627774	0.00277048	0.474715	0.579591	1.03843	0.684468	0.540263	1.26129	1.02532	1.22196	0.789344	1.40549	0.63203	0.789344	0.487824	0.461605	1.70701	0.684468	-0.115216
16	-0.233202	-0.233202	-0.233202	-0.220092	-0.206983	-0.193873	-0.259421	-0.102106	-0.0103391	0.0814279	0.186304	0.63203	-0.128325	0.500934	1.32684	0.461605	0.723797	0.487824	0.985988	0.972878	1.02532	0.92044	1.10397	0.697578	0.409167	0.789344	0.61892	0.579591	0.199414	0.959769
17	-0.193873	-0.29875	-0.220092	-0.220092	-0.206983	-0.167654	-0.115216	-0.193873	-0.0365582	0.0289896	0.343619	0.238743	0.160085	0.514044	0.514044	0.356729	0.291181	1.26129	0.776235	0.422277	0.959769	0.645139	1.03843	1.03843	1.35306	0.750016	1.11708	0.0683183	0.33051	0.278071
18	-0.193873	-0.220092	-0.220092	-0.259421	-0.154544	-0.246311	-0.220092	0.0552087	-0.0234487	-0.180763	0.33051	-0.0234487	0.566482	0.63203	0.605811	-0.128325	0.985988	1.11708	0.461605	1.22196	0.605811	1.35306	1.30062	0.907331	1.01221	0.225633	0.199414	1.16952	0.00277048	0.278071
19	-0.27253	-0.141435	-0.102106	-0.180763	-0.193873	-0.338078	-0.259421	-0.0365582	-0.128325	0.160085	0.0814279	-0.0496678	0.238743	1.02532	0.527153	0.61892	0.763125	0.841783	1.05154	1.13019	1.03843	0.579591	1.28751	0.972878	0.946659	0.868002	0.146976	0.723797	0.278071	0.789344
20	-0.193873	-0.259421	-0.28564	-0.220092	-0.27253	-0.193873	-0.206983	-0.128325	0.107647	0.00277048	0.304291	0.199414	0.710687	0.133866	0.487824	0.605811	0.01588	0.750016	1.13019	1.28751	1.1433	0.750016	1.33995	0.789344	1.01221	0.409167	0.474715	0.225633	0.0420992	0.645139
21	-0.27253	-0.193873	-0.311859	-0.233202	-0.259421	-0.220092	-0.0365582	-0.0365582	0.186304	-0.154544	-0.115216	0.579591	0.291181	-0.0103391	0.92044	0.999098	0.999098	0.146976	1.48415	1.24818	0.894221	1.10397	0.61892	0.697578	0.710687	1.48415	0.382948	0.448496	1.6808	0.959769
22	-0.246311	-0.259421	-0.29875	-0.167654	-0.27253	-0.403626	-0.128325	-0.141435	-0.141435	0.00277048	-0.141435	-0.338078	0.0289896	0.763125	0.3174	0.225633	0.93355	1.03843	0.946659	0.789344	1.22196	1.18263	0.946659	1.57592	0.238743	0.540263	0.658249	1.37928	0.107647	0.802454
23	0.01588	-0.0103391	-0.0496678	-0.0758869	-0.0889965	-0.0889965	-0.0758869	-0.0627774	-0.0365582	-0.0103391	0.0420992	0.107647	0.173195	0.264962	0.382948	0.500934	0.645139	0.789344	0.92044	1.01221	1.09086	1.15641	1.19574	1.19574	1.19574	1.18263	1.15641	1.10397	1.03843	0.946659
24	0.854892	0.684468	0.500934	0.369838	0.291181	0.225633	0.173195	0.120757	0.0945374	0.0814279	0.0814279	0.107647	0.146976	0.225633	0.343619	0.514044	0.697578	0.907331	1.07775	1.18263	1.19574	1.11708	1.02532	0.946659	0.881111	0.828673	0.776235	0.736906	0.671358	0.579591
25	0.146976	0.199414	0.251852	0.3174	0.396057	0.461605	0.540263	0.605811	0.671358	0.710687	0.750016	0.815564	0.93355	1.02532	1.10397	1.15641	1.18263	1.19574	1.19574	1.18263	1.16952	1.13019	1.07775	0.999098	0.907331	0.789344	0.671358	0.540263	0.409167	0.291181
26	0.461605	0.461605	0.435386	0.422277	0.396057	0.369838	0.343619	0.33051	0.3174	0.3174	0.343619	0.369838	0.409167	0.461605	0.540263	0.63203	0.723797	0.828673	0.946659	1.05154	1.11708	1.18263	1.19574	1.16952	1.10397	0.999098	0.881111	0.750016	0.63203	0.514044
27	0.225633	0.238743	0.251852	0.278071	0.3174	0.343619	0.369838	0.409167	0.448496	0.487824	0.527153	0.579591	0.63203	0.697578	0.763125	0.841783	0.93355	1.01221	1.09086	1.15641	1.19574	1.19574	1.18263	1.13019	1.03843	0.93355	0.802454	0.671358	0.540263	0.435386
28	0.238743	0.225633	0.199414	0.173195	0.146976	0.107647	0.0683183	0.0289896	-0.0234487	-0.0627774	-0.102106	-0.128325	-0.141435	-0.141435	-0.115216	-0.0758869	0.00277048	0.120757	0.278071	0.474715	0.710687	0.93355	1.11708	1.19574	1.16952	1.05154	0.894221	0.710687	0.553372	0.422277
29	0.291181	0.251852	0.186304	0.133866	0.0814279	0.0552087	0.0289896	0.0289896	0.0552087	0.0814279	0.160085	0.238743	0.356729	0.487824	0.63203	0.776235	0.92044	1.03843	1.13019	1.19574	1.19574	1.18263	1.11708	1.03843	0.946659	0.841783	0.736906	0.63203	0.527153	0.435386
30	0.789344	0.763125	0.723797	0.671358	0.61892	0.566482	0.514044	0.474715	0.435386	0.409167	0.382948	0.369838	0.369838	0.382948	0.422277	0.474715	0.566482	0.684468	0.815564	0.93355	1.05154	1.1433	1.18263	1.19574	1.1433	1.06465	0.959769	0.841783	0.736906	0.645139
31	0.212524	0.225633	0.251852	0.278071	0.3174	0.369838	0.422277	0.487824	0.566482	0.645139	0.736906	0.815564	0.907331	0.985988	1.07775	1.11708	1.16952	1.19574	1.16952	1.13019	1.07775	0.985988	0.881111	0.776235	0.645139	0.527153	0.409167	0.291181	0.212524	0.133866
32	0.238743	0.251852	0.264962	0.278071	0.304291	0.3174	0.343619	0.382948	0.422277	0.487824	0.540263	0.61892	0.697578	0.789344	0.881111	0.959769	1.05154	1.11708	1.15641	1.19574	1.19574	1.16952	1.11708	1.05154	0.959769	0.854892	0.750016	0.645139	0.527153	0.422277
33	0.0552087	0.0683183	0.0814279	0.107647	0.133866	0.173195	0.238743	0.304291	0.382948	0.474715	0.579591	0.697578	0.815564	0.93355	1.02532	1.11708	1.16952	1.19574	1.18263	1.15641	1.07775	0.972878	0.854892	0.723797	0.592701	0.474715	0.369838	0.278071	0.212524	0.146976
34	0.173195	0.186304	0.173195	0.120757	0.0683183	0.00277048	-0.0365582	-0.0627774	-0.0627774	-0.0627774	-0.0365582	0.0289896	0.0945374	0.186304	0.291181	0.382948	0.487824	0.566482	0.63203	0.723797	0.815564	0.92044	1.01221	1.07775	1.10397	1.1433	1.19574	1.18263	1.10397	0.999098
35	0.369838	0.369838	0.409167	0.487824	0.579591	0.658249	0.697578	0.684468	0.63203	0.553372	0.461605	0.356729	0.251852	0.146976	0.0420992	-0.0234487	-0.0758869	-0.102106	-0.102106	-0.102106	-0.0365582	0.120757	0.343619	0.645139	0.93355	1.15641	1.19574	1.07775	0.841783	0.592701
36	0.369838	0.304291	0.225633	0.173195	0.133866	0.0945374	0.0289896	-0.0234487	-0.0627774	-0.0758869	-0.0627774	-0.0365582	0.01588	0.0683183	0.107647	0.133866	0.160085	0.199414	0.291181	0.435386	0.658249	0.894221	1.07775	1.19574	1.19574	1.05154	0.815564	0.553372	0.3174	0.160085
37	0.133866	0.133866	0.120757	0.120757	0.120757	0.107647	0.0945374	0.0945374	0.0945374	0.0945374	0.120757	0.146976	0.199414	0.251852	0.33051	0.448496	0.579591	0.723797	0.894221	1.07775	1.16952	1.18263	1.19574	1.13019	0.972878	0.802454	0.645139	0.553372	0.461605	0.409167
38	-0.0496678	-0.0234487	0.01588	0.0420992	0.0552087	0.0552087	0.0552087	0.0552087	0.0814279	0.146976	0.225633	0.3174	0.409167	0.461605	0.396057	0.278071	0.146976	0.0945374	0.146976	0.238743	0.356729	0.500934	0.710687	0.946659	1.11708	1.19574	1.10397	0.894221	0.63203	0.382948
39	0.645139	0.63203	0.63203	0.605811	0.592701	0.566482	0.540263	0.500934	0.474715	0.448496	0.435386	0.435386	0.448496	0.474715	0.514044	0.579591	0.658249	0.750016	0.841783	0.959769	1.03843	1.11708	1.16952	1.19574	1.19574	1.16952	1.11708	1.02532	0.907331	0.802454
40	0.304291	0.33051	0.356729	0.396057	0.448496	0.500934	0.566482	0.63203	0.710687	0.789344	0.894221	0.972878	1.06465	1.11708	1.15641	1.19574	1.19574	1.18263	1.13019	1.07775	1.02532	0.985988	0.946659	0.907331	0.881111	0.841783	0.828673	0.815564	0.789344	0.776235
41	0.278071	0.199414	0.173195	0.212524	0.291181	0.369838	0.448496	0.487824	0.461605	0.382948	0.278071	0.173195	0.133866	0.160085	0.199414	0.251852	0.343619	0.474715	0.63203	0.802454	0.985988	1.13019	1.19574	1.18263	1.09086	0.92044	0.710687	0.500934	0.3174	0.173195
42	0.854892	0.972878	1.06465	1.13019	1.18263	1.19574	1.19574	1.16952	1.1433	1.13019	1.11708	1.10397	1.07775	1.06465	1.03843	1.01221	0.972878	0.946659	0.92044	0.907331	0.946659	0.985988	1.02532	1.03843	1.03843	1.03843	1.01221	0.972878	0.907331	0.854892
43	-0.0103391	-0.0234487	-0.0365582	-0.0496678	-0.0627774	-0.0758869	-0.0627774	-0.0496678	-0.0103391	0.0420992	0.107647	0.173195	0.238743	0.278071	0.291181	0.291181	0.304291	0.33051	0.409167	0.553372	0.723797	0.92044	1.07775	1.19574	1.19574	1.10397	0.93355	0.710687	0.487824	0.291181
44	0.291181	0.291181	0.291181	0.291181	0.33051	0.382948	0.448496	0.540263	0.63203	0.736906	0.841783	0.92044	0.972878	1.02532	1.03843	1.03843	1.03843	1.03843	1.05154	1.05154	1.07775	1.10397	1.1433	1.18263	1.19574	1.19574	1.16952	1.09086	0.972878	0.841783
45	0.3174	0.304291	0.251852	0.186304	0.120757	0.0683183	0.0289896	0.0289896	0.0289896	0.0420992	0.0552087	0.0683183	0.0683183	0.0814279	0.120757	0.186304	0.291181	0.448496	0.63203	0.815564	0.972878	1.10397	1.19574	1.19574	1.1433	1.03843	0.881111	0.710687	0.540263	0.382948
46	0.0289896	0.0552087	0.120757	0.186304	0.251852	0.3174	0.369838	0.409167	0.422277	0.435386	0.448496	0.461605	0.487824	0.540263	0.61892	0.736906	0.868002	0.999098	1.10397	1.16952	1.19574	1.16952	1.06465	0.946659	0.802454	0.658249	0.500934	0.356729	0.238743	0.146976
47	-0.0758869	-0.0889965	-0.0889965	-0.0627774	-0.0234487	0.0289896	0.0814279	0.120757	0.173195	0.199414	0.199414	0.199414	0.173195	0.160085	0.251852	0.382948	0.540263	0.736906	0.92044	1.07775	1.16952	1.19574	1.1433	1.02532	0.868002	0.697578	0.527153	0.369838	0.251852	0.173195
48	0.0289896	-0.0234487	-0.0627774	-0.102106	-0.141435	-0.154544	-0.167654	-0.167654	-0.154544	-0.128325	-0.0889965	-0.0496678	-0.0103391	0.0289896	0.0814279	0.160085	0.264962	0.382948	0.514044	0.61892	0.736906	0.881111	1.01221	1.10397	1.18263	1.19574	1.1433	0.999098	0.750016	0.461605
49	0.540263	0.527153	0.487824	0.435386	0.382948	0.304291	0.238743	0.160085	0.0945374	0.0420992	-0.0103391	-0.0496678	-0.0758869	-0.102106	-0.102106	-0.0627774	0.00277048	0.120757	0.264962	0.448496	0.645139	0.828673	1.01221	1.1433	1.19574	1.19574	1.10397	0.972878	0.802454	0.63203
50	0.461605	0.540263	0.592701	0.605811	0.592701	0.527153	0.435386	0.33051	0.225633	0.146976	0.0945374	0.0552087	0.0420992	0.0420992	0.0552087	0.0945374	0.120757	0.173195	0.251852	0.382948	0.540263	0.736906	0.93355	1.07775	1.18263	1.19574	1.11708	0.959769	0.763125	0.566482
51	0.828673	0.854892	0.907331	0.946659	0.972878	0.972878	0.985988	0.999098	1.02532	1.05154	1.06465	1.09086	1.11708	1.1433	1.16952	1.19574	1.19574	1.18263	1.16952	1.13019	1.07775	0.999098	0.881111	0.776235	0.645139	0.527153	0.409167	0.291181	0.186304	0.107647
52	-0.0889965	-0.0889965	-0.0758869	-0.0758869	-0.0758869	-0.102106	-0.141435	-0.180763	-0.220092	-0.233202	-0.246311	-0.246311	-0.246311	-0.259421	-0.259421	-0.27253	-0.259421	-0.246311	-0.193873	-0.0627774	0.199414	0.579591	0.985988	1.19574	1.11708	0.815564	0.382948	0.0683183	-0.115216	-0.206983
53	-0.128325	-0.154544	-0.167654	-0.180763	-0.180763	-0.180763	-0.167654	-0.167654	-0.180763	-0.180763	-0.180763	-0.180763	-0.180763	-0.115216	-0.0365582	0.0814279	0.238743	0.422277	0.63203	0.828673	0.999098	1.11708	1.19574	1.1433	1.01221	0.841783	0.645139	0.448496	0.278071	0.133866
54	-0.0365582	-0.0889965	-0.141435	-0.193873	-0.220092	-0.220092	-0.180763	-0.115216	-0.0234487	0.0683183	0.146976	0.173195	0.120757	0.0552087	-0.0496678	-0.141435	-0.206983	-0.233202	-0.233202	-0.193873	-0.0496678	0.212524	0.605811	1.02532	1.19574	0.881111	0.382948	0.00277048	-0.193873	-0.259421
55	-0.0103391	-0.0234487	-0.0496678	-0.0627774	-0.0758869	-0.0758869	-0.0627774	-0.0496678	-0.0234487	0.01588	0.0814279	0.160085	0.251852	0.396057	0.540263	0.697578	0.854892	0.999098	1.10397	1.18263	1.19574	1.18263	1.11708	1.03843	0.92044	0.802454	0.671358	0.540263	0.409167	0.291181
56	0.409167	0.3174	0.199414	0.0814279	0.00277048	-0.0758869	-0.115216	-0.141435	-0.154544	-0.154544	-0.154544	-0.154544	-0.141435	-0.128325	-0.115216	-0.0627774	0.0289896	0.146976	0.304291	0.487824	0.684468	0.868002	1.05154	1.15641	1.19574	1.11708	0.959769	0.763125	0.540263	0.343619
57	0.592701	0.540263	0.461605	0.382948	0.291181	0.212524	0.160085	0.120757	0.0945374	0.0814279	0.0552087	0.0420992	0.01588	-0.0234487	-0.0365582	-0.0627774	-0.0627774	-0.0496678	-0.0103391	0.0420992	0.107647	0.225633	0.369838	0.540263	0.750016	0.959769	1.13019	1.19574	1.18263	1.09086
58	0.448496	0.3174	0.212524	0.120757	0.0420992	-0.0234487	-0.0758869	-0.115216	-0.141435	-0.154544	-0.167654	-0.167654	-0.141435	-0.102106	-0.0234487	0.0945374	0.264962	0.487824	0.723797	0.959769	1.1433	1.19574	1.18263	1.05154	0.868002	0.61892	0.382948	0.199414	0.0420992	-0.0627774
59	0.881111	0.841783	0.802454	0.763125	0.710687	0.645139	0.566482	0.474715	0.382948	0.304291	0.225633	0.173195	0.120757	0.0945374	0.0945374	0.0945374	0.133866	0.199414	0.278071	0.396057	0.527153	0.671358	0.828673	0.959769	1.07775	1.15641	1.19574	1.19574	1.16952	1.09086
60	-0.180763	-0.167654	-0.128325	-0.0889965	-0.0234487	0.0420992	0.133866	0.238743	0.356729	0.500934	0.63203	0.789344	0.92044	1.05154	1.1433	1.19574	1.19574	1.16952	1.07775	0.946659	0.802454	0.645139	0.487824	0.343619	0.199414	0.0945374	-0.0103391	-0.0889965	-0.141435	-0.180763
61	0.474715	0.448496	0.461605	0.487824	0.527153	0.579591	0.605811	0.61892	0.605811	0.579591	0.527153	0.474715	0.435386	0.396057	0.382948	0.382948	0.409167	0.461605	0.527153	0.605811	0.736906	0.881111	1.02532	1.1433	1.19574	1.19574	1.11708	0.985988	0.815564	0.63203
62	-0.278954	-0.218735	-0.266843	-0.0863746	-0.252175	-0.186693	-0.276463	-0.109305	-0.00654518	0.0999242	0.139996	0.0777454	-0.22628	0.26476	-0.191913	0.726995	1.00735	0.621623	1.34921	0.823099	1.47588	0.594294	1.22354	0.934243	0.674236	0.65037	0.472119	0.462006	0.587441	-0.0865096
63	-0.250985	-0.189294	-0.192188	-0.191382	-0.179584	-0.17951	-0.1298	-0.141306	-0.197689	-0.225645	-0.374851	0.680758	0.644412	0.462258	0.67478	0.708078	0.17726	0.968852	1.19844	1.15762	1.18223	0.957469	1.02457	0.957388	1.11625	0.200806	0.962024	0.516381	0.501356	-0.169033
64	-0.148956	-0.16214	-0.254966	-0.217934	-0.251408	-0.23819	-0.0877432	0.0181768	0.0492046	-0.0401935	-0.380802	0.145905	0.255443	0.00220152	0.126906	-0.00300429	0.471426	0.598338	0.821282	1.08221	1.0825	1.07429	0.529763	0.864548	0.975588	0.901682	0.667974	0.0377678	0.615041	0.245309
65	-0.212634	-0.27203	-0.19121	-0.247624	-0.263263	-0.158582	-0.190087	-0.0629963	-0.178358	0.137128	0.15236	-0.178654	0.167504	0.155902	0.306332	0.695708	0.190712	0.687758	0.616545	1.20951	0.40525	0.858549	1.04034	0.739278	1.22252	0.566867	0.883466	0.58016	0.563952	-0.196432
66	-0.148638	-0.165264	-0.267287	-0.238567	-0.220748	-0.219878	-0.154717	-0.222744	-0.00440963	0.146141	-0.0914139	0.227388	0.263258	0.342821	0.337042	0.513597	1.40583	0.614927	0.448418	1.40626	1.1496	0.771038	1.08818	0.624524	1.04919	0.748118	0.979644	0.498816	0.251422	0.265143
67	-0.283018	-0.201239	-0.17244	-0.228699	-0.23298	-0.231145	-0.187174	-0.0699234	-0.116213	0.0932894	0.172406	-0.137493	-0.29403	0.503987	0.266445	0.215553	0.811142	1.49042	0.904983	1.18296	1.34457	1.38439	1.20929	1.14102	0.701206	0.915907	0.571827	-0.0306891	0.106505	0.340296
68	-0.181269	-0.304177	-0.204521	-0.0854084	-0.252766	-0.292536	-0.12479	-0.203522	-0.260809	-0.098223	0.316587	-0.00494712	0.187746	0.27528	0.158361	0.869186	1.09086	0.858225	1.11226	0.481194	0.971629	1.38147	0.717841	1.30686	1.21976	0.329054	1.00931	0.641685	0.27933	-0.681392
69	-0.172609	-0.193603	-0.112544	-0.266773	-0.23234	-0.219034	-0.142151	-0.219068	0.205709	0.500924	0.17014	0.282724	0.527525	0.472152	0.579532	0.625767	0.997872	0.47815	0.858067	0.783871	1.12009	1.32696	1.16223	0.933184	0.058355	0.765094	-0.0819855	0.871315	1.1984	0.877189
70	-0.302106	-0.204097	-0.249035	-0.19086	-0.256225	-0.248506	-0.146612	-0.228169	0.0471844	-0.331458	-0.301568	-0.00568257	0.49359	0.169973	0.0224021	0.686354	0.719435	0.856435	0.87538	1.07922	0.639823	1.17026	1.15951	0.98331	0.528157	1.04833	1.4217	0.324901	0.201789	1.4219
71	-0.197732	-0.119189	-0.240742	-0.165682	-0.126959	-0.171262	-0.270223	-0.143725	0.114801	-0.211728	0.20604	0.301012	-0.226171	0.492831	0.406609	0.384054	0.520311	1.29078	0.731744	1.01152	1.20916	1.38416	0.778829	0.872595	1.30199	1.63696	0.673603	0.47646	1.43598	0.582405
72	-0.139352	-0.222743	-0.196044	-0.258199	-0.229854	-0.19279	-0.274246	-0.29736	-0.13211	0.0148588	0.0235242	-0.0907283	-0.217673	0.321494	0.205142	0.589747	0.503961	1.09129	0.789069	0.997351	1.24727	1.1332	0.796173	1.53497	1.14509	0.671513	0.460416	-0.125939	-0.113222	1.10263
73	-0.248927	-0.22906	-0.202426	-0.190156	-0.241736	-0.232209	-0.308503	-0.18943	-0.0834367	-0.0412344	0.00215826	0.150975	0.133836	0.133824	0.395339	0.461405	1.28941	1.3054	1.30957	1.09427	0.716112	0.912261	0.790798	0.834926	0.862609	0.612262	0.24202	0.656146	1.0805	0.395894
74	-0.191422	-0.227763	-0.196453	-0.228529	-0.0658725	-0.0695996	-0.0991092	-0.111808	0.0664869	0.0233591	-0.0822805	-0.406418	0.456149	-0.416329	0.297455	0.903394	0.64465	1.071	0.954841	0.394782	0.606507	1.00177	0.695539	0.727323	0.353906	1.09642	0.907176	0.680057	-0.275074	-0.102636
75	-0.253506	-0.227057	-0.276862	-0.15275	-0.130035	-0.203381	-0.248923	-0.0363458	-0.0217785	0.0429513	0.0118528	0.188127	0.585407	0.600993	0.90138	1.37636	0.872146	0.583978	0.70779	1.13437	1.25624	1.26752	0.782198	0.849361	0.46773	0.601003	1.1643	0.0974451	0.458782	-0.171127
76	-0.221058	-0.273579	-0.245748	-0.277774	-0.278185	-0.202072	-0.239349	-0.12383	0.0197002	0.0505562	0.190809	-0.0578101	0.000592979	0.471971	0.57854	1.03674	0.68513	0.544837	1.26074	1.02911	1.21984	0.784772	1.40071	0.633085	0.791588	0.493346	0.45851	1.70309	0.684949	-0.11133
77	-0.228384	-0.23058	-0.230982	-0.218388	-0.205183	-0.195201	-0.258192	-0.107481	-0.00998775	0.0761513	0.190245	0.626768	-0.122881	0.498312	1.33233	0.462653	0.722954	0.483666	0.980608	0.972918	1.02154	0.92458	1.09766	0.697973	0.403632	0.783576	0.618426	0.58435	0.199324	0.959732
78	-0.189707	-0.30069	-0.226421	-0.21793	-0.21158	-0.173485	-0.117119	-0.200328	-0.0378692	0.033772	0.344054	0.232476	0.163306	0.515788	0.510446	0.350566	0.285529	1.25513	0.771085	0.422822	0.963151	0.639505	1.03368	1.04266	1.3533	0.75575	1.11197	0.0668933	0.336751	0.283442
79	-0.194085	-0.221007	-0.214772	-0.257036	-0.159512	-0.24475	-0.218397	0.0509219	-0.0282572	-0.182055	0.32417	-0.0286243	0.562411	0.629028	0.608488	-0.127438	0.986507	1.12296	0.461486	1.21914	0.605858	1.35451	1.3023	0.906288	1.00605	0.22057	0.203205	1.17563	0.00679905	0.276979
80	-0.276299	-0.143257	-0.102684	-0.183894	-0.188562	-0.337161	-0.264173	-0.033214	-0.132595	0.160521	0.0792753	-0.0506589	0.245216	1.02547	0.528298	0.613844	0.758783	0.840371	1.05434	1.12726	1.04161	0.585391	1.28814	0.966726	0.951071	0.872239	0.152537	0.720846	0.2786	0.790381
81	-0.191633	-0.255488	-0.284473	-0.222803	-0.267512	-0.194357	-0.201589	-0.130001	0.102072	0.00812967	0.29949	0.198745	0.707462	0.127955	0.489323	0.611661	0.0222946	0.755728	1.12432	1.28485	1.14585	0.755728	1.34245	0.794177	1.01419	0.410167	0.473708	0.226004	0.0395848	0.644652
82	-0.278969	-0.193308	-0.317785	-0.235378	-0.259699	-0.220249	-0.0426319	-0.0394817	0.192614	-0.148404	-0.119973	0.585007	0.290729	-0.0165622	0.918242	1.00469	1.00101	0.142567	1.49039	1.24518	0.895498	1.1088	0.621748	0.695054	0.713046	1.48199	0.378362	0.450762	1.68524	0.957501
83	-0.252866	-0.260998	-0.303063	-0.170631	-0.266031	-0.399195	-0.130933	-0.147896	-0.1459	0.00214646	-0.143144	-0.332913	0.0292793	0.764737	0.322361	0.226656	0.929313	1.03672	0.952539	0.782958	1.22174	1.18606	0.94334	1.57019	0.234154	0.536015	0.659063	1.3743	0.112019	0.797525
mean	0.0206054	0.0143067	0.00479262	0.00997125	0.00329578	-6.21992e-17	0.0172409	0.050576	0.106347	0.128466	0.161424	0.202684	0.270061	0.364191	0.431422	0.532342	0.637873	0.735599	0.824713	0.892578	0.946395	0.983145	1	0.978321	0.907702	0.828447	0.728531	0.608784	0.503321	0.403137
