# Supplementary material for: Synaptotagmin-11 facilitates assembly of a presynaptic signaling complex in post-Golgi cargo vesicles
Source: EMBO Rep. 2024 May 2;25(6):10. doi: 10.1038/s44319-024-00147-0 (PMC11169412; doi:10.1038/s44319-024-00147-0)
Supplement: Supplementary file 7 — Source data Fig. 4 [file 44319_2024_147_MOESM7_ESM.zip]

Archive with 30 entries (24 files):
- EMBOR-2023-58002V2_SourceDataForFigure4/
- EMBOR-2023-58002V2_SourceDataForFigure4/4A/
- EMBOR-2023-58002V2_SourceDataForFigure4/4A/Axon_Syt11-KO_Cav2.2.tif
- EMBOR-2023-58002V2_SourceDataForFigure4/4A/Axon_Syt11-KO_GB2.tif
- EMBOR-2023-58002V2_SourceDataForFigure4/4A/Axon_Syt11-KO_Merge.tif
- EMBOR-2023-58002V2_SourceDataForFigure4/4A/Axon_Syt11-KO_NPY.tif
- EMBOR-2023-58002V2_SourceDataForFigure4/4A/Axon_Syt11-WT_Cav2.2.tif
- EMBOR-2023-58002V2_SourceDataForFigure4/4A/Axon_Syt11-WT_GB2.tif
- EMBOR-2023-58002V2_SourceDataForFigure4/4A/Axon_Syt11-WT_Merge.tif
- EMBOR-2023-58002V2_SourceDataForFigure4/4A/Axon_Syt11-WT_NPY.tif
- EMBOR-2023-58002V2_SourceDataForFigure4/4A/Dendrite_Syt11-KO_Cav2.2.tif
- EMBOR-2023-58002V2_SourceDataForFigure4/4A/Dendrite_Syt11-KO_GB2.tif
- EMBOR-2023-58002V2_SourceDataForFigure4/4A/Dendrite_Syt11-KO_Merge.tif
- EMBOR-2023-58002V2_SourceDataForFigure4/4A/Dendrite_Syt11-KO_NPY.tif
- EMBOR-2023-58002V2_SourceDataForFigure4/4A/Dendrite_Syt11-WT_Cav2.2.tif
- EMBOR-2023-58002V2_SourceDataForFigure4/4A/Dendrite_Syt11-WT_GB2.tif
- EMBOR-2023-58002V2_SourceDataForFigure4/4A/Dendrite_Syt11-WT_Merge.tif
- EMBOR-2023-58002V2_SourceDataForFigure4/4A/Dendrite_Syt11-WT_NPY.tif
- EMBOR-2023-58002V2_SourceDataForFigure4/4B/
- EMBOR-2023-58002V2_SourceDataForFigure4/4B/GB2+,Cav+.jpg
- EMBOR-2023-58002V2_SourceDataForFigure4/4B/GB2+,Cav-.jpg
- EMBOR-2023-58002V2_SourceDataForFigure4/4B/GB2-,Cav+.jpg
- EMBOR-2023-58002V2_SourceDataForFigure4/4B/GB2-,Cav-.jpg
- EMBOR-2023-58002V2_SourceDataForFigure4/4B/NPY,GB2,Cav2.2.png
- EMBOR-2023-58002V2_SourceDataForFigure4/4C/
- EMBOR-2023-58002V2_SourceDataForFigure4/4C/Numerical Data 4C.xlsx
- EMBOR-2023-58002V2_SourceDataForFigure4/4D/
- EMBOR-2023-58002V2_SourceDataForFigure4/4D/Numerical Data 4D.xlsx
- EMBOR-2023-58002V2_SourceDataForFigure4/4E/
- EMBOR-2023-58002V2_SourceDataForFigure4/4E/Numerical Data 4E.xlsx
