# Supplementary material for: Synaptotagmin-11 facilitates assembly of a presynaptic signaling complex in post-Golgi cargo vesicles
Source: EMBO Rep. 2024 May 2;25(6):10. doi: 10.1038/s44319-024-00147-0 (PMC11169412; doi:10.1038/s44319-024-00147-0)
Supplement: Supplementary file 7 — Source data Fig. 4 [file 44319_2024_147_MOESM7_ESM.zip › EMBOR-2023-58002V2_SourceDataForFigure4/4C/Numerical Data 4C.xlsx]

## Sheet: README
Quantification of the NPY+ vesicle-density in axons and dendrites of Syt11+/+ and Syt11-/- neurons
The number of NPY+ vesicles was quqntified on 20µm long axonal and dendritic segments of individual neurons
n=21 neurons per genotype from 4 independent preparations

## Sheet: Figure 4C
NPY+ vesicles/20µm
	Axons			Dendrites
neuron#	Syt11+/+	Syt11-/-		Syt11+/+	Syt11-/-
1	33	33		65	52
2	26	30		53	53
3	27	22		37	61
4	22	22		55	48
5	28	27		56	63
6	40	29		70	63
7	40	38		50	60
8	35	27		53	45
9	33	31		60	68
10	36	20		58	60
11	30	35		73	64
12	27	26		80	65
13	30	32		55	53
14	35	30		64	66
15	37	27		61	68
16	26	28		67	51
17	28	31		79	74
18	26	29		71	71
19	32	26		57	55
20	33	21		56	61
21	30	35		52	62
mean	31.1429	28.5238		60.5714	60.1429
