# Supplementary material for: Synaptotagmin-11 facilitates assembly of a presynaptic signaling complex in post-Golgi cargo vesicles
Source: EMBO Rep. 2024 May 2;25(6):10. doi: 10.1038/s44319-024-00147-0 (PMC11169412; doi:10.1038/s44319-024-00147-0)
Supplement: Supplementary file 7 — Source data Fig. 4 [file 44319_2024_147_MOESM7_ESM.zip › EMBOR-2023-58002V2_SourceDataForFigure4/4D/Numerical Data 4D.xlsx]

## Sheet: README
Quantification of the four NPY+ vesicle populations in axons and dendrites:
Double positive (GB2+/Cav2.2+)
GB2 single positive (GB2+/Cav2.2-)
Cav2.2 single positive (GB2-/Cav2.2+)
Double negative (GB2-/Cav2.2-)
Numbers are presented as a percentage of the total number of NPY+ vesicles.

## Sheet: Figure 4D Axons
Vesicle numbers (% of NPY+ vesicles)
	Axons
	Syt11+/+					Syt11-/-
neuron#	GB2+/Cav+	GB2+/Cav-	GB2-/Cav+	GB2-/Cav-		GB2+/Cav+	GB2+/Cav-	GB2-/Cav+	GB2-/Cav-
1	20.93	23.26	13.95	41.86		12.82	33.33	17.95	35.9
2	21.21	24.24	9.09	45.45		10.71	39.29	14.29	35.71
3	28.57	28.57	4.76	38.1		6.45	22.58	22.58	48.39
4	21.43	25	14.29	39.29		11.63	20.93	13.95	53.49
5	19.35	29.03	12.9	38.71		13.89	19.44	19.44	47.22
6	19.05	28.57	9.52	42.86		6.67	40	16.67	36.67
7	18.75	18.75	18.75	43.75		11.11	38.89	14.81	35.19
8	15.91	34.09	6.82	43.18		15.38	38.46	13.46	32.69
9	21.43	32.14	7.14	39.29		9.09	40.91	9.09	40.91
10	15.52	31.03	8.62	44.83		11.36	31.82	13.64	43.18
11	13.73	35.29	13.73	37.25		10.53	39.47	13.16	36.84
12	14.29	32.14	8.93	44.64		7.89	28.95	21.05	42.11
13	30.77	26.92	11.54	30.77		7.5	35	12.5	45
14	16.22	40.54	10.81	32.43		7.69	34.62	11.54	46.15
15	24.24	36.36	12.12	27.27		6.45	41.94	12.9	38.71
16	16.22	40.54	10.81	32.43		9.09	39.39	6.06	45.45
17	17.24	34.48	6.9	41.38		2.86	51.43	11.43	34.29
18	20.83	29.17	12.5	37.5		3.23	35.48	12.9	48.39
19	8.82	11.76	26.47	52.94		9.52	42.86	14.29	33.33
20	12.24	48.98	6.12	32.65		7.14	39.29	10.71	42.86
21	18.42	39.47	10.53	31.58		4.88	53.66	9.76	31.71
22	20.51	35.9	7.69	35.9		8.82	61.76	8.82	20.59
23	23.08	38.46	5.77	32.69		6.25	39.58	18.75	35.42
24	27.27	30.3	6.06	36.36		8.7	45.65	10.87	34.78
25	22.64	26.42	9.43	41.51		8.33	40	18.33	33.33
26	19.44	19.44	11.11	50		9.8	47.06	13.73	29.41
mean	19.5427	30.8019	10.6292	39.0238		8.76115	38.5304	13.9492	38.7585

## Sheet: Figure 4D Dendrites
Vesicle numbers (% of NPY+ vesicles)
	Dendrites
	Syt11+/+					Syt11-/-
neuron#	GB2+/Cav+	GB2+/Cav-	GB2-/Cav+	GB2-/Cav-		GB2+/Cav+	GB2+/Cav-	GB2-/Cav+	GB2-/Cav-
1	27.2727	24.2424	15.1515	33.3333		23.6842	26.3158	10.5263	39.4737
2	21.4286	19.0476	9.52381	50		16	20	22.6667	41.3333
3	22.7273	27.2727	9.09091	40.9091		16.6667	38.0952	10.7143	34.5238
4	19.2308	38.4615	15.3846	26.9231		14.6341	31.7073	19.5122	34.1463
5	19.2308	30.7692	11.5385	38.4615		12	34	22	32
6	20	33.3333	3.33333	43.3333		9.30233	27.907	25.5814	37.2093
7	26.8293	24.3902	14.6341	34.1463		14.5833	33.3333	16.6667	35.4167
8	20.4082	28.5714	14.2857	36.7347		12.766	36.1702	12.766	38.2979
9	23.0769	38.4615	7.69231	30.7692		8.33333	41.6667	18.3333	31.6667
10	18.9189	24.3243	10.8108	45.946		14.2857	39.2857	10.7143	35.7143
11	17.0732	39.0244	7.31707	36.5854		8.10811	43.2432	18.9189	29.7297
12	21.0526	34.2105	10.5263	34.2105		15	30	12.5	42.5
13	17.3913	34.7826	7.24638	40.5797		10.1449	39.1304	13.0435	37.6812
14	21.4286	33.9286	10.7143	33.9286		12	34	16	38
15	18.4211	31.5789	11.8421	38.1579		11.1111	35.5556	11.1111	42.2222
16	18.1818	33.3333	9.09091	39.3939		8.77193	47.3684	7.01754	36.8421
17	17.5	43.75	7.5	31.25		8	40	12	40
18	18.5185	33.3333	5.55556	42.5926		5.35714	46.4286	7.14286	41.0714
19	19.0476	38.0952	7.14286	35.7143		3.22581	35.4839	16.129	45.1613
20	18.1818	29.0909	3.63636	49.0909		3.33333	40	11.6667	45
21	19.0476	38.0952	9.52381	33.3333		5.88235	52.9412	8.82353	32.3529
22	19.6078	29.4118	11.7647	39.2157		2.17391	43.4783	10.8696	43.4783
23	11.3636	34.0909	6.81818	47.7273		6.45161	48.3871	9.67742	35.4839
24	20.8333	37.5	9.72222	31.9444		7.69231	40	16.9231	35.3846
25	20.6349	39.6825	7.93651	31.746		6.97674	44.1861	11.6279	37.2093
26	23.2143	28.5714	14.2857	33.9286		10.5263	42.1053	18.4211	28.9474
27	19.4444	22.2222	13.8889	44.4444		4.0404	43.4343	13.1313	39.3939
28	13.7255	33.3333	19.6078	33.3333		8.47458	47.4576	11.8644	32.2034
mean	19.7783	32.2468	10.1988	37.7762		9.98308	38.6315	14.1553	37.2301
