# Supplementary material for: Synaptotagmin-11 facilitates assembly of a presynaptic signaling complex in post-Golgi cargo vesicles
Source: EMBO Rep. 2024 May 2;25(6):10. doi: 10.1038/s44319-024-00147-0 (PMC11169412; doi:10.1038/s44319-024-00147-0)
Supplement: Supplementary file 7 — Source data Fig. 4 [file 44319_2024_147_MOESM7_ESM.zip › EMBOR-2023-58002V2_SourceDataForFigure4/4E/Numerical Data 4E.xlsx]

## Sheet: README
Quantification of double positive (GB2+/Cav2.2+) vesicles as a proportion of the GB2+ population and the Cav2.2+ population
Numbers are presented as a percentage of the GB2+ and the Cav2.2+ population, respectively

## Sheet: Figure 3E Axons
GB2+/Cav+ vesicles (%)
	Axons
	in GB2+ population			in Cav+ population
neuron#	Syt11+/+	Syt11-/-		Syt11+/+	Syt11-/-
1	47.3684	27.7778		60	41.6667
2	46.6667	21.4286		70	42.8571
3	50	22.2222		85.7143	22.2222
4	46.1538	35.7143		60	45.4545
5	40	41.6667		60	41.6667
6	40	14.2857		66.6667	28.5714
7	50	22.2222		50	42.8571
8	31.8182	28.5714		70	53.3333
9	40	18.1818		75	50
10	33.3333	26.3158		64.2857	45.4545
11	28	21.0526		50	44.4444
12	30.7692	21.4286		61.5385	27.2727
13	53.3333	17.6471		72.7273	37.5
14	28.5714	18.1818		60	40
15	40	13.3333		66.6667	33.3333
16	28.5714	18.75		60	60
17	33.3333	5.26316		71.4286	20
18	41.6667	8.33333		62.5	20
19	14.2857	18.1818		42.8571	40
20	20	15.3846		66.6667	40
21	31.8182	8.33333		63.6364	33.3333
22	36.3636	12.5		72.7273	50
23	37.5	13.6364		80	25
24	47.3684	16		81.8182	44.4444
25	46.1538	17.2414		70.5882	31.25
26	50	17.2414		63.6364	41.6667
mean	38.1952	19.2652		65.7099	38.5511

## Sheet: Figure 4E Dendrites
GB2+/Cav+ vesicles (%)
	Dendrites
	in GB2+ population			in Cav+ population
neuron#	Syt11+/+	Syt11-/-		Syt11+/+	Syt11-/-
1	52.9412	47.3684		64.2857	69.2308
2	52.9412	44.4444		69.2308	41.3793
3	45.4545	30.4348		71.4286	60.8696
4	33.3333	31.5789		55.5556	42.8571
5	38.4615	26.087		62.5	35.2941
6	37.5	25		85.7143	26.6667
7	52.381	30.4348		64.7059	46.6667
8	41.6667	26.087		58.8235	50
9	37.5	16.6667		75	31.25
10	43.75	26.6667		63.6364	57.1429
11	30.4348	15.7895		70	30
12	38.0952	33.3333		66.6667	54.5455
13	33.3333	20.5882		70.5882	43.75
14	38.7097	26.087		66.6667	42.8571
15	36.8421	23.8095		60.8696	50
16	35.2941	15.625		66.6667	55.5556
17	28.5714	16.6667		70	40
18	35.7143	10.3448		76.9231	42.8571
19	33.3333	8.33333		72.7273	16.6667
20	38.4615	7.69231		83.3333	22.2222
21	33.3333	10		66.6667	40
22	40	4.7619		62.5	16.6667
23	25	11.7647		62.5	40
24	31.9444	16.129		68.1818	31.25
25	31.746	13.6364		72.2222	37.5
26	33.9286	20		61.9048	36.3636
27	44.4444	8.51064		58.3333	23.5294
28	33.3333	15.1515		41.1765	41.6667
mean	37.8018	20.8212		66.7431	40.2424
