# Supplementary material for: Synaptotagmin-11 facilitates assembly of a presynaptic signaling complex in post-Golgi cargo vesicles
Source: EMBO Rep. 2024 May 2;25(6):10. doi: 10.1038/s44319-024-00147-0 (PMC11169412; doi:10.1038/s44319-024-00147-0)
Supplement: Supplementary file 8 — Source data Fig. 5 [file 44319_2024_147_MOESM8_ESM.zip]

Archive with 17 entries (8 files):
- EMBOR-2023-58002V2_SourceDataForFigure5/
- EMBOR-2023-58002V2_SourceDataForFigure5/5A/
- EMBOR-2023-58002V2_SourceDataForFigure5/5A/Numerical data 5A.xlsx
- EMBOR-2023-58002V2_SourceDataForFigure5/5B/
- EMBOR-2023-58002V2_SourceDataForFigure5/5B/Numerical data 5B.xlsx
- EMBOR-2023-58002V2_SourceDataForFigure5/5C/
- EMBOR-2023-58002V2_SourceDataForFigure5/5C/Numerical data 5C.xlsx
- EMBOR-2023-58002V2_SourceDataForFigure5/5D/
- EMBOR-2023-58002V2_SourceDataForFigure5/5D/Numerical data 5D.xlsx
- EMBOR-2023-58002V2_SourceDataForFigure5/5E/
- EMBOR-2023-58002V2_SourceDataForFigure5/5E/Numerical data 5E.xlsx
- EMBOR-2023-58002V2_SourceDataForFigure5/5F/
- EMBOR-2023-58002V2_SourceDataForFigure5/5F/Numerical data 5F.xlsx
- EMBOR-2023-58002V2_SourceDataForFigure5/5G/
- EMBOR-2023-58002V2_SourceDataForFigure5/5G/Numerical data 5G.xlsx
- EMBOR-2023-58002V2_SourceDataForFigure5/5H/
- EMBOR-2023-58002V2_SourceDataForFigure5/5H/Numerical data 5H.xlsx
