# Supplementary material for: Synaptotagmin-11 facilitates assembly of a presynaptic signaling complex in post-Golgi cargo vesicles
Source: EMBO Rep. 2024 May 2;25(6):10. doi: 10.1038/s44319-024-00147-0 (PMC11169412; doi:10.1038/s44319-024-00147-0)
Supplement: Supplementary file 8 — Source data Fig. 5 [file 44319_2024_147_MOESM8_ESM.zip › EMBOR-2023-58002V2_SourceDataForFigure5/5A/Numerical data 5A.xlsx]

## Sheet: README
Figure 5A Current traces
Representative traces of sEPSCs from Syt11+/+ and Syt11-/- cultured primary hippocampal neurons recorded in the presence of Gabazine (10µM)

## Sheet: Figure 5A Current traces
	Syt11+/+	Syt11-/-
Time	I(pA)	I(pA)
0	-0.57334	1.0484
0.05	-0.60543	1.07063
0.1	-0.68792	1.0879
0.15	-0.8186	1.09565
0.2	-0.99224	1.09101
0.25	-1.20102	1.07348
0.3	-1.43536	1.04517
0.35	-1.68488	1.01071
0.4	-1.93937	0.97668
0.45	-2.18953	0.95068
0.5	-2.42735	0.94028
0.55	-2.64604	0.95194
0.6	-2.83976	0.99017
0.65	-3.00315	1.05703
0.7	-3.13107	1.1521
0.75	-3.2186	1.27272
0.8	-3.26142	1.41451
0.85	-3.25652	1.57195
0.9	-3.203	1.73878
0.95	-3.10274	1.90834
1	-2.96078	2.07362
1.05	-2.78522	2.22728
1.1	-2.58658	2.36162
1.15	-2.37685	2.46873
1.2	-2.1684	2.54078
1.25	-1.97277	2.57049
1.3	-1.79978	2.55178
1.35	-1.65689	2.48041
1.4	-1.54879	2.35463
1.45	-1.47741	2.17557
1.5	-1.44198	1.94753
1.55	-1.43937	1.67787
1.6	-1.46436	1.3767
1.65	-1.51008	1.0563
1.7	-1.56838	0.73041
1.75	-1.63035	0.41341
1.8	-1.68678	0.11951
1.85	-1.72884	-0.13806
1.9	-1.7486	-0.34768
1.95	-1.73973	-0.49996
2	-1.69795	-0.5882
2.05	-1.62141	-0.60881
2.1	-1.5108	-0.56154
2.15	-1.36921	-0.44962
2.2	-1.20172	-0.27963
2.25	-1.01483	-0.06126
2.3	-0.81583	0.19332
2.35	-0.61216	0.47018
2.4	-0.41096	0.75462
2.45	-0.2189	1.03224
2.5	-0.04215	1.29004
2.55	0.11341	1.51738
2.6	0.24197	1.70678
2.65	0.33767	1.85445
2.7	0.3947	1.96039
2.75	0.40775	2.02819
2.8	0.37261	2.06434
2.85	0.28702	2.07726
2.9	0.15141	2.07604
2.95	-0.03062	2.069
3	-0.25206	2.06246
3.05	-0.50284	2.0597
3.1	-0.77046	2.06044
3.15	-1.04099	2.06096
3.2	-1.30012	2.05481
3.25	-1.53428	2.03411
3.3	-1.73155	1.99113
3.35	-1.88247	1.9199
3.4	-1.9805	1.81758
3.45	-2.02239	1.68528
3.5	-2.00821	1.52824
3.55	-1.94134	1.35526
3.6	-1.8281	1.17766
3.65	-1.67735	1.00771
3.7	-1.49981	0.85701
3.75	-1.30725	0.73499
3.8	-1.11162	0.6477
3.85	-0.92409	0.59716
3.9	-0.75428	0.58119
3.95	-0.60965	0.59385
4	-0.49514	0.62639
4.05	-0.41316	0.66855
4.1	-0.36377	0.71002
4.15	-0.34504	0.74186
4.2	-0.35344	0.75774
4.25	-0.38412	0.7546
4.3	-0.43111	0.73283
4.35	-0.48738	0.69578
4.4	-0.54498	0.64878
4.45	-0.59527	0.59788
4.5	-0.62946	0.54848
4.55	-0.6395	0.50436
4.6	-0.61919	0.467
4.65	-0.56541	0.4357
4.7	-0.47914	0.40819
4.75	-0.36601	0.38167
4.8	-0.23615	0.35405
4.85	-0.10326	0.32503
4.9	0.01706	0.29675
4.95	0.10947	0.27384
5	0.16112	0.26276
5.05	0.16349	0.27066
5.1	0.11359	0.30382
5.15	0.01417	0.36609
5.2	-0.12709	0.45767
5.25	-0.29912	0.57441
5.3	-0.48936	0.70792
5.35	-0.68574	0.84642
5.4	-0.87813	0.97633
5.45	-1.05916	1.08421
5.5	-1.22431	1.15893
5.55	-1.37147	1.19341
5.6	-1.50018	1.1859
5.65	-1.61097	1.14033
5.7	-1.7049	1.06587
5.75	-1.78344	0.97561
5.8	-1.84869	0.88473
5.85	-1.90356	0.80844
5.9	-1.95186	0.76001
5.95	-1.99811	0.74924
6	-2.04701	0.78154
6.05	-2.10263	0.85767
6.1	-2.16764	0.9741
6.15	-2.24268	1.12383
6.2	-2.32608	1.29746
6.25	-2.41398	1.48431
6.3	-2.50084	1.67336
6.35	-2.58011	1.85408
6.4	-2.64504	2.01698
6.45	-2.68934	2.15404
6.5	-2.70771	2.25906
6.55	-2.69624	2.32796
6.6	-2.65265	2.3591
6.65	-2.57649	2.35348
6.7	-2.46929	2.31478
6.75	-2.33453	2.24906
6.8	-2.17753	2.16423
6.85	-2.00503	2.0691
6.9	-1.82453	1.97231
6.95	-1.64346	1.88128
7	-1.46831	1.8013
7.05	-1.30399	1.73499
7.1	-1.15354	1.68221
7.15	-1.01843	1.64037
7.2	-0.89927	1.60514
7.25	-0.79687	1.57121
7.3	-0.71327	1.53327
7.35	-0.65245	1.48678
7.4	-0.62035	1.42857
7.45	-0.6242	1.35731
7.5	-0.67105	1.27361
7.55	-0.76595	1.18002
7.6	-0.91002	1.08075
7.65	-1.09898	0.98118
7.7	-1.32242	0.88731
7.75	-1.56414	0.80491
7.8	-1.80361	0.73883
7.85	-2.01836	0.69219
7.9	-2.18685	0.66588
7.95	-2.29158	0.65844
8	-2.32158	0.66629
8.05	-2.27416	0.68444
8.1	-2.15525	0.70754
8.15	-1.97858	0.73098
8.2	-1.76353	0.75191
8.25	-1.53228	0.76987
8.3	-1.3066	0.78695
8.35	-1.10494	0.8073
8.4	-0.94028	0.83632
8.45	-0.81899	0.8795
8.5	-0.74094	0.94126
8.55	-0.70056	1.02398
8.6	-0.68863	1.12733
8.65	-0.69441	1.24803
8.7	-0.70769	1.38
8.75	-0.7204	1.51479
8.8	-0.72755	1.64233
8.85	-0.7275	1.75188
8.9	-0.72153	1.83305
8.95	-0.71294	1.87699
9	-0.7059	1.87753
9.05	-0.70428	1.83216
9.1	-0.71084	1.74274
9.15	-0.72683	1.61565
9.2	-0.75205	1.46137
9.25	-0.78539	1.29334
9.3	-0.82559	1.12623
9.35	-0.872	0.97398
9.4	-0.92504	0.84782
9.45	-0.98634	0.75478
9.5	-1.05836	0.69688
9.55	-1.14359	0.67137
9.6	-1.24365	0.67165
9.65	-1.35838	0.689
9.7	-1.48525	0.71453
9.75	-1.61929	0.74094
9.8	-1.75351	0.76397
9.85	-1.8798	0.78306
9.9	-1.99015	0.80135
9.95	-2.0778	0.82494
10	-2.13819	0.86176
10.05	-2.16937	0.92015
10.1	-2.17196	1.00744
10.15	-2.14853	1.12875
10.2	-2.10276	1.28614
10.25	-2.03855	1.47816
10.3	-1.95935	1.69986
10.35	-1.86778	1.9432
10.4	-1.7658	2.19773
10.45	-1.65497	2.45156
10.5	-1.53699	2.6924
10.55	-1.41411	2.90863
10.6	-1.28938	3.09022
10.65	-1.1666	3.22945
10.7	-1.05017	3.32139
10.75	-0.94475	3.36399
10.8	-0.8549	3.35788
10.85	-0.78485	3.30596
10.9	-0.73825	3.21271
10.95	-0.71791	3.08358
11	-0.72551	2.92435
11.05	-0.76127	2.74069
11.1	-0.82346	2.53791
11.15	-0.90805	2.32093
11.2	-1.00854	2.09441
11.25	-1.11608	1.863
11.3	-1.22009	1.6316
11.35	-1.3092	1.40563
11.4	-1.37257	1.19111
11.45	-1.40119	0.99458
11.5	-1.38916	0.82277
11.55	-1.33452	0.68212
11.6	-1.23957	0.57805
11.65	-1.11077	0.51424
11.7	-0.95796	0.4919
11.75	-0.79339	0.50936
11.8	-0.63041	0.56194
11.85	-0.48222	0.64227
11.9	-0.36061	0.74103
11.95	-0.27499	0.84803
12	-0.23165	0.95335
12.05	-0.23333	1.04856
12.1	-0.27919	1.12755
12.15	-0.36498	1.18694
12.2	-0.48374	1.22611
12.25	-0.6265	1.2466
12.3	-0.78332	1.25137
12.35	-0.94422	1.24384
12.4	-1.10001	1.22708
12.45	-1.24293	1.2032
12.5	-1.36692	1.17321
12.55	-1.46769	1.13712
12.6	-1.54249	1.09444
12.65	-1.5899	1.0447
12.7	-1.60957	0.98806
12.75	-1.60212	0.92568
12.8	-1.56911	0.85996
12.85	-1.51316	0.79436
12.9	-1.43804	0.73316
12.95	-1.34871	0.68091
13	-1.25119	0.64192
13.05	-1.15221	0.61986
13.1	-1.05869	0.61734
13.15	-0.97708	0.63581
13.2	-0.91261	0.67548
13.25	-0.8687	0.73538
13.3	-0.84666	0.8135
13.35	-0.84562	0.9068
13.4	-0.86306	1.0113
13.45	-0.89559	1.12214
13.5	-0.93988	1.23368
13.55	-0.99365	1.33968
13.6	-1.05622	1.43368
13.65	-1.12867	1.50944
13.7	-1.21338	1.56156
13.75	-1.31318	1.58602
13.8	-1.43019	1.58069
13.85	-1.5648	1.54566
13.9	-1.71494	1.48332
13.95	-1.87589	1.39835
14	-2.0406	1.29729
14.05	-2.20055	1.18817
14.1	-2.34673	1.07982
14.15	-2.47077	0.9812
14.2	-2.56569	0.90059
14.25	-2.62653	0.84476
14.3	-2.65045	0.81819
14.35	-2.63673	0.82247
14.4	-2.58651	0.85587
14.45	-2.5026	0.91342
14.5	-2.38928	0.98739
14.55	-2.25216	1.06821
14.6	-2.09808	1.14583
14.65	-1.93489	1.2112
14.7	-1.77102	1.25767
14.75	-1.61488	1.28207
14.8	-1.47396	1.28524
14.85	-1.35382	1.27189
14.9	-1.2571	1.24987
14.95	-1.18289	1.22891
15	-1.12639	1.21916
15.05	-1.07936	1.22964
15.1	-1.03104	1.267
15.15	-0.96979	1.33456
15.2	-0.88488	1.43195
15.25	-0.76836	1.5551
15.3	-0.61665	1.69671
15.35	-0.43138	1.84704
15.4	-0.21958	1.9949
15.45	0.00709	2.1287
15.5	0.23376	2.23747
15.55	0.44418	2.31181
15.6	0.62278	2.3445
15.65	0.75647	2.33094
15.7	0.83598	2.2692
15.75	0.85665	2.15979
15.8	0.81866	2.00527
15.85	0.72669	1.80969
15.9	0.58927	1.57821
15.95	0.41796	1.31677
16	0.22644	1.03205
16.05	0.02959	0.7316
16.1	-0.1574	0.42393
16.15	-0.31988	0.11861
16.2	-0.44472	-0.17401
16.25	-0.52118	-0.44335
16.3	-0.54181	-0.67944
16.35	-0.50326	-0.87392
16.4	-0.40688	-1.02106
16.45	-0.25892	-1.11834
16.5	-0.07044	-1.16682
16.55	0.1433	-1.17083
16.6	0.364	-1.1374
16.65	0.57176	-1.07522
16.7	0.747	-0.99358
16.75	0.87232	-0.90126
16.8	0.93445	-0.80568
16.85	0.92567	-0.7123
16.9	0.84474	-0.62432
16.95	0.69714	-0.54274
17	0.49439	-0.46672
17.05	0.25281	-0.39406
17.1	-0.00833	-0.3219
17.15	-0.26887	-0.24725
17.2	-0.50975	-0.16753
17.25	-0.71475	-0.08083
17.3	-0.87177	0.01403
17.35	-0.97354	0.11759
17.4	-1.01788	0.22993
17.45	-1.00754	0.35075
17.5	-0.94967	0.47937
17.55	-0.85494	0.61449
17.6	-0.7364	0.75393
17.65	-0.60817	0.89431
17.7	-0.48391	1.031
17.75	-0.37544	1.15838
17.8	-0.29157	1.27053
17.85	-0.23752	1.3622
17.9	-0.21491	1.43
17.95	-0.22237	1.47345
18	-0.25674	1.49568
18.05	-0.31434	1.50343
18.1	-0.39207	1.50633
18.15	-0.48814	1.51549
18.2	-0.60195	1.54154
18.25	-0.7335	1.59266
18.3	-0.88232	1.67271
18.35	-1.0463	1.78021
18.4	-1.22093	1.90809
18.45	-1.39917	2.04454
18.5	-1.57209	2.17468
18.55	-1.73016	2.28286
18.6	-1.8651	2.35503
18.65	-1.97155	2.38092
18.7	-2.04845	2.35555
18.75	-2.09957	2.27985
18.8	-2.13307	2.16043
18.85	-2.16028	2.00841
18.9	-2.19359	1.83781
18.95	-2.24426	1.66349
19	-2.32021	1.49931
19.05	-2.42435	1.3565
19.1	-2.55378	1.24263
19.15	-2.69988	1.16121
19.2	-2.84932	1.11198
19.25	-2.98587	1.0916
19.3	-3.09266	1.09484
19.35	-3.15454	1.11575
19.4	-3.1603	1.14883
19.45	-3.1043	1.18977
19.5	-2.98737	1.23583
19.55	-2.81678	1.28584
19.6	-2.60551	1.33967
19.65	-2.37058	1.39771
19.7	-2.13106	1.46023
19.75	-1.90566	1.52692
19.8	-1.71059	1.59679
19.85	-1.55768	1.66823
19.9	-1.45322	1.73921
19.95	-1.39757	1.8076
20	-1.38563	1.87126
20.05	-1.40797	1.92799
20.1	-1.45254	1.97542
20.15	-1.50639	2.01078
20.2	-1.55743	2.03082
20.25	-1.59568	2.03205
20.3	-1.61408	2.01114
20.35	-1.60878	1.96567
20.4	-1.57898	1.89493
20.45	-1.52657	1.80063
20.5	-1.4556	1.6873
20.55	-1.37172	1.5622
20.6	-1.28164	1.43471
20.65	-1.19255	1.31522
20.7	-1.11154	1.2137
20.75	-1.04486	1.13825
20.8	-0.9973	1.09387
20.85	-0.97158	1.08173
20.9	-0.96794	1.09905
20.95	-0.98416	1.13968
21	-1.01584	1.19513
21.05	-1.05714	1.25593
21.1	-1.10163	1.31292
21.15	-1.14331	1.35841
21.2	-1.17739	1.3868
21.25	-1.20086	1.39492
21.3	-1.21269	1.38181
21.35	-1.21374	1.34841
21.4	-1.20638	1.29704
21.45	-1.19402	1.23096
21.5	-1.18045	1.15409
21.55	-1.16922	1.07076
21.6	-1.16302	0.98567
21.65	-1.163	0.90381
21.7	-1.16827	0.83034
21.75	-1.17551	0.77047
21.8	-1.17896	0.7291
21.85	-1.17089	0.71049
21.9	-1.14242	0.71784
21.95	-1.08499	0.75291
22	-0.9919	0.81585
22.05	-0.85996	0.90511
22.1	-0.69079	1.01772
22.15	-0.49154	1.14958
22.2	-0.27481	1.29594
22.25	-0.05784	1.45178
22.3	0.13907	1.61198
22.35	0.29464	1.77141
22.4	0.38878	1.92472
22.45	0.40477	2.06623
22.5	0.33088	2.18992
22.55	0.16154	2.28963
22.6	-0.10238	2.3596
22.65	-0.45389	2.39521
22.7	-0.88091	2.3937
22.75	-1.36768	2.35469
22.8	-1.89644	2.2804
22.85	-2.44899	2.1753
22.9	-3.00811	2.04557
22.95	-3.55856	1.89819
23	-4.08761	1.74017
23.05	-4.58535	1.57796
23.1	-5.04451	1.41718
23.15	-5.46021	1.26275
23.2	-5.82956	1.11913
23.25	-6.15125	0.9906
23.3	-6.42505	0.88141
23.35	-6.65146	0.79551
23.4	-6.83132	0.73603
23.45	-6.9656	0.70453
23.5	-7.05532	0.70021
23.55	-7.10164	0.7194
23.6	-7.10614	0.75544
23.65	-7.0711	0.79909
23.7	-6.99987	0.8395
23.75	-6.89689	0.86558
23.8	-6.7676	0.86749
23.85	-6.61799	0.83808
23.9	-6.45396	0.77401
23.95	-6.2806	0.67626
24	-6.1015	0.55
24.05	-5.91843	0.40386
24.1	-5.73123	0.24866
24.15	-5.53822	0.09592
24.2	-5.33693	-0.04358
24.25	-5.12507	-0.16093
24.3	-4.90145	-0.24972
24.35	-4.66691	-0.3061
24.4	-4.42482	-0.32838
24.45	-4.18114	-0.31639
24.5	-3.94406	-0.27093
24.55	-3.72316	-0.19336
24.6	-3.52827	-0.08565
24.65	-3.36815	0.04932
24.7	-3.24929	0.20734
24.75	-3.17491	0.38244
24.8	-3.1444	0.56688
24.85	-3.1533	0.75142
24.9	-3.19373	0.92616
24.95	-3.25547	1.08145
25	-3.32731	1.20905
25.05	-3.3986	1.30298
25.1	-3.46084	1.36002
25.15	-3.50891	1.37983
25.2	-3.54182	1.36453
25.25	-3.56291	1.31806
25.3	-3.57926	1.24535
25.35	-3.60059	1.15163
25.4	-3.63773	1.04188
25.45	-3.70091	0.92075
25.5	-3.79817	0.79263
25.55	-3.93407	0.66196
25.6	-4.10885	0.53363
25.65	-4.31817	0.41305
25.7	-4.55338	0.306
25.75	-4.80229	0.21813
25.8	-5.05031	0.15416
25.85	-5.28182	0.11696
25.9	-5.48166	0.10675
25.95	-5.63655	0.12075
26	-5.73625	0.15327
26.05	-5.77432	0.19635
26.1	-5.74846	0.24094
26.15	-5.66023	0.27823
26.2	-5.51441	0.30101
26.25	-5.318	0.30466
26.3	-5.07923	0.28774
26.35	-4.8066	0.25195
26.4	-4.50832	0.20164
26.45	-4.1921	0.14299
26.5	-3.86531	0.08313
26.55	-3.53534	0.02929
26.6	-3.21003	-0.01184
26.65	-2.89787	-0.03457
26.7	-2.60795	-0.0345
26.75	-2.34962	-0.00886
26.8	-2.13185	0.04317
26.85	-1.96247	0.12008
26.9	-1.84739	0.21762
26.95	-1.78999	0.32875
27	-1.79061	0.44392
27.05	-1.84627	0.55187
27.1	-1.95056	0.64104
27.15	-2.09372	0.70127
27.2	-2.26289	0.7255
27.25	-2.44265	0.71119
27.3	-2.61574	0.66088
27.35	-2.76425	0.58192
27.4	-2.87102	0.48507
27.45	-2.92118	0.3825
27.5	-2.90384	0.28536
27.55	-2.81338	0.20172
27.6	-2.65042	0.13508
27.65	-2.42198	0.08406
27.7	-2.14089	0.04312
27.75	-1.82439	0.00433
27.8	-1.49215	-0.04047
27.85	-1.16396	-0.09738
27.9	-0.85754	-0.16882
27.95	-0.58681	-0.25272
28	-0.36098	-0.34285
28.05	-0.18446	-0.43005
28.1	-0.05773	-0.50413
28.15	0.02147	-0.55588
28.2	0.05661	-0.57883
28.25	0.05126	-0.57025
28.3	0.00835	-0.53143
28.35	-0.06983	-0.46702
28.4	-0.18114	-0.38394
28.45	-0.32282	-0.28997
28.5	-0.49063	-0.19246
28.55	-0.67833	-0.09746
28.6	-0.87745	-0.00922
28.65	-1.0776	0.06976
28.7	-1.26706	0.13843
28.75	-1.43376	0.19676
28.8	-1.56638	0.24535
28.85	-1.65544	0.28529
28.9	-1.6944	0.31803
28.95	-1.68049	0.34551
29	-1.61528	0.37009
29.05	-1.50496	0.39452
29.1	-1.36004	0.42152
29.15	-1.19472	0.45337
29.2	-1.02578	0.49136
29.25	-0.87115	0.53533
29.3	-0.74823	0.58357
29.35	-0.67224	0.63293
29.4	-0.65457	0.6794
29.45	-0.7015	0.71891
29.5	-0.81333	0.74822
29.55	-0.98401	0.76573
29.6	-1.20159	0.77196
29.65	-1.44924	0.7696
29.7	-1.70708	0.76316
29.75	-1.9544	0.75814
29.8	-2.17226	0.76008
29.85	-2.34589	0.77348
29.9	-2.46678	0.80093
29.95	-2.53392	0.84249
30	-2.55429	0.8956
30.05	-2.54221	0.9553
30.1	-2.51806	1.01506
30.15	-2.50638	1.06781
30.2	-2.53371	1.10722
30.25	-2.62652	1.12899
30.3	-2.80946	1.13179
30.35	-3.10391	1.11772
30.4	-3.52698	1.09219
30.45	-4.09074	1.06304
30.5	-4.80164	1.03918
30.55	-5.66	1.02887
30.6	-6.6596	1.03809
30.65	-7.78743	1.06935
30.7	-9.02369	1.12111
30.75	-10.3424	1.1881
30.8	-11.7127	1.26231
30.85	-13.1005	1.33457
30.9	-14.4709	1.39633
30.95	-15.791	1.44125
31	-17.0325	1.46625
31.05	-18.1737	1.47191
31.1	-19.2008	1.46206
31.15	-20.1081	1.44279
31.2	-20.8973	1.421
31.25	-21.576	1.40294
31.3	-22.155	1.3929
31.35	-22.6466	1.39243
31.4	-23.0615	1.40014
31.45	-23.4082	1.41202
31.5	-23.6913	1.42238
31.55	-23.9125	1.42499
31.6	-24.0707	1.41432
31.65	-24.1643	1.38659
31.7	-24.1928	1.34058
31.75	-24.158	1.27786
31.8	-24.0656	1.20261
31.85	-23.925	1.12101
31.9	-23.7485	1.04032
31.95	-23.5495	0.96787
32	-23.3406	0.91008
32.05	-23.1314	0.87165
32.1	-22.9266	0.85508
32.15	-22.7259	0.8605
32.2	-22.524	0.88568
32.25	-22.3124	0.92639
32.3	-22.0814	0.97676
32.35	-21.8222	1.02989
32.4	-21.5288	1.07844
32.45	-21.1993	1.11528
32.5	-20.8359	1.13427
32.55	-20.444	1.13096
32.6	-20.0317	1.10323
32.65	-19.6076	1.05179
32.7	-19.1797	0.98032
32.75	-18.7546	0.89527
32.8	-18.3365	0.80518
32.85	-17.9277	0.71971
32.9	-17.5284	0.64837
32.95	-17.1375	0.59925
33	-16.7528	0.57796
33.05	-16.3719	0.58691
33.1	-15.9926	0.62508
33.15	-15.6135	0.68825
33.2	-15.235	0.76962
33.25	-14.8596	0.86065
33.3	-14.4921	0.95195
33.35	-14.1398	1.03413
33.4	-13.8116	1.09843
33.45	-13.5173	1.13727
33.5	-13.2659	1.14465
33.55	-13.0643	1.11645
33.6	-12.9158	1.05077
33.65	-12.8196	0.94818
33.7	-12.7705	0.81184
33.75	-12.7594	0.64747
33.8	-12.7748	0.46305
33.85	-12.8043	0.26828
33.9	-12.8363	0.07378
33.95	-12.8612	-0.10974
34	-12.8725	-0.27241
34.05	-12.867	-0.40579
34.1	-12.8444	-0.5034
34.15	-12.8067	-0.56088
34.2	-12.757	-0.57608
34.25	-12.6987	-0.54897
34.3	-12.6343	-0.48166
34.35	-12.5652	-0.37835
34.4	-12.4913	-0.24538
34.45	-12.411	-0.09117
34.5	-12.3216	0.07404
34.55	-12.2194	0.23868
34.6	-12.1004	0.3907
34.65	-11.9601	0.51864
34.7	-11.7944	0.61277
34.75	-11.5998	0.66625
34.8	-11.3744	0.67593
34.85	-11.1178	0.64278
34.9	-10.8323	0.57183
34.95	-10.5232	0.47168
35	-10.1981	0.35352
35.05	-9.86694	0.23006
35.1	-9.54092	0.11417
35.15	-9.23113	0.01772
35.2	-8.94761	-0.04954
35.25	-8.69822	-0.08084
35.3	-8.48809	-0.07297
35.35	-8.31928	-0.02652
35.4	-8.19095	0.05412
35.45	-8.0997	0.16118
35.5	-8.04011	0.28426
35.55	-8.00531	0.41137
35.6	-7.98769	0.53015
35.65	-7.97943	0.62936
35.7	-7.97323	0.70014
35.75	-7.96283	0.73715
35.8	-7.94365	0.73927
35.85	-7.91313	0.70964
35.9	-7.87105	0.65524
35.95	-7.8194	0.58574
36	-7.76208	0.51216
36.05	-7.70423	0.44525
36.1	-7.65132	0.3941
36.15	-7.60824	0.36517
36.2	-7.5784	0.36179
36.25	-7.56314	0.38434
36.3	-7.56153	0.43088
36.35	-7.5706	0.49813
36.4	-7.58592	0.58255
36.45	-7.60234	0.68119
36.5	-7.61481	0.79229
36.55	-7.6189	0.9153
36.6	-7.61112	1.05053
36.65	-7.58878	1.1984
36.7	-7.54972	1.35847
36.75	-7.49184	1.52853
36.8	-7.41272	1.70388
36.85	-7.30947	1.8771
36.9	-7.17884	2.03832
36.95	-7.01769	2.17599
37	-6.8236	2.2782
37.05	-6.59566	2.33423
37.1	-6.33503	2.33612
37.15	-6.04537	2.28012
37.2	-5.73279	2.16748
37.25	-5.40537	2.00463
37.3	-5.07231	1.80264
37.35	-4.7429	1.5758
37.4	-4.4253	1.33989
37.45	-4.12573	1.11012
37.5	-3.84789	0.89926
37.55	-3.59305	0.71629
37.6	-3.3606	0.56569
37.65	-3.14902	0.44758
37.7	-2.95702	0.35838
37.75	-2.78458	0.29214
37.8	-2.63355	0.24188
37.85	-2.50782	0.20105
37.9	-2.41279	0.16459
37.95	-2.35442	0.12977
38	-2.33798	0.09653
38.05	-2.36689	0.06734
38.1	-2.44169	0.04678
38.15	-2.55956	0.0406
38.2	-2.71433	0.05453
38.25	-2.89705	0.09295
38.3	-3.09695	0.15762
38.35	-3.30261	0.24664
38.4	-3.50338	0.35411
38.45	-3.69051	0.47036
38.5	-3.85815	0.58307
38.55	-4.0039	0.67893
38.6	-4.12884	0.74562
38.65	-4.23711	0.77369
38.7	-4.33488	0.75795
38.75	-4.42909	0.69811
38.8	-4.52598	0.59859
38.85	-4.62975	0.46758
38.9	-4.74153	0.31573
38.95	-4.85884	0.15467
39	-4.97559	-0.00421
39.05	-5.08268	-0.15063
39.1	-5.16897	-0.27588
39.15	-5.22268	-0.37283
39.2	-5.23282	-0.43591
39.25	-5.19075	-0.46098
39.3	-5.09149	-0.44536
39.35	-4.93485	-0.38795
39.4	-4.72594	-0.28954
39.45	-4.47515	-0.15299
39.5	-4.19739	0.01661
39.55	-3.91059	0.21207
39.6	-3.63365	0.42456
39.65	-3.38417	0.64434
39.7	-3.17628	0.86174
39.75	-3.01904	1.06826
39.8	-2.91573	1.25746
39.85	-2.86412	1.42562
39.9	-2.85765	1.5719
39.95	-2.88711	1.69789
40	-2.94244	1.80673
40.05	-3.01432	1.90189
40.1	-3.09495	1.98603
40.15	-3.17832	2.06002
40.2	-3.25983	2.12263
40.25	-3.33562	2.17081
40.3	-3.402	2.20052
40.35	-3.45516	2.20785
40.4	-3.49138	2.19027
40.45	-3.50756	2.14735
40.5	-3.50204	2.08119
40.55	-3.47533	1.99611
40.6	-3.43053	1.89796
40.65	-3.37337	1.7932
40.7	-3.31165	1.68799
40.75	-3.25435	1.58751
40.8	-3.2104	1.49559
40.85	-3.18738	1.41463
40.9	-3.1905	1.34566
40.95	-3.22172	1.28852
41	-3.27956	1.24198
41.05	-3.35923	1.20381
41.1	-3.4534	1.17088
41.15	-3.55331	1.13936
41.2	-3.65	1.10515
41.25	-3.73565	1.0644
41.3	-3.80452	1.01422
41.35	-3.85354	0.95327
41.4	-3.88233	0.88205
41.45	-3.89265	0.80286
41.5	-3.88749	0.71913
41.55	-3.87004	0.63453
41.6	-3.84272	0.55182
41.65	-3.80659	0.47189
41.7	-3.76131	0.39335
41.75	-3.70552	0.31277
41.8	-3.63766	0.22559
41.85	-3.55689	0.12765
41.9	-3.46379	0.0167
41.95	-3.36068	-0.10625
42	-3.2514	-0.23631
42.05	-3.14057	-0.36503
42.1	-3.0326	-0.48146
42.15	-2.93075	-0.57386
42.2	-2.8365	-0.63165
42.25	-2.74953	-0.64708
42.3	-2.66828	-0.61643
42.35	-2.59096	-0.54048
42.4	-2.51676	-0.42428
42.45	-2.44679	-0.27631
42.5	-2.38455	-0.10726
42.55	-2.33562	0.07126
42.6	-2.30671	0.24808
42.65	-2.30407	0.41353
42.7	-2.33185	0.56022
42.75	-2.39046	0.68341
42.8	-2.47558	0.781
42.85	-2.57791	0.85317
42.9	-2.68372	0.90169
42.95	-2.7763	0.92909
43	-2.83794	0.93784
43.05	-2.85224	0.9296
43.1	-2.80644	0.90483
43.15	-2.69334	0.86277
43.2	-2.51264	0.80178
43.25	-2.27144	0.72009
43.3	-1.98383	0.61662
43.35	-1.66958	0.49192
43.4	-1.35203	0.34876
43.45	-1.05548	0.1925
43.5	-0.8024	0.03081
43.55	-0.61084	-0.1269
43.6	-0.4924	-0.2705
43.65	-0.45116	-0.39023
43.7	-0.48363	-0.47779
43.75	-0.57975	-0.52722
43.8	-0.72483	-0.53547
43.85	-0.90182	-0.50261
43.9	-1.09371	-0.43181
43.95	-1.28553	-0.32901
44	-1.46559	-0.20246
44.05	-1.62597	-0.06212
44.1	-1.76219	0.0811
44.15	-1.87238	0.21619
44.2	-1.95624	0.33308
44.25	-2.01415	0.42361
44.3	-2.04657	0.48246
44.35	-2.05391	0.50783
44.4	-2.03681	0.50161
44.45	-1.99658	0.46909
44.5	-1.93569	0.41805
44.55	-1.8581	0.35743
44.6	-1.76914	0.29586
44.65	-1.67513	0.24019
44.7	-1.58265	0.19449
44.75	-1.49772	0.15964
44.8	-1.42503	0.13361
44.85	-1.36738	0.11223
44.9	-1.32562	0.09039
44.95	-1.29894	0.06328
45	-1.28551	0.02741
45.05	-1.28338	-0.01873
45.1	-1.2912	-0.07444
45.15	-1.30885	-0.13709
45.2	-1.33748	-0.20266
45.25	-1.37919	-0.26644
45.3	-1.43623	-0.32389
45.35	-1.51003	-0.3712
45.4	-1.60022	-0.40575
45.45	-1.70403	-0.4263
45.5	-1.81604	-0.43291
45.55	-1.92866	-0.42659
45.6	-2.03303	-0.40894
45.65	-2.12019	-0.38172
45.7	-2.18226	-0.34657
45.75	-2.21343	-0.30488
45.8	-2.21029	-0.25787
45.85	-2.17181	-0.20678
45.9	-2.09875	-0.1531
45.95	-1.993	-0.09875
46	-1.85692	-0.04601
46.05	-1.69311	0.00255
46.1	-1.50459	0.04444
46.15	-1.29546	0.07759
46.2	-1.07167	0.10058
46.25	-0.84181	0.11284
46.3	-0.61739	0.11465
46.35	-0.4125	0.1069
46.4	-0.24266	0.09092
46.45	-0.12312	0.06818
46.5	-0.06668	0.04012
46.55	-0.08159	0.00809
46.6	-0.16991	-0.02662
46.65	-0.32656	-0.06272
46.7	-0.53952	-0.09881
46.75	-0.79086	-0.13342
46.8	-1.05884	-0.16509
46.85	-1.32041	-0.19255
46.9	-1.55393	-0.21504
46.95	-1.74163	-0.2325
47	-1.8715	-0.24575
47.05	-1.93827	-0.25648
47.1	-1.94366	-0.26712
47.15	-1.89561	-0.28049
47.2	-1.80702	-0.29931
47.25	-1.69396	-0.32564
47.3	-1.57375	-0.36028
47.35	-1.46301	-0.40234
47.4	-1.37599	-0.44904
47.45	-1.3231	-0.49587
47.5	-1.30995	-0.53723
47.55	-1.33688	-0.56735
47.6	-1.39911	-0.58151
47.65	-1.48741	-0.57727
47.7	-1.58947	-0.55537
47.75	-1.69162	-0.52007
47.8	-1.78077	-0.47883
47.85	-1.84625	-0.44127
47.9	-1.88125	-0.41755
47.95	-1.88357	-0.41652
48	-1.85563	-0.44398
48.05	-1.80364	-0.5014
48.1	-1.7362	-0.58529
48.15	-1.66273	-0.68753
48.2	-1.59182	-0.79629
48.25	-1.53013	-0.89764
48.3	-1.48175	-0.97737
48.35	-1.44832	-1.02276
48.4	-1.42954	-1.02409
48.45	-1.424	-0.97553
48.5	-1.43006	-0.87547
48.55	-1.44636	-0.72634
48.6	-1.47204	-0.53388
48.65	-1.50654	-0.30623
48.7	-1.54913	-0.05294
48.75	-1.59835	0.21593
48.8	-1.65155	0.49047
48.85	-1.70471	0.76143
48.9	-1.75265	1.0204
48.95	-1.78958	1.25991
49	-1.80983	1.4734
49.05	-1.80876	1.65523
49.1	-1.78353	1.80068
49.15	-1.73361	1.90606
49.2	-1.66091	1.96884
49.25	-1.56958	1.98787
49.3	-1.46538	1.96361
49.35	-1.35495	1.89832
49.4	-1.24498	1.79626
49.45	-1.14149	1.66374
49.5	-1.04941	1.50895
49.55	-0.97239	1.34168
49.6	-0.9128	1.17267
49.65	-0.87199	1.0129
49.7	-0.85054	0.87269
49.75	-0.84845	0.76097
49.8	-0.8653	0.68459
49.85	-0.90031	0.64807
49.9	-0.95231	0.6535
49.95	-1.01972	0.70075
50	-1.10055	0.78779
50.05	-1.19247	0.91089
50.1	-1.29283	1.06484
50.15	-1.39883	1.24298
50.2	-1.50753	1.43714
50.25	-1.61594	1.63772
50.3	-1.72109	1.83383
50.35	-1.82005	2.01383
50.4	-1.9101	2.16586
50.45	-1.98884	2.27875
50.5	-2.05442	2.3427
50.55	-2.10579	2.34996
50.6	-2.14283	2.29518
50.65	-2.16651	2.17559
50.7	-2.1789	1.99098
50.75	-2.18312	1.74366
50.8	-2.18316	1.43852
50.85	-2.1837	1.08319
50.9	-2.18979	0.68828
50.95	-2.20649	0.26756
51	-2.23849	-0.16214
51.05	-2.28957	-0.58153
51.1	-2.3621	-0.97008
51.15	-2.4566	-1.3077
51.2	-2.57133	-1.57694
51.25	-2.70218	-1.76505
51.3	-2.84272	-1.86572
51.35	-2.98465	-1.88001
51.4	-3.11849	-1.81622
51.45	-3.23457	-1.6887
51.5	-3.32422	-1.51571
51.55	-3.38103	-1.31672
51.6	-3.40216	-1.10979
51.65	-3.38939	-0.90922
51.7	-3.34998	-0.72426
51.75	-3.29702	-0.5587
51.8	-3.24928	-0.41159
51.85	-3.23048	-0.27873
51.9	-3.26803	-0.15444
51.95	-3.39113	-0.03347
52	-3.62872	0.08773
52.05	-4.00708	0.2102
52.1	-4.54764	0.33253
52.15	-5.265	0.45144
52.2	-6.16551	0.56274
52.25	-7.24647	0.66234
52.3	-8.49606	0.74715
52.35	-9.89391	0.81548
52.4	-11.4123	0.86715
52.45	-13.0176	0.90313
52.5	-14.6724	0.92495
52.55	-16.3371	0.93411
52.6	-17.9724	0.93147
52.65	-19.5408	0.91705
52.7	-21.0087	0.88997
52.75	-22.3483	0.84878
52.8	-23.5388	0.79196
52.85	-24.5678	0.71856
52.9	-25.4316	0.6287
52.95	-26.1351	0.52397
53	-26.6907	0.4075
53.05	-27.1171	0.28372
53.1	-27.4367	0.15789
53.15	-27.6732	0.03541
53.2	-27.8495	-0.07895
53.25	-27.9858	-0.18167
53.3	-28.0977	-0.27093
53.35	-28.1962	-0.34673
53.4	-28.2872	-0.41075
53.45	-28.3719	-0.46575
53.5	-28.4483	-0.51483
53.55	-28.5115	-0.56056
53.6	-28.5559	-0.60418
53.65	-28.576	-0.64504
53.7	-28.5677	-0.68049
53.75	-28.5291	-0.70623
53.8	-28.4613	-0.71718
53.85	-28.3682	-0.70863
53.9	-28.2561	-0.67745
53.95	-28.1325	-0.62313
54	-28.0053	-0.54826
54.05	-27.8816	-0.45834
54.1	-27.7666	-0.361
54.15	-27.6629	-0.26459
54.2	-27.5708	-0.17666
54.25	-27.4878	-0.10257
54.3	-27.4092	-0.04463
54.35	-27.3284	-0.00185
54.4	-27.2374	0.02951
54.45	-27.1268	0.05484
54.5	-26.9872	0.07975
54.55	-26.8089	0.10875
54.6	-26.5836	0.14421
54.65	-26.3046	0.18593
54.7	-25.9678	0.23133
54.75	-25.5724	0.27614
54.8	-25.1206	0.31562
54.85	-24.6174	0.34566
54.9	-24.0702	0.36394
54.95	-23.4877	0.37058
55	-22.8788	0.36834
55.05	-22.2523	0.36237
55.1	-21.6162	0.3594
55.15	-20.9781	0.36678
55.2	-20.3446	0.39135
55.25	-19.7225	0.43845
55.3	-19.1191	0.51117
55.35	-18.5424	0.61
55.4	-18.0008	0.73277
55.45	-17.5038	0.87499
55.5	-17.0601	1.03033
55.55	-16.678	1.19122
55.6	-16.3635	1.34949
55.65	-16.1198	1.49692
55.7	-15.9466	1.62577
55.75	-15.8397	1.72931
55.8	-15.7912	1.80233
55.85	-15.79	1.84177
55.9	-15.823	1.84722
55.95	-15.8765	1.82146
56	-15.9368	1.77057
56.05	-15.9923	1.7037
56.1	-16.0339	1.63226
56.15	-16.0552	1.56865
56.2	-16.0527	1.52455
56.25	-16.0249	1.50912
56.3	-15.9714	1.52741
56.35	-15.8919	1.57926
56.4	-15.7856	1.65907
56.45	-15.6506	1.75633
56.5	-15.4843	1.85704
56.55	-15.2841	1.94577
56.6	-15.0488	2.00783
56.65	-14.7791	2.03144
56.7	-14.4789	2.00937
56.75	-14.1554	1.93985
56.8	-13.8185	1.8266
56.85	-13.4798	1.67808
56.9	-13.151	1.50607
56.95	-12.8422	1.3238
57	-12.5608	1.14413
57.05	-12.3103	0.97786
57.1	-12.0905	0.83253
57.15	-11.898	0.71193
57.2	-11.7269	0.6162
57.25	-11.5703	0.54253
57.3	-11.4214	0.48631
57.35	-11.2751	0.44232
57.4	-11.1282	0.40595
57.45	-10.9799	0.37395
57.5	-10.8318	0.34485
57.55	-10.687	0.31885
57.6	-10.5499	0.29741
57.65	-10.4244	0.28268
57.7	-10.3135	0.27692
57.75	-10.218	0.28214
57.8	-10.1364	0.29994
57.85	-10.0643	0.33156
57.9	-9.99509	0.37789
57.95	-9.92046	0.43948
58	-9.83156	0.51638
58.05	-9.7202	0.60776
58.1	-9.58006	0.7115
58.15	-9.40767	0.8239
58.2	-9.203	0.93968
58.25	-8.96964	1.05231
58.3	-8.71444	1.1548
58.35	-8.44674	1.2407
58.4	-8.17735	1.30514
58.45	-7.91725	1.34573
58.5	-7.67644	1.36299
58.55	-7.46286	1.36026
58.6	-7.28167	1.34316
58.65	-7.13491	1.31859
58.7	-7.02156	1.2936
58.75	-6.93806	1.27432
58.8	-6.8791	1.26511
58.85	-6.83848	1.26813
58.9	-6.81012	1.28331
58.95	-6.78868	1.30875
59	-6.76998	1.34132
59.05	-6.75103	1.37743
59.1	-6.72971	1.41364
59.15	-6.70435	1.44725
59.2	-6.67319	1.47644
59.25	-6.6341	1.50033
59.3	-6.58446	1.51868
59.35	-6.52134	1.53154
59.4	-6.44191	1.53881
59.45	-6.3439	1.53996
59.5	-6.22604	1.5338
59.55	-6.08832	1.51853
59.6	-5.93207	1.49191
59.65	-5.75973	1.45161
59.7	-5.5745	1.39561
59.75	-5.37986	1.3227
59.8	-5.17915	1.23285
59.85	-4.97526	1.12755
59.9	-4.77049	1.01002
59.95	-4.56666	0.88513
60	-4.36536	0.75922
60.05	-4.16828	0.63965
60.1	-3.97754	0.53408
60.15	-3.79591	0.44977
60.2	-3.62674	0.39273
60.25	-3.47381	0.36713
60.3	-3.34077	0.37483
60.35	-3.23067	0.4153
60.4	-3.14529	0.48579
60.45	-3.08486	0.58183
60.5	-3.04782	0.69775
60.55	-3.03107	0.82725
60.6	-3.03049	0.96381
60.65	-3.0417	1.10094
60.7	-3.06084	1.23221
60.75	-3.08536	1.35128
60.8	-3.11438	1.45186
60.85	-3.14876	1.5279
60.9	-3.19064	1.57402
60.95	-3.24268	1.58609
61	-3.30706	1.56198
61.05	-3.38463	1.50229
61.1	-3.47423	1.41074
61.15	-3.57268	1.29428
61.2	-3.67517	1.16258
61.25	-3.77627	1.02712
61.3	-3.87108	0.89994
61.35	-3.95643	0.79215
61.4	-4.03166	0.71267
61.45	-4.09881	0.66706
61.5	-4.16211	0.65695
61.55	-4.22684	0.67978
61.6	-4.29791	0.72918
61.65	-4.37829	0.79568
61.7	-4.46794	0.86788
61.75	-4.56332	0.93388
61.8	-4.65775	0.98277
61.85	-4.74256	1.00608
61.9	-4.80872	0.99891
61.95	-4.84875	0.96062
62	-4.8583	0.89486
62.05	-4.83718	0.80902
62.1	-4.78944	0.71318
62.15	-4.72272	0.61873
62.2	-4.64671	0.53689
62.25	-4.57134	0.47755
62.3	-4.505	0.44833
62.35	-4.45315	0.45416
62.4	-4.41764	0.4973
62.45	-4.39688	0.57752
62.5	-4.38671	0.69254
62.55	-4.38174	0.83835
62.6	-4.37693	1.0094
62.65	-4.36894	1.19873
62.7	-4.35705	1.39788
62.75	-4.34343	1.59701
62.8	-4.33269	1.78514
62.85	-4.33086	1.95063
62.9	-4.34385	2.08205
62.95	-4.37594	2.16925
63	-4.42837	2.20449
63.05	-4.49854	2.18353
63.1	-4.57986	2.10631
63.15	-4.66261	1.97722
63.2	-4.73534	1.80478
63.25	-4.78701	1.60089
63.3	-4.80912	1.37962
63.35	-4.79757	1.15572
63.4	-4.75385	0.94324
63.45	-4.68513	0.7542
63.5	-4.60328	0.59765
63.55	-4.52288	0.47918
63.6	-4.45862	0.40083
63.65	-4.42259	0.36161
63.7	-4.422	0.35816
63.75	-4.45784	0.38581
63.8	-4.52465	0.43954
63.85	-4.61151	0.51483
63.9	-4.70403	0.60818
63.95	-4.7868	0.71714
64	-4.84596	0.84
64.05	-4.87131	0.97502
64.1	-4.85773	1.11957
64.15	-4.80564	1.26933
64.2	-4.72066	1.41782
64.25	-4.61257	1.55657
64.3	-4.49386	1.67575
64.35	-4.37816	1.76546
64.4	-4.27877	1.81717
64.45	-4.20749	1.82519
64.5	-4.17363	1.78766
64.55	-4.18347	1.70692
64.6	-4.23982	1.58909
64.65	-4.34181	1.44299
64.7	-4.48482	1.27868
64.75	-4.66061	1.10587
64.8	-4.85769	0.93261
64.85	-5.06202	0.76449
64.9	-5.25807	0.60447
64.95	-5.43009	0.45324
65	-5.56355	0.31004
65.05	-5.6464	0.17369
65.1	-5.67007	0.04351
65.15	-5.62989	-0.07987
65.2	-5.52507	-0.19415
65.25	-5.35823	-0.29523
65.3	-5.13468	-0.37755
65.35	-4.86173	-0.43468
65.4	-4.54822	-0.46
65.45	-4.20416	-0.44757
65.5	-3.84059	-0.39291
65.55	-3.46942	-0.29373
65.6	-3.103	-0.15043
65.65	-2.75347	0.03354
65.7	-2.43186	0.25167
65.75	-2.14698	0.49454
65.8	-1.9046	0.7504
65.85	-1.70697	1.00588
65.9	-1.55283	1.24705
65.95	-1.43807	1.46054
66	-1.35676	1.63476
66.05	-1.30243	1.76105
66.1	-1.26923	1.83459
66.15	-1.25277	1.855
66.2	-1.25056	1.82634
66.25	-1.26192	1.75673
66.3	-1.28765	1.65724
66.35	-1.32931	1.54048
66.4	-1.38869	1.41883
66.45	-1.46718	1.3027
66.5	-1.56557	1.19909
66.55	-1.6839	1.11065
66.6	-1.82157	1.03544
66.65	-1.97751	0.96744
66.7	-2.15034	0.89774
66.75	-2.3384	0.8161
66.8	-2.53965	0.71266
66.85	-2.75143	0.57945
66.9	-2.97021	0.41138
66.95	-3.19132	0.20662
67	-3.40887	-0.03369
67.05	-3.61587	-0.30623
67.1	-3.80464	-0.6066
67.15	-3.96746	-0.93035
67.2	-4.0973	-1.27371
67.25	-4.18872	-1.63389
67.3	-4.23858	-2.00882
67.35	-4.24657	-2.3966
67.4	-4.21538	-2.79473
67.45	-4.15067	-3.19943
67.5	-4.06048	-3.6053
67.55	-3.95457	-4.00537
67.6	-3.84339	-4.39151
67.65	-3.73712	-4.75517
67.7	-3.64465	-5.0883
67.75	-3.57279	-5.38407
67.8	-3.52574	-5.63751
67.85	-3.50485	-5.84581
67.9	-3.5087	-6.00837
67.95	-3.53347	-6.12657
68	-3.57354	-6.20351
68.05	-3.6222	-6.24367
68.1	-3.67248	-6.25267
68.15	-3.71794	-6.23698
68.2	-3.75333	-6.20383
68.25	-3.77517	-6.16097
68.3	-3.78211	-6.11648
68.35	-3.77495	-6.07841
68.4	-3.75651	-6.05433
68.45	-3.73104	-6.05077
68.5	-3.70355	-6.07256
68.55	-3.67892	-6.1223
68.6	-3.66106	-6.1998
68.65	-3.65233	-6.30188
68.7	-3.65325	-6.42237
68.75	-3.66263	-6.55253
68.8	-3.67816	-6.68174
68.85	-3.69723	-6.79853
68.9	-3.71778	-6.89176
68.95	-3.73908	-6.95188
69	-3.76217	-6.97211
69.05	-3.7898	-6.94935
69.1	-3.82612	-6.88474
69.15	-3.87593	-6.7838
69.2	-3.94384	-6.65593
69.25	-4.03356	-6.51339
69.3	-4.1472	-6.36989
69.35	-4.28499	-6.23875
69.4	-4.44514	-6.13124
69.45	-4.62397	-6.05498
69.5	-4.81617	-6.01307
69.55	-5.01513	-6.00375
69.6	-5.21333	-6.02089
69.65	-5.40263	-6.05502
69.7	-5.57465	-6.09474
69.75	-5.72114	-6.12823
69.8	-5.83445	-6.14465
69.85	-5.90807	-6.13517
69.9	-5.93733	-6.09367
69.95	-5.92016	-6.01702
70	-5.85768	-5.90504
70.05	-5.75471	-5.76019
70.1	-5.6197	-5.58711
70.15	-5.46419	-5.39209
70.2	-5.3017	-5.18237
70.25	-5.1461	-4.96558
70.3	-5.00986	-4.7491
70.35	-4.90232	-4.53952
70.4	-4.82843	-4.34228
70.45	-4.78812	-4.16136
70.5	-4.77656	-3.99926
70.55	-4.78506	-3.85703
70.6	-4.80258	-3.73451
70.65	-4.81749	-3.63064
70.7	-4.81928	-3.54376
70.75	-4.79991	-3.47189
70.8	-4.75466	-3.41297
70.85	-4.68232	-3.36495
70.9	-4.58482	-3.32582
70.95	-4.46648	-3.2936
71	-4.33297	-3.26627
71.05	-4.19029	-3.2418
71.1	-4.04397	-3.2182
71.15	-3.89854	-3.1936
71.2	-3.75739	-3.1664
71.25	-3.62292	-3.13538
71.3	-3.4969	-3.09983
71.35	-3.38093	-3.05956
71.4	-3.27677	-3.01489
71.45	-3.18651	-2.9666
71.5	-3.1126	-2.91582
71.55	-3.05758	-2.86385
71.6	-3.02377	-2.8121
71.65	-3.01278	-2.76198
71.7	-3.02519	-2.71482
71.75	-3.06022	-2.67198
71.8	-3.11562	-2.63495
71.85	-3.18769	-2.6055
71.9	-3.27162	-2.58584
71.95	-3.36189	-2.57871
72	-3.45289	-2.58721
72.05	-3.53956	-2.61458
72.1	-3.61797	-2.66361
72.15	-3.68564	-2.73603
72.2	-3.74171	-2.83185
72.25	-3.7867	-2.94874
72.3	-3.82209	-3.08169
72.35	-3.84978	-3.22301
72.4	-3.87157	-3.36263
72.45	-3.8888	-3.48882
72.5	-3.9022	-3.58915
72.55	-3.91196	-3.65162
72.6	-3.91786	-3.6659
72.65	-3.91933	-3.6244
72.7	-3.91545	-3.52317
72.75	-3.90468	-3.36251
72.8	-3.88465	-3.14714
72.85	-3.85187	-2.88597
72.9	-3.80187	-2.5915
72.95	-3.72961	-2.27877
73	-3.63035	-1.96404
73.05	-3.50081	-1.66339
73.1	-3.34044	-1.39122
73.15	-3.15234	-1.159
73.2	-2.9438	-0.97435
73.25	-2.72608	-0.84056
73.3	-2.5135	-0.75666
73.35	-2.32196	-0.71787
73.4	-2.16714	-0.71656
73.45	-2.06265	-0.74324
73.5	-2.01847	-0.78776
73.55	-2.03989	-0.8403
73.6	-2.12693	-0.89212
73.65	-2.27447	-0.93616
73.7	-2.4727	-0.96725
73.75	-2.7081	-0.98224
73.8	-2.96456	-0.97996
73.85	-3.22477	-0.96114
73.9	-3.47152	-0.92829
73.95	-3.68905	-0.88555
74	-3.86428	-0.83852
74.05	-3.98776	-0.7939
74.1	-4.05439	-0.75916
74.15	-4.06374	-0.74191
74.2	-4.02002	-0.74924
74.25	-3.93152	-0.78698
74.3	-3.80984	-0.859
74.35	-3.66867	-0.96655
74.4	-3.52248	-1.10785
74.45	-3.38513	-1.27789
74.5	-3.2686	-1.46855
74.55	-3.182	-1.66892
74.6	-3.13084	-1.86602
74.65	-3.11668	-2.04562
74.7	-3.13713	-2.19342
74.75	-3.18609	-2.29624
74.8	-3.25434	-2.34339
74.85	-3.33017	-2.32785
74.9	-3.40046	-2.24729
74.95	-3.4517	-2.10463
75	-3.4714	-1.90807
75.05	-3.44941	-1.67054
75.1	-3.37919	-1.40853
75.15	-3.25887	-1.14053
75.2	-3.09171	-0.88521
75.25	-2.88601	-0.65968
75.3	-2.65428	-0.47796
75.35	-2.41185	-0.34986
75.4	-2.17498	-0.28044
75.45	-1.95882	-0.26989
75.5	-1.77552	-0.31395
75.55	-1.63272	-0.40455
75.6	-1.53276	-0.53076
75.65	-1.47268	-0.67978
75.7	-1.44497	-0.83799
75.75	-1.43909	-0.99197
75.8	-1.44334	-1.12958
75.85	-1.4469	-1.24087
75.9	-1.4416	-1.31903
75.95	-1.42315	-1.36101
76	-1.39156	-1.36794
76.05	-1.35073	-1.345
76.1	-1.30722	-1.30093
76.15	-1.26849	-1.24679
76.2	-1.24105	-1.19451
76.25	-1.22876	-1.1551
76.3	-1.23188	-1.13697
76.35	-1.24683	-1.14471
76.4	-1.26695	-1.17844
76.45	-1.28388	-1.23403
76.5	-1.28934	-1.30406
76.55	-1.27684	-1.37934
76.6	-1.24303	-1.4507
76.65	-1.18831	-1.51061
76.7	-1.11677	-1.55437
76.75	-1.03543	-1.58058
76.8	-0.95319	-1.59095
76.85	-0.87962	-1.58945
76.9	-0.82385	-1.58112
76.95	-0.7938	-1.5709
77	-0.79569	-1.56261
77.05	-0.8338	-1.55837
77.1	-0.91026	-1.55849
77.15	-1.02501	-1.56166
77.2	-1.17564	-1.56549
77.25	-1.35734	-1.56697
77.3	-1.56295	-1.56309
77.35	-1.78327	-1.55117
77.4	-2.00757	-1.52918
77.45	-2.22445	-1.49586
77.5	-2.42277	-1.45078
77.55	-2.59266	-1.39419
77.6	-2.72631	-1.32682
77.65	-2.81858	-1.24955
77.7	-2.86731	-1.1631
77.75	-2.87322	-1.06779
77.8	-2.83978	-0.96353
77.85	-2.77274	-0.85003
77.9	-2.67971	-0.72732
77.95	-2.56969	-0.5963
78	-2.45255	-0.45934
78.05	-2.33853	-0.32062
78.1	-2.23775	-0.18596
78.15	-2.15956	-0.06227
78.2	-2.11204	0.04356
78.25	-2.10133	0.12598
78.3	-2.13113	0.18215
78.35	-2.20231	0.21304
78.4	-2.31272	0.22383
78.45	-2.45716	0.22375
78.5	-2.62772	0.22493
78.55	-2.81431	0.24072
78.6	-3.00536	0.28355
78.65	-3.18872	0.36275
78.7	-3.35258	0.4828
78.75	-3.48633	0.64226
78.8	-3.5813	0.83366
78.85	-3.63134	1.04433
78.9	-3.63318	1.25812
78.95	-3.58655	1.45749
79	-3.49409	1.62586
79.05	-3.36112	1.74956
79.1	-3.19508	1.81925
79.15	-3.00503	1.83062
79.2	-2.80088	1.78429
79.25	-2.59273	1.68518
79.3	-2.39017	1.54158
79.35	-2.20179	1.36404
79.4	-2.03493	1.16441
79.45	-1.89549	0.95505
79.5	-1.78807	0.74816
79.55	-1.716	0.55527
79.6	-1.68134	0.38659
79.65	-1.68474	0.25039
79.7	-1.72503	0.15231
79.75	-1.79883	0.09466
79.8	-1.90016	0.07608
79.85	-2.02037	0.09141
79.9	-2.14857	0.13205
79.95	-2.2725	0.18675
80	-2.37982	0.24274
80.05	-2.45962	0.28702
80.1	-2.50382	0.30771
80.15	-2.50808	0.29517
80.2	-2.47229	0.24294
80.25	-2.40026	0.14829
80.3	-2.29903	0.01248
80.35	-2.1777	-0.15935
80.4	-2.04631	-0.35861
80.45	-1.91473	-0.57387
80.5	-1.79194	-0.79175
80.55	-1.68553	-0.99792
80.6	-1.60145	-1.17817
80.65	-1.54398	-1.31948
80.7	-1.5157	-1.41098
80.75	-1.51746	-1.4447
80.8	-1.5483	-1.41611
80.85	-1.60545	-1.32441
80.9	-1.68432	-1.17246
80.95	-1.77874	-0.96662
81	-1.88127	-0.71626
81.05	-1.98381	-0.43317
81.1	-2.07828	-0.13083
81.15	-2.15732	0.17643
81.2	-2.21497	0.47438
81.25	-2.24715	0.74982
81.3	-2.25195	0.9915
81.35	-2.22971	1.19085
81.4	-2.18294	1.34263
81.45	-2.11619	1.44509
81.5	-2.03585	1.49995
81.55	-1.94994	1.51203
81.6	-1.86776	1.48866
81.65	-1.79941	1.43895
81.7	-1.75488	1.37303
81.75	-1.7429	1.30132
81.8	-1.76955	1.23396
81.85	-1.83674	1.18014
81.9	-1.94117	1.14763
81.95	-2.07379	1.14212
82	-2.2203	1.16663
82.05	-2.36259	1.22102
82.1	-2.48112	1.30159
82.15	-2.55771	1.40121
82.2	-2.57844	1.50984
82.25	-2.53587	1.61565
82.3	-2.43035	1.70658
82.35	-2.27	1.77216
82.4	-2.0695	1.80516
82.45	-1.84793	1.80294
82.5	-1.626	1.7679
82.55	-1.42338	1.7072
82.6	-1.25636	1.63157
82.65	-1.13638	1.55345
82.7	-1.06944	1.4849
82.75	-1.05642	1.4355
82.8	-1.09399	1.4109
82.85	-1.17597	1.41198
82.9	-1.2947	1.43504
82.95	-1.44211	1.47273
83	-1.61041	1.51557
83.05	-1.79223	1.55376
83.1	-1.9803	1.57869
83.15	-2.16691	1.58412
83.2	-2.34326	1.56662
83.25	-2.49914	1.52535
83.3	-2.62312	1.46141
83.35	-2.70324	1.37695
83.4	-2.72851	1.27443
83.45	-2.69054	1.1562
83.5	-2.58543	1.02457
83.55	-2.41513	0.88213
83.6	-2.18812	0.73237
83.65	-1.91898	0.58008
83.7	-1.62701	0.43138
83.75	-1.33393	0.2933
83.8	-1.06117	0.17292
83.85	-0.82733	0.07612
83.9	-0.64617	0.00645
83.95	-0.52558	-0.03576
84	-0.46758	-0.05379
84.05	-0.4692	-0.05429
84.1	-0.52382	-0.04638
84.15	-0.6226	-0.04038
84.2	-0.75561	-0.04633
84.25	-0.91239	-0.07247
84.3	-1.08203	-0.12415
84.35	-1.25298	-0.20316
84.4	-1.41287	-0.30756
84.45	-1.54875	-0.43216
84.5	-1.64783	-0.56941
84.55	-1.69882	-0.71049
84.6	-1.69345	-0.84659
84.65	-1.62808	-0.96994
84.7	-1.50468	-1.07454
84.75	-1.33113	-1.15643
84.8	-1.1206	-1.21349
84.85	-0.89023	-1.24495
84.9	-0.6592	-1.25063
84.95	-0.44684	-1.23037
85	-0.27075	-1.18362
85.05	-0.14556	-1.10947
85.1	-0.08206	-1.00702
85.15	-0.08687	-0.87605
85.2	-0.16246	-0.71767
85.25	-0.30729	-0.53482
85.3	-0.5161	-0.33246
85.35	-0.78027	-0.11735
85.4	-1.08823	0.10248
85.45	-1.42606	0.31841
85.5	-1.7783	0.52203
85.55	-2.12896	0.70567
85.6	-2.46265	0.86292
85.65	-2.76573	0.98883
85.7	-3.02728	1.0802
85.75	-3.23985	1.13571
85.8	-3.39974	1.15617
85.85	-3.50702	1.14472
85.9	-3.56505	1.10693
85.95	-3.57983	1.05062
86	-3.55919	0.98528
86.05	-3.51188	0.92116
86.1	-3.44668	0.86798
86.15	-3.37157	0.83351
86.2	-3.29301	0.82238
86.25	-3.2154	0.83518
86.3	-3.14078	0.86827
86.35	-3.06882	0.91423
86.4	-2.99726	0.96299
86.45	-2.92266	1.00338
86.5	-2.84147	1.02491
86.55	-2.75124	1.01943
86.6	-2.6517	0.98248
86.65	-2.54546	0.91402
86.7	-2.43812	0.81846
86.75	-2.33769	0.70405
86.8	-2.25332	0.58161
86.85	-2.19352	0.46285
86.9	-2.16429	0.35868
86.95	-2.16743	0.27752
87	-2.1995	0.22418
87.05	-2.25165	0.19922
87.1	-2.31046	0.19902
87.15	-2.35969	0.21652
87.2	-2.38257	0.24234
87.25	-2.36436	0.26625
87.3	-2.29458	0.27872
87.35	-2.16858	0.27225
87.4	-1.98828	0.2425
87.45	-1.76184	0.18881
87.5	-1.50257	0.11436
87.55	-1.22718	0.02566
87.6	-0.95387	-0.0683
87.65	-0.70032	-0.15732
87.7	-0.48213	-0.23132
87.75	-0.31156	-0.2816
87.8	-0.19675	-0.30183
87.85	-0.14132	-0.2886
87.9	-0.14436	-0.2415
87.95	-0.20065	-0.16281
88	-0.30121	-0.05677
88.05	-0.43417	0.07122
88.1	-0.58585	0.21551
88.15	-0.74209	0.37085
88.2	-0.88964	0.53288
88.25	-1.01737	0.69822
88.3	-1.11726	0.8643
88.35	-1.18485	1.02889
88.4	-1.21927	1.18952
88.45	-1.22281	1.34297
88.5	-1.2002	1.48487
88.55	-1.15773	1.60973
88.6	-1.10242	1.71125
88.65	-1.04128	1.78299
88.7	-0.98073	1.8192
88.75	-0.92622	1.81559
88.8	-0.88212	1.77
88.85	-0.85162	1.68259
88.9	-0.83701	1.55588
88.95	-0.83983	1.39434
89	-0.86117	1.20404
89.05	-0.90175	0.99215
89.1	-0.96177	0.76674
89.15	-1.04058	0.53655
89.2	-1.13602	0.31097
89.25	-1.24392	0.09984
89.3	-1.3577	-0.08684
89.35	-1.46861	-0.23947
89.4	-1.5666	-0.34975
89.45	-1.64182	-0.41156
89.5	-1.68666	-0.42188
89.55	-1.69778	-0.38153
89.6	-1.6777	-0.29542
89.65	-1.63547	-0.1724
89.7	-1.58603	-0.02461
89.75	-1.54837	0.13361
89.8	-1.54244	0.28701
89.85	-1.58573	0.42094
89.9	-1.68979	0.52282
89.95	-1.85777	0.58335
90	-2.08322	0.59753
90.05	-2.35064	0.56522
90.1	-2.63753	0.49125
90.15	-2.91756	0.38493
90.2	-3.16436	0.25918
90.25	-3.35502	0.12909
90.3	-3.47285	0.01019
90.35	-3.50897	-0.08344
90.4	-3.46257	-0.14091
90.45	-3.34005	-0.15594
90.5	-3.15324	-0.12765
90.55	-2.91725	-0.06056
90.6	-2.64835	0.03611
90.65	-2.36215	0.14996
90.7	-2.0724	0.26725
90.75	-1.79034	0.3749
90.8	-1.52472	0.46229
90.85	-1.28216	0.52254
90.9	-1.06775	0.55314
90.95	-0.88564	0.55588
91	-0.7395	0.53616
91.05	-0.63266	0.50186
91.1	-0.56801	0.46196
91.15	-0.54758	0.42526
91.2	-0.57201	0.39917
91.25	-0.64004	0.38899
91.3	-0.74803	0.39745
91.35	-0.88994	0.42471
91.4	-1.05757	0.4687
91.45	-1.24121	0.5256
91.5	-1.43059	0.59047
91.55	-1.61602	0.65777
91.6	-1.78938	0.72181
91.65	-1.94493	0.77705
91.7	-2.07961	0.81815
91.75	-2.19288	0.83992
91.8	-2.2861	0.83725
91.85	-2.36157	0.80481
91.9	-2.42156	0.73697
91.95	-2.46749	0.62757
92	-2.49957	0.46988
92.05	-2.51688	0.25667
92.1	-2.51796	-0.01968
92.15	-2.50168	-0.36678
92.2	-2.46808	-0.79176
92.25	-2.41907	-1.30068
92.3	-2.35855	-1.89784
92.35	-2.29209	-2.58509
92.4	-2.22607	-3.36134
92.45	-2.16656	-4.22213
92.5	-2.1182	-5.15962
92.55	-2.08326	-6.16269
92.6	-2.06127	-7.2174
92.65	-2.04905	-8.30759
92.7	-2.04132	-9.41561
92.75	-2.03166	-10.5231
92.8	-2.01364	-11.6116
92.85	-1.98191	-12.6634
92.9	-1.93305	-13.6622
92.95	-1.86604	-14.5934
93	-1.78238	-15.4446
93.05	-1.68571	-16.2066
93.1	-1.58113	-16.873
93.15	-1.47435	-17.4408
93.2	-1.37083	-17.9102
93.25	-1.27505	-18.2848
93.3	-1.1901	-18.5706
93.35	-1.11766	-18.7758
93.4	-1.05827	-18.9097
93.45	-1.01198	-18.9823
93.5	-0.97889	-19.0026
93.55	-0.95976	-18.9787
93.6	-0.95622	-18.9169
93.65	-0.97068	-18.8211
93.7	-1.00581	-18.6936
93.75	-1.06385	-18.5347
93.8	-1.14576	-18.3435
93.85	-1.25052	-18.1188
93.9	-1.3746	-17.8593
93.95	-1.51186	-17.565
94	-1.65378	-17.2373
94.05	-1.79006	-16.8794
94.1	-1.90947	-16.4967
94.15	-2.00084	-16.0962
94.2	-2.05418	-15.6861
94.25	-2.0617	-15.2755
94.3	-2.01869	-14.8727
94.35	-1.92425	-14.4853
94.4	-1.78169	-14.1185
94.45	-1.59855	-13.7755
94.5	-1.38631	-13.4567
94.55	-1.15958	-13.1601
94.6	-0.93497	-12.8817
94.65	-0.72962	-12.6163
94.7	-0.55959	-12.3582
94.75	-0.4383	-12.1024
94.8	-0.37513	-11.8454
94.85	-0.37462	-11.5857
94.9	-0.43614	-11.3239
94.95	-0.55425	-11.0627
95	-0.71964	-10.8054
95.05	-0.92039	-10.5548
95.1	-1.14346	-10.3123
95.15	-1.37606	-10.0761
95.2	-1.60674	-9.84149
95.25	-1.82612	-9.6009
95.3	-2.02727	-9.34531
95.35	-2.20566	-9.06623
95.4	-2.35896	-8.75788
95.45	-2.48664	-8.41906
95.5	-2.58949	-8.05434
95.55	-2.66919	-7.6741
95.6	-2.72785	-7.29354
95.65	-2.76771	-6.93066
95.7	-2.79085	-6.60381
95.75	-2.79915	-6.32903
95.8	-2.79429	-6.11789
95.85	-2.77788	-5.97593
95.9	-2.75163	-5.90204
95.95	-2.71744	-5.88872
96	-2.6774	-5.92313
96.05	-2.63354	-5.98875
96.1	-2.58758	-6.06736
96.15	-2.54043	-6.14128
96.2	-2.49188	-6.19537
96.25	-2.44047	-6.21874
96.3	-2.38361	-6.2059
96.35	-2.31809	-6.15718
96.4	-2.24089	-6.0783
96.45	-2.15016	-5.97927
96.5	-2.04605	-5.8727
96.55	-1.93137	-5.77176
96.6	-1.81169	-5.68823
96.65	-1.69487	-5.63082
96.7	-1.59001	-5.60404
96.75	-1.50604	-5.60771
96.8	-1.45004	-5.63716
96.85	-1.42577	-5.68398
96.9	-1.43268	-5.73723
96.95	-1.46547	-5.78474
97	-1.51459	-5.8146
97.05	-1.56744	-5.81631
97.1	-1.61014	-5.78179
97.15	-1.62975	-5.70598
97.2	-1.61638	-5.58715
97.25	-1.56489	-5.42685
97.3	-1.47598	-5.22969
97.35	-1.3562	-5.00286
97.4	-1.2171	-4.75561
97.45	-1.07351	-4.49859
97.5	-0.94132	-4.24313
97.55	-0.83509	-4.0004
97.6	-0.76607	-3.78052
97.65	-0.74089	-3.59168
97.7	-0.76107	-3.4393
97.75	-0.82359	-3.32537
97.8	-0.92205	-3.24823
97.85	-1.04832	-3.20272
97.9	-1.19425	-3.18078
97.95	-1.35298	-3.17251
98	-1.51969	-3.16754
98.05	-1.69171	-3.15644
98.1	-1.8679	-3.13211
98.15	-2.04767	-3.09082
98.2	-2.22977	-3.03287
98.25	-2.41132	-2.96281
98.3	-2.58722	-2.889
98.35	-2.75012	-2.82279
98.4	-2.89102	-2.77718
98.45	-3.00046	-2.76514
98.5	-3.0698	-2.79772
98.55	-3.09274	-2.8822
98.6	-3.06635	-3.02046
98.65	-2.99181	-3.20781
98.7	-2.87434	-3.43265
98.75	-2.72262	-3.67696
98.8	-2.54764	-3.91768
98.85	-2.36122	-4.12894
98.9	-2.1745	-4.2848
98.95	-1.99662	-4.3622
99	-1.83395	-4.34364
99.05	-1.68972	-4.21936
99.1	-1.56442	-3.9886
99.15	-1.45648	-3.65985
99.2	-1.36326	-3.25018
99.25	-1.28205	-2.78355
99.3	-1.21072	-2.28863
99.35	-1.14818	-1.79634
99.4	-1.0943	-1.33748
99.45	-1.04972	-0.94064
99.5	-1.01551	-0.63074
99.55	-0.99289	-0.4281
99.6	-0.98306	-0.348
99.65	-0.98722	-0.40057
99.7	-1.00652	-0.59091
99.75	-1.04199	-0.91923
99.8	-1.09425	-1.38122
99.85	-1.16303	-1.9684
[truncated: 78,003 more rows]
