# Supplementary material for: Synaptotagmin-11 facilitates assembly of a presynaptic signaling complex in post-Golgi cargo vesicles
Source: EMBO Rep. 2024 May 2;25(6):10. doi: 10.1038/s44319-024-00147-0 (PMC11169412; doi:10.1038/s44319-024-00147-0)
Supplement: Supplementary file 8 — Source data Fig. 5 [file 44319_2024_147_MOESM8_ESM.zip › EMBOR-2023-58002V2_SourceDataForFigure5/5B/Numerical data 5B.xlsx]

## Sheet: README
Figure 5B Cunulative Probability
Inter-event intervals (ms) recorded in Syt11+/+ ( n = 14) and Syt11-/- (n = 19) neurons used for the cumulative probability plot
Figure 5B bar graph
Frequency of sEPSCs recorded in n = 14 (Syt11+/+) and n = 19 (Syt11-/-) neurons

## Sheet: Figure 5B Cumulative Probabilit
Inter-event-intervals (ms)
	Syt11+/+	Syt11-/-
	15.5	663.6
	139.6	301.15
	38.3	30.85
	138.45	298.6
	20.85	101.9
	109.8	105.1
	53.05	428.35
	118.35	109.9
	57.7	277.7
	15.9	64.7
	64.45	1190.5
	94.45	223.6
	24.35	831.75
	109.1	183.25
	14.5	273.75
	17.3	529.05
	27.85	224.65
	27.15	72.15
	38.65	109.5
	36.05	130.45
	17.45	119.2
	64	86.7
	64.6	382.7
	68.65	40.2
	56.4	256.75
	21.65	31
	44.25	205.05
	69.65	96.2
	35.65	58.1
	29.65	57.8
	34.75	95.4
	167.25	382.25
	15.85	221.05
	97.1	417.15
	25.4	319
	18.95	251.75
	36.35	79.6
	83.05	69.6
	59.5	127
	23.35	237.65
	15.8	64.45
	72.4	64.6
	14.5	72.85
	17.5	201.9
	54.8	27.25
	21.2	287.2
	36.45	408.1
	44.85	71
	66.5	126.85
	20.3	50.6
	45.45	229.9
	35.65	102.55
	54.45	16.6
	43.45	81.6
	25.85	39.65
	74.8	207.35
	34.5	38.25
	52.75	128.6
	45.4	152.2
	167.8	502.7
	52.9	89.05
	22	77.1
	36	230.8
	14.6	136.6
	28.75	184.65
	21.3	58.1
	42.05	136.35
	23.6	149.35
	35.25	28.45
	16.25	104.75
	18.5	204.35
	44.3	208.4
	24.2	51.95
	24.2	50.7
	18.85	47.9
	24.35	109.55
	17.15	233.3
	93	29.35
	25.6	29.45
	35.8	89.4
	60.15	84.65
	26.8	244.1
	49.75	244.75
	62.9	228.8
	105.65	26.7
	60.5	102.9
	59.15	34.6
	16	60.15
	58.8	43.6
	65.85	45.85
	109.2	49.15
	56.1	141.5
	93.5	130.5
	16.5	33.95
	26.85	226.8
	79.2	62.9
	37.95	469.3
	15.05	67.7
	34.3	320.55
	58.65	99.35
	48.95	242.8
	130.95	270
	180.75	234.45
	114.8	213.15
	56.8	163.05
	17.75	191.9
	73.2	18.2
	180.9	47.2
	27.85	244.85
	31.15	262.55
	17.1	159.2
	47.45	200
	53.25	63.15
	45.3	166.1
	21.5	200.25
	91.3	63.3
	35.15	211.8
	26.3	35.75
	27.15	181.7
	18.05	105.25
	18.2	24.9
	131.8	33.05
	48.65	43.85
	25.95	62
	61.3	57.45
	21.3	89.5
	29.95	77.85
	118.5	443.6
	141.3	228.45
	72.45	137.55
	73.1	237.05
	14.3	33.15
	132.95	831.35
	79.75	28.85
	25.55	54.55
	270.35	66.8
	94.85	128.55
	110.3	179
	180	97.8
	57.85	119
	56.75	173.75
	89.15	57.95
	45.65	151.45
	116.9	350.75
	208	238.1
	534.1	174.85
	105.4	127.45
	191.45	256.75
	151.6	39.7
	19	255.15
	162.75	219.2
	47.9	161.5
	47.05	40.15
	141.15	294.85
	107.8	26.95
	32.2	319.5
	58.5	262.2
	42.2	270.55
	146.5	64.05
	166.3	84.65
	32.75	37.65
	31.3	31.3
	262.7	219.4
	24.15	83.8
	36.25	35.55
	63.65	96.35
	191.3	38.9
	140.85	29.45
	296.05	353.9
	49.95	65.5
	25.35	178
	218.6	198.75
	73.1	23.15
	134.6	135.6
	22.5	79.8
	54.15	235.95
	48.85	28.75
	80.7	34.3
	26.8	85.6
	91.5	329.9
	21.35	29.8
	121.35	176
	88	105.35
	23.05	74.1
	33.4	85.45
	33	92.5
	55.05	85.25
	16.35	103.1
	94.95	110.3
	337.1	111.1
	120.95	52.15
	115.1	151.7
	288.05	78.15
	65.8	167.05
	20.6	135.15
	51.45	172.1
	95.85	89.75
	29.1	27.15
	16.95	101.5
	297.95	160.75
	116.55	172.1
	44.7	421.4
	177.35	63.05
	30.75	135.9
	90	27.8
	57.35	83.8
	16.55	42.5
	107.2	135.75
	28.35	27.85
	169.15	61.35
	43.75	51.45
	23.4	48.55
	184.9	860.85
	176.45	92.5
	35.35	35.65
	120.3	79.55
	66.55	335.25
	16.35	70.3
	75.3	134.8
	222.3	138.15
	20.85	191.5
	29.7	99.55
	77.1	71.75
	142.35	239.1
	116.15	48.05
	21.1	183.45
	39.5	179.65
	17.05	175.2
	149.25	365.05
	55.95	102
	62.25	61.1
	41.1	282.7
	39.95	98.1
	21.65	119.55
	31.9	290.65
	58.3	67.6
	91.2	167.95
	24.1	76.6
	54.3	131.95
	65.1	250.25
	69.85	338.2
	20.2	30.15
	26.75	105.4
	87.45	40.9
	130	69.9
	263.3	607.35
	30.4	74.3
	35.25	108.3
	44.7	51.7
	16.55	106.8
	142.75	260.2
	57.65	437.45
	145.4	137.05
	32.45	204.9
	32.95	359.15
	118.35	27.35
	113.3	679.4
	41.75	279.5
	55.7	113.05
	25.5	118.25
	43.3	53.35
	82.45	147.25
	38.8	57.1
	51.45	461.9
	108.6	236.3
	39.5	614
	141.15	124.35
	41.15	142.35
	34.85	84.8
	36.2	111.95
	133.8	237.4
	52.4	73.5
	160.25	186.05
	26.35	527.7
	240.85	87.4
	65.5	236.55
	272.5	270.2
	174.9	101.95
	108.65	141.4
	19.95	78.35
	150.45	92.2
	74.05	101.35
	17.6	926.95
	230	287.3
	51.25	158.15
	31	110.95
	112.25	97.05
	86.45	698.05
	16.7	196.85
	100.2	226.25
	19	245.45
	23.5	142.15
	34.6	88.35
	81.95	32.95
	83.75	100.9
	208.95	15.85
	197.65	88.9
	29.35	152.95
	93.8	181.9
	75.95	97.5
	214.35	57.25
	66.2	96.45
	126	210.65
	20.65	144.1
	51.75	32
	231.6	69.95
	45.6	197.8
	72.8	127.7
	53.6	59.1
	121.9	186
	43.8	84.1
	50.2	49.95
	99.15	83.6
	31.25	54.25
	29.55	56.25
	30.55	33.05
	43.45	339.4
	69.9	40.9
	25.8	73.25
	37.25	604.85
	36.55	59.5
	51.55	104.35
	40.95	133.05
	21.6	91.15
	191.8	123.05
	182.2	77.45
	173.9	56.5
	35.35	245.05
	92.9	66.25
	256.45	168.6
	67.5	115.35
	17.85	59.4
	241.15	275.6
	63.15	35.05
	51.35	126.3
	13.6	139.7
	44.35	182.85
	52.4	119.1
	229.1	79.3
	52.65	262.1
	125.45	189.35
	60.3	66.3
	83.65	206.95
	168.2	156
	61.4	54.2
	177.95	160.3
	45.15	130.95
	83.25	45.65
	24.35	310.05
	26.85	227.9
	96.9	34.45
	22.35	96.7
	101.8	54.75
	34.55	75.3
	74.75	103.45
	77.65	19.8
	169.9	123.55
	81.1	33.2
	131.05	140.85
	51.25	68.25
	151.85	49.25
	167.1	40
	34.3	54.95
	353.45	146.95
	65.15	330.8
	43.55	29.2
	94.4	192.2
	161.35	813.75
	26.9	288.75
	133.75	36
	31.85	480.7
	38.6	142.1
	17.85	356.45
	13.05	73.8
	41.15	73.15
	32.4	28.65
	26.45	350.95
	15.65	37.2
	67.2	53.25
	155.55	312
	25.05	354.35
	70.85	153.6
	83.95	248.45
	119	35.75
	47.6	30.9
	53.7	209.55
	35.6	209.85
	51.75	57.4
	33.1	51.8
	70.15	66.5
	34.95	113.15
	39	126.15
	46.15	126.65
	39.1	57.85
	67.85	188.05
	39.4	84.15
	86.5	107.8
	14.15	129.75
	65.95	264.75
	23.95	285.3
	44.3	60.8
	53.5	209.8
	15.45	67.15
	43.3	61.15
	45.25	300.55
	31.4	84.45
	28.6	127.7
	61.55	197.45
	35.2	484.75
	183.75	410.6
	19.7	65.2
	61.35	124.15
	43.95	114.55
	185.5	415.4
	48.4	51.85
	27.05	30.35
	110.9	65.25
	59.25	49.85
	16.9	118.85
	42.2	135.5
	28.55	353.75
	33.55	36.85
	122.85	225.4
	54.15	57.75
	131.35	30.9
	22.1	52.75
	39.05	525.7
	22.5	61.55
	33.5	70.4
	77.6	56.2
	38.9	183.45
	51.4	41.35
	64.75	203.25
	129.75	44.05
	22	261.65
	26.5	83.75
	15.2	34.35
	191.05	393.9
	26.1	85.45
	163.4	125.9
	59.5	301.7
	22.05	77.65
	34.9	179.9
	117.5	86.1
	69.4	417.55
	20.55	136.75
	39.65	43.4
	80.75	223.35
	17.9	105.9
	50.55	399.7
	35.25	101.7
	19.55	67
	42.95	144.65
	18.9	58.85
	67.45	100.8
	36.35	55.75
	81.7	215.55
	120.2	340.3
	137.55	131.6
	34.8	246.3
	149.1	110.45
	120.15	174.15
	16.5	119.75
	56.2	112.05
	31.4	269
	18.65	77.95
	85.75	132.8
	181.2	38.05
	125	89.1
	27.5	44.35
	20.25	90.25
	60.95	27.1
	24.9	160.7
	42.9	121.8
	33.25	126.6
	78	99.3
	53.25	243.75
	227.15	47.2
	35.55	527.2
	24.9	148.95
	14.6	57.3
	38.3	130.95
	177.25	57.1
	199.35	36.6
	78.35	47.55
	79	187.65
	61.15	285.95
	137.35	455.55
	47.85	342.35
	47.8	334.1
	63.2	121.45
	135.3	227.9
	84.45	232.95
	27.8	84.15
	21.65	43.2
	45.05	36.65
	32.3	351.15
	86.8	92.1
	47.25	563.45
	223.7	17.5
	15.3	26.05
	102.7	82.75
	90	148.8
	62.8	427.45
	42.55	86.35
	116.2	53.7
	66.5	97
	58.7	152
	31.1	39.85
	370	204.05
	83.7	26.25
	26.05	388.45
	131.9	112.7
	196.1	229.15
	149.55	400.95
	16.35	172.3
	132	20.1
	26.75	33.75
	168.3	82.5
	59.6	30.85
	189.55	168.9
	43.4	31.2
	67.4	180
	34	221.05
	80.8	314.55
	35.6	148.5
	21.55	25.55
	161.8	69.75
	88.2	31.35
	29.55	121.1
	150.8	131.3
	289.8	75.5
	190.7	651.2
	189.45	152.6
	77.15	165.9
	59.35	320.3
	76.9	316.95
	109.55	327.2
	67.15	112.05
	113.15	139.35
	81.4	39.7
	22.8	40.35
	271.3	132.7
	127.85	1102.5
	259.8	33.35
	137.8	34.55
	129.45	58.4
	144.9	72.9
	118.65	41.95
	48.6	34.6
	23.15	73.95
	184.4	30.65
	37.25	31.2
	28.5	68.5
	74.15	63.7
	326.6	47.25
	77	87.35
	301.9	76.75
	88.8	66.25
	66.8	49.85
	12.65	49.25
	98.4	39.1
	35.25	33.65
	87.3	36.15
	31.8	25.1
	155.6	26.45
	66.65	58.25
	183.8	71.5
	22.95	34.9
	154.4	112.95
	63.15	62.75
	89.55	42.85
	62.1	45.65
	297.8	27.4
	407.9	35.45
	53.1	31.9
	158.4	76.4
	66.1	51.7
	83.75	97.9
	15.7	31.5
	122.75	49.6
	211.05	71.1
	209.65	40.65
	227.7	46.75
	81.8	43.95
	52.55	70.4
	58.3	26.7
	58.6	41.5
	79.55	91.9
	28.1	35.65
	13.95	237.75
	44.9	63.75
	23.3	193.85
	60.85	74.9
	213.3	130.95
	46.9	45.5
	54.6	50
	120.9	37.8
	31.35	36.4
	27.7	34.2
	97.85	42.15
	20.1	53.55
	56.7	41.1
	104.7	32.35
	51.95	43.95
	21.1	26.15
	177.9	39.5
	45.35	49.05
	21.95	52.75
	27.75	24.3
	132.2	33.7
	144.25	56.75
	50.65	29.35
	105.2	25.6
	48	34.5
	35.15	37.8
	148.75	32.85
	100.8	48.1
	41.45	51.2
	32.85	47.55
	111.85	29.5
	387.8	48.3
	222	60.75
	204.75	37.75
	129.75	27.55
	92.35	32.45
	303.8	27.2
	68.95	25.55
	56.75	32.1
	125.8	142.95
	53.3	28.75
	2234.05	69.65
	14.9	46.95
	27.1	31.25
	15.15	41.05
	73.1	68.7
	75.4	112
	41.9	58.2
	29	37.95
	22.95	51.4
	85.15	59.45
	22.3	33.25
	21.55	27.65
	69.3	101.2
	62.7	36.4
	29.05	48.2
	36.3	107.95
	89.35	65.45
	75.05	51.25
	21.05	27.95
	25.7	68.4
	112.2	83.2
	65.1	112.55
	19.35	34.3
	77.5	27.4
	22.25	27.45
	73.85	44.15
	12.2	42.35
	51.6	29.25
	19.2	41.95
	22.35	47.7
	49.95	34.45
	57	30.7
	35.05	295.75
	18.6	92.05
	42.5	38.6
	75.4	51.9
	35.15	31.6
	13.45	36.75
	29.3	42.5
	61.55	39.2
	76.3	66.7
	19.55	123.7
	17.85	54.5
	16.9	131.3
	42.95	38.1
	154	77.6
	16.5	92.1
	25.85	126.15
	14.25	209.3
	40.25	65.2
	117.85	35.35
	32.75	31.85
	62.95	16
	92.1	61.85
	75.45	81.85
	25.9	31.7
	55.65	72.65
	71.2	128.5
	99.05	24
	34.15	27.05
	60.9	212.85
	84.95	30.5
	126	46.65
	27.4	250.3
	53.45	120.3
	69.5	71.6
	151	44.3
	37.55	30.3
	82.1	48.45
	40.65	23.7
	68.5	137.2
	20.85	66.9
	43.1	94.9
	42.15	54.9
	163.55	84.6
	12.95	17.35
	59.15	24.65
	38.8	33.9
	12.55	32.8
	13.15	95.2
	24.4	204.75
	44.5	23.35
	53.75	47.65
	36.75	86.3
	152	36.15
	114.1	163.75
	41.2	55.8
	53.5	77.55
	20.5	91.3
	20.05	47.9
	48.3	13
	29.15	40
	182.9	41.5
	72.1	110.55
	223.3	80.1
	30.2	64.55
	195.2	45.9
	28.35	31.6
	35.4	66.95
	43.45	164.2
	15.1	40.9
	93.55	71.55
	51.85	52.15
	64.7	53.25
	61.25	104.55
	169.05	27.3
	32.8	41.95
	76.55	76.25
	106.65	31.3
	268.25	107.35
	42.7	30.35
	44.75	82.9
	172.35	74.95
	75.9	40.65
	97	99.25
	102.9	26.7
	30.7	135.45
	90.35	35.85
	197.7	57
	120.7	42.25
	31.3	50.65
	43.6	426.95
	46.65	91
	68.2	103.8
	37.05	66
	20.55	38.95
	43.95	71.95
	154.1	107.3
	157.1	80.95
	191	87.45
	58.9	588.35
	51.35	322.35
	21.15	31.95
	19.45	27.2
	28.5	24.05
	25.8	57.3
	144.35	41.35
	207.1	47.1
	46.95	24.55
	95.75	68.2
	31.8	128.5
	42.15	117.05
	91.05	61.2
	141.35	37.2
	25.5	54.45
	26.45	86.5
	114.9	37.15
	31.4	36.05
	30.55	124.2
	39.8	45.2
	51.55	127.6
	97.1	27.15
	38.15	176.5
	39.3	45.75
	43.95	210.05
	59.75	137.55
	59.65	310.25
	79.25	54.55
	73.9	46.55
	18.25	159.25
	273.7	108.15
	123	77.05
	184.55	76.35
	34.15	97.85
	162.3	74.8
	61.4	187.2
	79.85	383.85
	172.3	74.1
	56.1	55.55
	198.55	36.05
	92.55	142.4
	29.7	71.6
	17.35	193.8
	27.6	85.65
	62.05	63.2
	40.3	24.95
	53.4	173.45
	107.55	104.3
	186.4	127.55
	145.1	71.7
	72.25	482.65
	49.75	77.35
	12.6	29.65
	96.55	110
	42.95	26.8
	84	93.8
	36.95	324.85
	69.3	33.25
	20.95	60.05
	122.1	32.15
	128.45	70.25
	63.25	69.4
	18.9	107.95
	71.2	243.1
	27.1	140.95
	72.5	164.2
	56.45	178.1
	115.1	156.85
	62.6	241.65
	53.55	106.85
	34.5	114.75
	18.3	211.45
	92.35	56
	53.7	39.25
	32.25	121.45
	210.85	65.25
	64.55	241.2
	117.15	152.25
	108.9	118.55
	31.45	32.35
	39.35	29.15
	146.25	28.75
	27.15	45.8
	14	237.1
	61.05	53.25
	123.15	52.2
	35.55	229.5
	50.6	30.9
	147	121.35
	279.15	190
	138.45	74.85
	35.9	195.8
	47.55	37.15
	107.5	137.35
	88.8	118.85
	49.5	66.25
	160.1	104.55
	20.3	61.05
	74.1	61.25
	17.35	130.1
	110.05	67.1
	70.75	174.15
	71.25	140.05
	64.6	90.75
	63.65	297.2
	104.4	231.9
	166.7	37.8
	538.3	71.5
	136.95	30.3
	52.55	166.75
	96.5	75
	108.65	94.9
	147.95	146.35
	210.15	94.8
	155.75	49.3
	144.45	363.2
	77.85	54.7
	55.4	170.05
	69.55	65
	19.5	123.6
	36.2	224.05
	87.1	86.55
	20	246.1
	88.45	599.7
	74	39.1
	64.7	87.9
	66.95	143
	50.45	44.8
	56.45	138.85
	69.9	140.4
	37.65	150.8
	225.6	50.45
	40.4	121.9
	37.35	25.25
	73.6	120.75
	219.4	75.75
	106.6	731.85
	87.35	184.6
	16.95	215.95
	70.25	158.75
	39.6	129.65
	124.35	190.75
	120.25	571.1
	55.1	29.5
	38.25	159.65
	186.75	251.4
	128.9	347.55
	71.25	50.8
	133.9	233.85
	107.9	182.8
	27.65	268.45
	14.4	188.65
	278.35	52.85
	38.35	309.3
	53.25	254.4
	67.2	250.05
	101.8	121.15
	166.75	44.3
	146.55	166.6
	19.9	48.05
	28.85	65.1
	109.05	35.25
	292.05	177.95
	34.25	32.7
	58.7	304
	212.9	77.75
	187.05	28.55
	41.15	140.55
	594.25	232.8
	260.2	252.05
	275.25	140.15
	93.9	40.4
	120.9	124.85
	48.8	258.35
	194.7	162.55
	48.8	104.6
	90.75	191.1
	79.75	97.8
	114.7	153.05
	50.8	182.4
	369.35	208.7
	146.1	31.45
	80.1	64.4
	106.15	93.9
	236.45	182.6
	190.9	70.65
	73.5	29.7
	86.5	34.1
	109	201.05
	162.95	131.8
	72.35	116.05
	28.2	58.1
	30.2	172.8
	219.15	131.85
	195.5	250.65
	119.95	103.35
	279.55	68.9
	96.5	26.2
	98.15	83.75
	19.2	49.6
	201.95	248.7
	92.6	459.7
	108.45	559.5
	19.35	93.5
	157.5	31.45
	63.2	180.05
	96.8	120.75
	61.8	234.05
	100.8	34.75
	100.5	269.1
	14.8	230.9
	42.85	106.15
	42.9	298.95
	41.3	168.8
	25.15	573.05
	21.05	40.5
	17	191.2
	28.75	214.9
	18.25	54.4
	50.2	371.8
	59.95	162.6
	64.85	52.45
	73.9	34
	52.75	205.15
	54.6	111.25
	27.95	92.05
	28.9	36.35
	46.35	106.85
	34.15	341.25
	39.35	65.7
	16.25	94
	40.9	43.85
	23.05	72.45
	35.4	232.7
	72	166.7
	39.35	73.55
	31.95	104.9
	30.25	43.6
	14.35	296.35
	54.7	150
	32.3	298.4
	67.8	207.95
	38.8	168.2
	20.3	319.4
	102.9	29.4
	109.6	72.4
	30.65	459.4
	17.15	47.15
	49.75	185.2
	21.9	165.35
	21.1	140.15
	42.25	86.15
	14.35	487.5
	21.9	128.35
	21.05	37.15
	75.5	171.05
	18.9	398.7
	89	84.55
	30.5	135.25
	101.3	388.35
	114.5	264.9
	26.1	52.55
	117.15	38.3
	17.65	463.5
	27.95	109.9
	72.75	295.5
	80.35	26.45
	87.65	82.05
	24.85	138
	69.3	121.4
	13.65	165.25
	26.25	82.9
	21.4	376.3
	25.25	60.15
	68.15	56.75
	31.4	48.05
	29.7	89.3
	13.05	336.3
	70.4	444.4
	44.35	154.9
	26.5	328.85
	49.95	118.45
	52	151.05
	43.55	67.55
	48.4	241.1
	23.3	37.3
	26.05	55.35
	38	20.5
	17.5	62.85
	39.95	28.45
	46.15	96.25
	75.6	50.9
	122.9	52.65
	31.9	110.3
	33.4	31.65
	33.35	326.85
	68.45	526.05
	52.45	60
	85.85	267.05
	46.55	265.3
	31.1	63.8
	121.65	77.9
	81.45	103.7
	19.9	441.3
	20.55	44.9
	45.6	114.35
	65.95	176.6
	104.9	42.3
	30.1	53.9
	69.9	44.85
	41.5	94.15
	44.85	86.8
	18.55	34.25
	102.6	33.95
	59.7	150.35
	25.2	216.3
	42.65	35.45
	33.95	39.25
	58.75	130.25
	74.95	320.45
	22.75	292.75
	45.3	28.95
	74.5	46.6
	20.85	48.7
	108.8	4.4
	42.4	75.85
	74.55	145.9
	53.65	151.6
	16.75	49.2
	14.05	23.25
	41.45	189.65
	26.55	95.4
	24.05	125.15
	104.45	169.35
	30.9	115.9
	15.85	35.5
	86.8	138.55
	31.8	256.3
	60.35	168.55
	15.1	59.5
	43.95	391.95
	30.5	211
	52.5	31.1
	48.95	143.25
	67.9	257.95
	57.55	46.1
	77.15	74.8
	97.55	78.25
	271.2	56.5
	47.4	114.05
	55.5	84.85
	90.8	195.75
	37.55	178
	30.75	65.95
	76.55	81.3
	50.6	139.25
	43.4	42.65
	82.7	161
	16.2	352.8
	28	125
	37.95	525.05
	111	148.35
	46.55	35.05
	65.5	187.65
	273.4	132.45
	36.15	238.55
	19.65	50.75
	80.55	117.3
	104.6	52.9
	160.05	559.55
	27.45	53.3
	70.75	183.3
	63.2	6.15
	74.1	749.4
	38	27.85
	32.35	218.4
	120.8	260.05
	24.2	184.1
	36.9	42.45
	15.95	52.25
	262.55	43.85
	48.05	56.8
	34.3	71.1
	70.5	61.95
	64.55	139.8
	160.35	118.25
	63.5	45.2
	28.8	191.85
	218.25	66.35
	218.4	219.55
	355.65	144.35
	82.05	63.5
	72.65	152.9
	62.55	47.15
	85.3	307.45
	48.2	60
	109.55	142.8
	83.85	111.2
	55.6	247.5
	47.5	79.25
	66.35	119.9
	15.45	479.9
	104.8	120.5
	125.8	75.6
	95.2	244.85
	67.4	254.75
	46.85	160.95
	52	123.55
	288.85	85.8
	108.75	145.05
	175.75	414.9
	67.9	76.05
	225.65	148.8
	106.1	50.6
	49.35	30.9
	58.3	41.15
	168.6	82.05
	34.75	72
	145.9	16.3
	177.65	39.8
	28.2	56.1
	22.9	252.8
	45.45	78.15
	215.75	44.9
	116.4	167.9
	327.05	29.5
	160.9	113.45
	26.75	50.3
	162.45	398.3
	103.35	92.75
	37.55	40.95
	135.4	58.9
	91	398.4
	22	131.5
	158.7	199.45
	43.9	357.75
	61.05	129.8
	73.9	99.15
	45.7	538.3
	130.55	90.2
	83.4	199.2
	32.75	29.75
	56.6	79.85
	223.8	119.5
	49.2	244.1
	318	378.65
	32.6	160.35
	70.65	144.95
	305.85	43.95
	61.4	70.85
	51.75	45.75
	239.9	91.7
	14.95	53.7
	73.75	73.1
	127.55	178.35
	17.65	170.15
	31.75	175.55
	12.65	67.7
	98.65	215.85
	163.75	103.45
	219.1	90.75
	201.35	51.6
	213.95	111.15
	65.05	141.9
	107.9	212.45
	64.65	265.75
	25.45	180.4
	14.35	129.75
	30.2	30.5
	15.4	40.75
	181.35	31.1
	109.35	88.2
	109.5	48.65
	393.9	31
	71.85	42.1
	30.65	288.4
	83.35	115.05
	22.95	55.2
	149.85	278.95
	130.2	47.15
	90.35	72.1
	38.65	61.4
	102.55	266.9
	46.65	129.55
	50.05	240.3
	2191.1	120.5
	34.9	130.35
	83.15	286.45
	36.1	63.3
	65.15	110.7
	34.55	39.2
	61.8	107.25
	38.35	151.9
	73.2	124.2
	41.35	240.05
	41.4	38.65
	65.1	363.8
	39.65	157.85
	69.75	215.95
	18.4	76.5
	74.3	178.85
	46.4	357.85
	115.55	206.55
	42.95	139.45
	37.7	284.65
	97.4	61.55
	38.95	34
	50.9	239.25
	36.25	404.35
	27.7	38.85
	14.5	144.1
	26.8	199.55
	37.35	130.95
	24.45	335
	87.35	225
	25.25	62.3
	77.7	47.25
	23.85	65.2
	51.8	42.95
	120.35	147.7
	19.35	112.6
	101.05	198.55
	33.65	485.85
	275.3	241.25
	49.2	275.35
	100.15	39.5
	16.6	34.1
	18.45	204.15
	116.3	270.3
	64.35	186.75
	316.85	500.7
	78.9	71.25
	30.65	321.45
	150.1	27.5
	143.9	146.95
	36.05	117.9
	43.8	228.65
	34.4	576.3
	41.15	147.4
	38.15	45.15
	367.05	108.65
	131.35	199.7
	119.75	100.95
	120.85	142.15
	73.6	397.95
	15.1	88.45
	36.95	351.1
	28.45	60.7
	93.85	117.15
	171.15	77.6
	31.25	65.55
	24.5	136.85
	18.65	268.5
	76.4	27.6
	186.35	102.05
	68.35	28.4
	238.5	153.75
	86.7	250
	212.45	38.65
	47.5	256.3
	45.3	51.5
	58.45	66.5
	113.45	123.4
	75.75	32.05
	26.95	356.8
	295.1	45.9
	62.6	96.75
	44.85	120.3
	216.85	34.3
	142.65	148.35
	75.15	171
	39	72.6
	22.4	119.2
	63.35	53.2
	101.3	56.4
	115.8	263.1
	166.2	43.7
	95.2	88.65
	55.7	70.5
	150.85	207.7
	127.5	99.5
	99	74.3
	34.25	214.1
	162.05	152.4
	126.5	56.7
	21.45	97.1
	272.7	148.65
	17.65	111.2
	144.1	703.6
	128.85	201.55
	99.85	116.3
	57.75	176.15
	216.9	97.05
	64.85	236.3
	98.65	106.2
	45.35	91.5
	135.55	158.4
	75.3	132.25
	231.5	31.1
	120.9	39.3
	21.5	227.9
	56.65	107.45
	351.7	289.4
	22.05	105.8
	70.05	255.85
	28.2	133.1
	43.45	349.6
	133.45	77.7
	107.1	62.95
	58.95	69.1
	32.7	107.3
	95.2	170.2
	46.35	208.65
	64	112.4
	296.15	145.05
	96.6	33.3
	74.35	36.55
	197.35	139.25
	109.05	158.2
	140.55	27.85
	100.4	243.6
	79.05	126.45
	163.85	92.65
	14.95	172.15
	47.25	91.25
	34.9	86.55
	62.85	110
	58.2	48.35
	133.1	676.3
	61.35	183.9
	121.85	89.55
	74.8	124.6
	20.15	141.3
	233.85	51.25
	55.1	52.15
	233	216.7
	27.8	73.8
	248.75	477.4
	108.6	192.2
	30	400.35
	70.75	312.45
	2284.45	276.25
	53.25	398.75
	66.8	361.8
	115.85	202
	26.1	281.85
	84	96.65
	28.75	157.15
	105.7	298.05
	160.8	96.85
	64.4	55.6
	62.2	159.05
	21.05	195.7
	24.55	93.55
	148	90.15
	80.45	28.3
	36.75	39.7
	49.5	30.8
	47.2	206.6
	40.95	98.2
	17.15	172.15
	32.4	59.95
	88.8	55.75
	72.8	176.85
	79.7	251.1
	101.7	26.8
	47.35	37
	42.85	73.55
	68.7	135.95
	27.4	33.9
	18.7	132.2
	87.7	96.3
	68.35	163.85
	42.55	236.7
	65.5	46.95
	51.6	297.75
	54.8	29.7
	55	134.1
	43.25	121.9
	46.25	97.05
	29.1	188
	57.3	232.5
	75.65	98.85
	42.15	195.45
	80.75	186.35
	53.45	42.35
	196.6	43.9
	41.85	134
	104.4	119.7
	112.1	118.45
	38	246.15
	82.7	78.3
	17.05	431.9
	176.2	79.65
	86.55	186.8
	64.9	138.35
	31	350.55
	74.6	306.45
	70.25	167.6
	79.95	319.5
	30.2	125.95
	88.9	1030.3
	60.85	153.7
	61.55	327.5
	65.5	75.25
	24.7	281.1
	112.6	29
	22.9	252.1
	22.4	31.75
	86.25	156.15
	53.65	290.15
	50.5	247.15
	55.5	80
	33.55	103.6
	143.8	99.9
	23.15	92.65
	101.85	41.15
	222.05	294.95
	31.4	565.1
	217.5	66.15
	29.5	221.4
	267.25	32.55
	173.55	84.5
	59.35	1059.75
	52.4	33.7
	532.55	61
	128.65	5.15
	82.5	31.35
	27.25	69.75
	23.95	40.25
	155.75	50.55
	76.8	41.2
	37	35.2
	45.25	36.6
	53.5	30.3
	18.15	63.65
	68.85	39.05
	43.6	26.35
	149.15	23.3
	32	49.75
	225.55	40.95
	173.4	23.95
	269.15	95.15
	61.2	41.9
	140.25	59.5
	66.25	47.9
	21.05	38.75
	17.05	62.3
	55.7	81.95
	119.35	26.95
	68.6	56.7
	51.6	43.25
	165.55	64.1
	89.25	57.9
	28.55	40.05
	17.65	47.15
	26	45.1
	77.2	63
	129	40.6
	88.9	35.75
	45.25	30.6
	26.95	27
	60.4	61
	81.85	66.85
	187.95	90.6
	137.95	20.45
	188.15	32.25
	21.4	37.85
	240	86.35
	172.65	101.7
	224.9	102.5
	78.45	27.5
	26.65	53.75
	58.85	94.25
	93.95	34.85
	105.85	43.25
	95.5	93.6
	44.45	175.8
	34.75	20.95
	66.8	27.9
	1170.85	97.75
	107.05	84.8
	97.65	48.1
	95	29
	16.25	113.05
	20.35	84.05
	111.15	47.75
	41.35	44.05
	213.7	46.45
	64.2	9.65
	26.2	38.1
	155.5	19.5
	90.2	27.2
	34.9	83.9
	37.5	58.05
	69.15	20.65
	79.2	36.5
	82.3	68.4
	19.85	36.75
	35.15	46.15
	676.75	53.9
	39.95	33.8
	111.3	50.8
	109.35	18.55
	176.1	99.1
	187.15	65.95
	55	79.2
	2280.95	67.95
	96.2	37.75
	13.8	69
	48.5	84.55
	93.55	50.65
	30.55	49.85
	23.4	22.15
	35.2	175.8
	39.15	138.35
	67.1	17.95
	51.9	58.3
	14.35	31.5
	118.2	32.15
	45.25	47.9
	36.65	187.05
	86.85	23.25
	20.75	73.4
	97.6	140.25
	27.6	65.45
	34.85	134.65
	125.05	145.55
	32.75	60.85
	13.2	45.7
	55.15	109.45
	35.8	40.55
	80.4	63.35
	43.3	105.85
	16	30.1
	89	45.6
	56	29.45
	139.6	116.95
	59.55	48.85
	46.8	97.3
	33.7	24.9
	48.6	55.25
	27.6	164.1
	52	55.35
	38.45	31.7
	48.45	79.6
	19.2	27.85
	68.6	82.6
	154	121
	39.75	43.95
	46.95	58.3
	39.4	53.85
	18.45	11.75
	170.95	47.75
	38.95	56.2
	74.65	31.2
	98.75	34.5
	13.9	73.6
	40.2	38.35
	35.15	65.05
	35.4	66.3
	20.5	20
	97.15	43.25
	168.8	39.6
	21.85	31.8
	68.55	19.6
	21.75	38.85
	181.75	26.4
	50.8	81.85
	126.05	73.1
	23.7	30.85
	19.55	106.7
	165.45	16.45
	19.25	41.3
	300.95	59.75
	361.7	112.25
	69.9	59.8
	56.7	77.4
	159.8	80.25
	53.4	36.9
	32.2	87.7
	37.2	145.6
	28.55	26.85
	33.4	126.05
	46.05	67.1
	70.1	29.1
	76.6	86.4
	154.45	100.5
	68.15	29.35
	27.1	44.65
	145.45	169.65
	17.15	28.2
	143.5	87.3
	72.1	38.15
	103.55	39.8
	43.25	99.85
	106.05	70.4
	218.3	131.65
	40.15	35.2
	33.7	61.9
	66.2	87.55
	84.5	79.4
	56.1	103.05
	46.15	91.75
	124.7	39
	37.75	146.3
	33.8	69.65
	73.2	125.2
	128.4	26.5
	109.85	40.3
	104.4	33.65
	40.15	99.05
	50.9	92.3
	14.35	48.5
	79.15	51.9
	134.65	36.95
	114	28.2
	17.3	73.95
	96.65	27.3
	43.35	88.8
	29.05	65.1
	188.7	166.9
	221.4	114.2
	82.25	66.65
	60	80.5
	74.7	51.6
	19.15	42.05
	53.35	42.05
	49.2	33.4
	15.25	104.9
	51.35	93.9
	36	147.7
	137.95	28.7
	93.25	30.05
	120.65	36.1
	36.1	31.75
	40.85	111.9
	164.9	34.95
	74.1	41.05
	114.3	35.3
	98.45	298.7
	18.8	66.5
	56.15	28.85
	160.55	26.7
	175.9	115.3
	125.35	27.65
	130.45	39.7
	17.35	47.6
	131.35	204.15
	42.1	51.35
	168.1	197.55
	232.5	134.2
	59.7	71.5
	140.6	220.5
	46.95	310.1
	119.4	357.55
	114.15	36.65
	76.75	71
	138.85	29
	350.75	61.6
	87	92.4
	213.05	61.05
	85.45	39.95
	46.55	429.55
	50.8	50.15
	140.05	363.7
	78.85	136.5
	49.5	27.2
	35.25	105.7
	42.95	238.4
	264.1	139.05
	22.5	14.9
	180.85	38.6
	284.65	83.75
	39.8	132.7
	108.15	49.9
	65.85	41.35
	165.25	41.15
	28.85	27.3
	187.05	87.75
	255	72.6
	101.3	47.35
	217.4	61.35
	48.1	41.65
	59	282.25
	53.8	77
	83.85	126.75
	105.65	146.1
	102.95	182.75
	30.15	120.9
	109.25	130.6
	92.95	155.6
	105.55	30.65
	218.4	127.2
	266	73.95
	100.55	66.5
	183.75	265
	100.1	63.35
	197.95	123.65
	306.1	94.5
	176.75	122.4
	17.25	154.55
	68.9	322.7
	95.75	71.05
	35.55	61.7
	125.6	122.35
	59.75	65.5
	165.45	234.5
	168.25	38.85
	266.6	73.4
	119.7	39.15
	169.15	140.9
	27.3	281.95
	76.7	93.75
	254.9	72.05
	18.7	60.25
	40.5	82.65
	120.15	150.15
	95.9	91.75
	81.45	103.8
	65.35	123.95
	126.35	160.7
	45.55	117
	34.15	159.15
	106.25	69.55
	34.1	169.7
	25.3	96.55
	27.45	45.05
	13.4	27.35
	77.4	113.4
	66	111.85
	79.8	217.55
	98.3	65.75
	59.65	116.15
	237.05	92.45
	45.55	174.55
	20.7	118.1
	52	99.35
	33.95	70.4
	30.2	106.25
	43.5	38.2
	117.65	31.7
	33.1	272.7
	170.05	133.4
	64.8	42.25
	47.55	267.55
	62.2	141.45
	91.15	150.6
	86.85	42.5
	28.65	150.8
	25.75	28.9
	70.1	43.7
	90.5	84.15
	111.6	129.1
	77.65	142.85
	117.75	294.95
	28.4	214.1
	25.55	159.9
	30.9	97.25
	99.6	72.75
	33.35	90.45
	65.75	70.9
	46.45	231.1
	22.85	206.55
	36.35	49.15
	14	153.55
	52.05	150.05
	90.5	134
	52.55	101.95
	27.75	32.1
	20.25	56.9
	17.1	232.4
	41.5	39.5
	57	47.7
	40.95	59.2
	155.2	92.05
	35.4	83
	151.25	374.15
	30.25	93.35
	220.3	115.1
	20.65	393.2
	152.6	73.35
	44.9	258.35
	83.55	26.35
	23.6	42.9
	76.45	55.75
	58.15	319.7
	65.45	52.6
	24.85	194.1
	14.5	17.3
	97.3	20.95
	116.4	199.15
	27.7	139.6
	27.2	33.85
	113.65	43.7
	37.4	38.1
	76.6	69.8
	23.45	271.7
	69.25	18.9
	209.1	139
	335.9	140.25
	197.95	106.45
	63.35	180.5
	55.15	97.6
	35.95	79.3
	110.65	31.85
	168.1	73.5
	51	175.35
	57.8	149
	72.4	343.8
	157.2	61.95
	37.5	22.15
	90	345.8
	32.9	16.6
	85.35	40.15
	133.25	172.9
	22	98.05
	264.6	26.65
	161.75	86.8
	38.75	25
	22.45	81.1
	36.45	59.2
	41.05	126.15
	194.65	60.4
	30.9	280.55
	17.05	18.7
	103.1	23.15
	75.35	67.75
	74.75	24.35
	65	99.55
	149.85	22.95
	163.3	64.55
	34.5	51.35
	71.85	114.5
	35.6	96.9
	50.5	166.45
	99.55	16.55
	109.7	38
	101.8	38.15
	153.25	23.05
	41.4	93.95
	147.5	74.85
	13.5	106.35
	31.55	45.3
	240.25	84.15
	118.45	64.15
	139.7	35.8
	113.25	49.9
	60.95	220.85
	36.3	160.9
	135.05	66.85
	29.75	120.65
	16.45	79.95
	124.15	36.25
	36.9	85
	13.15	79.6
	74.3	71.95
	39	21.7
	122.75	158.65
	65.6	32.65
	72.2	34.8
	242	68.05
	79.1	69.05
	138.45	141.7
	75.8	102.3
	89.5	265.55
	269.6	43.7
	19.25	561.75
	140.05	15.4
	72.85	32.6
	75.45	140.9
	73.95	40.3
	81.95	147.4
	186.65	27.7
	72.35	38.95
	31	62.5
	89.95	237
	32.15	273.9
	47.45	196.35
	52.95	217.4
	70.55	338.25
	76.25	14.25
	113.25	154.2
	50.3	54.35
	2322.7	50.65
	36.2	303.7
	33.9	30.2
	17.1	349.45
	84.9	56.9
	157.2	26.75
	17.75	30.85
	33.05	84.6
	29.2	40.65
	130.9	83.45
	53.45	136.35
	29.4	77.8
	39.45	244.3
	46	136.35
	84.3	74
	54.1	36.35
	27.5	26.9
	44.25	77.7
	73.95	341.55
	18.5	301.7
	63.8	80.75
	49.15	122.85
	33.4	38.3
	88.3	36.1
	22.8	90.65
	41.45	81.4
	45.65	52.8
	70.5	127.1
	34.8	179.7
	112.2	144.15
	33.65	56.4
	154.7	42.75
	92.6	93.25
	43.3	65.45
	213.9	61.45
	106.05	36
	48.9	148.75
	28.7	153.3
	44.3	40
	100.35	173.15
	94.75	2831.95
	209.55	31.7
	53.75	174.3
	77.15	12.4
	40.35	26.1
	87.35	60.95
	69.9	30.85
	125.15	58.95
	17	66
	16.55	154.5
	29	40.15
	17.3	22.3
	58.4	56.75
[truncated: 35,333 more rows]

## Sheet: Figure 5B bar graph
Frequency (Hz)
	Syt11+/+	Syt11-/-
	18.43	6.22
	8.78	12.73
	18.31	5.92
	8.43	6.09
	16.19	4.37
	3.5	8.52
	8.59	2.98
	8.63	6
	4.97	3.29
	6.64	8.46
	7.51	5.26
	7.16	4.46
	11.98	3.57
	9.72	5.13
		7.74
		8.78
		5.85
		6.13
		3.02
