# Supplementary material for: Synaptotagmin-11 facilitates assembly of a presynaptic signaling complex in post-Golgi cargo vesicles
Source: EMBO Rep. 2024 May 2;25(6):10. doi: 10.1038/s44319-024-00147-0 (PMC11169412; doi:10.1038/s44319-024-00147-0)
Supplement: Supplementary file 8 — Source data Fig. 5 [file 44319_2024_147_MOESM8_ESM.zip › EMBOR-2023-58002V2_SourceDataForFigure5/5C/Numerical data 5C.xlsx]

## Sheet: README
Figure 5C Cunulative Probability
Ampliitudes of all events recorded in Syt11+/+ ( n = 14) and Syt11-/- (n = 19) neurons used for the cumulative probability plot
Figure 5C bar graph
Average amplitude of sEPSCs recorded in n = 14 (Syt11+/+) and n = 19 (Syt11-/-) neurons

## Sheet: Figure 5C Cumulative Probabilit
Amplitude (pA)
	Syt11+/+	Syt11-/-
	9.05	7.99
	6.65	24.86
	28.18	39.17
	19.99	27.27
	47.21	20.48
	10.03	31.89
	17.26	18.71
	16.21	19.18
	47.55	10.8
	22.22	16.83
	3.97	18.98
	11.53	44.97
	3.46	15.23
	20.93	5.58
	34.54	4.78
	10.09	8.86
	127.54	8.71
	15.33	6.91
	7.17	5.53
	12.79	8.56
	9.6	5.8
	13.3	6.86
	8.99	9.17
	44.98	8.15
	3.1	4.62
	11.95	18.46
	20.14	15.82
	26.6	8.39
	11.94	4.68
	6.41	15.23
	11.29	47.22
	11.77	7.99
	4.62	16.61
	10.4	31.94
	19.07	14.69
	26.7	4.93
	9.39	13.16
	3.61	7.9
	16.37	5.91
	4.07	5.77
	29.82	4.14
	10.48	5.11
	10.92	3.71
	19.72	9.59
	19.91	13.97
	7.3	5.94
	5.43	15.22
	44.17	4.92
	4.3	55.29
	9.2	5.69
	5.56	8.1
	6.61	9.21
	38.04	3.42
	7.17	4.71
	11.59	6.36
	13.46	3.15
	54.42	4.39
	19.32	13.06
	26.05	3.8
	16.38	3.85
	7.55	26.79
	24.08	5.63
	5.06	4.16
	21.28	3.32
	5.54	3.17
	83.57	7.89
	16.07	16.94
	9.68	7.14
	10.89	8.33
	5.38	36.11
	31.05	10.2
	72.56	3.41
	4.78	6.42
	37.92	20.08
	7.46	4.95
	40.69	6.51
	3.93	24.85
	49.75	3.49
	11.23	12.95
	18.33	5.32
	42.96	5.4
	31.97	7.71
	35.92	8.82
	11.78	10.97
	4.65	4.47
	8.1	17.79
	6.29	17.19
	8.24	40.62
	7.7	3.69
	26.7	8.71
	43.01	6.95
	7.85	42.84
	40.97	12.87
	20.81	3.75
	13.52	10.86
	5.27	6
	9.89	6.19
	8.86	33.63
	40.44	3.25
	95.06	6.74
	6.36	3.74
	3.18	5.22
	38.86	13.35
	4.93	17.71
	4.87	9.81
	8.83	24.1
	13.02	4.6
	42.25	20.81
	8.52	13.82
	11.12	5.92
	10.53	9
	3.01	8.31
	7.1	14.77
	15.79	4.81
	6.95	26.57
	16.7	3.07
	5.17	5.48
	4.08	14.39
	7.41	7.98
	31.44	7.32
	60.01	4
	15.16	7.68
	19.48	27.04
	9.59	4.51
	34.55	6.44
	28.95	4.93
	22.84	20.25
	7.18	7.64
	21.76	9.21
	11.34	8.13
	36.15	7.59
	5.3	11.43
	34.8	33.8
	50.71	4.29
	14.13	3.67
	14.75	49.8
	36.89	5.64
	3.25	3.69
	25.54	3.57
	4.34	4.96
	17.1	6.28
	18.39	3.84
	34.57	6.71
	18.73	5.32
	6.32	24.7
	38.71	4.46
	4.83	4.62
	51.55	6.17
	9.51	22.69
	7.56	6.73
	6.52	4.77
	45.68	18.49
	18.91	3.06
	12.12	6.81
	5.66	6.66
	17.05	6.05
	39.93	11.82
	4.69	5.69
	12.92	16.12
	10.02	5.95
	36.77	10.16
	6.82	20.54
	8.39	4.44
	16.41	3.82
	6.49	12.15
	4.93	10.83
	42.67	56.23
	13.43	29.09
	4.97	37.66
	10.67	4.05
	14.19	3.65
	33.29	18.02
	11.73	3.12
	6.63	8.05
	3.53	7.71
	6.85	6.64
	30.19	3.05
	51.54	3.88
	41.36	12.49
	6.85	10.06
	20.5	49.91
	31.06	12.07
	17.81	7.32
	7.98	15.02
	6.42	4.61
	6.13	14.91
	6.5	7.14
	45.98	14.74
	11.95	20.35
	10.26	7.75
	38.21	4.13
	7.69	6.1
	4.28	18.71
	16.93	3.32
	5.38	12.48
	8.91	4.04
	15.83	8.46
	8.94	24.87
	25.65	3.29
	21.36	7.04
	21.67	14.6
	18.44	3.89
	15.88	4.52
	3.95	3.03
	6.31	25.61
	8.2	8.52
	3.11	5.61
	15.74	4.64
	3.68	4.99
	3.22	10.45
	27.78	3.48
	20.51	7.44
	10.44	4.26
	7.67	5.64
	13.44	3.22
	13.92	9.6
	6.23	8.67
	9.02	25.95
	26.27	6.81
	7.27	3.26
	24.81	11.8
	43.93	11.98
	9.65	3.94
	6.66	13.7
	9.77	3.4
	5.06	4.73
	23.37	17.68
	14.71	5.67
	4.13	3.45
	24.27	23.28
	13.02	4.57
	13.8	13.05
	6.21	3.36
	26.09	9.84
	39.75	22.15
	4.93	8.5
	22.42	3.85
	13.88	19.38
	15.3	14.65
	25.93	6.91
	18.21	9.1
	8.98	31.58
	47.48	8.15
	17.95	6.1
	12.87	3.61
	4.26	4.16
	3.74	5.3
	13.2	11.54
	5.37	5.98
	6.23	33.98
	38.58	6.19
	5.73	5.01
	25.76	3.97
	5.79	36.63
	24.06	5.19
	7.38	13.55
	5.47	15.47
	5.64	5.8
	6.42	3.61
	21.85	17.4
	11.47	25.23
	30.93	14.44
	19.09	3.95
	35.05	12.39
	36.27	9.65
	18.57	6.09
	6.52	4.2
	38.91	7.29
	4.55	22.52
	20.93	4.63
	10.3	24.5
	12.23	5.78
	5.56	25.81
	32.79	28.23
	14.44	9.48
	23.05	10.93
	5.17	4.2
	11.74	3.05
	18.38	5.26
	32.96	6.79
	13.82	9.28
	6.55	3
	7.54	10.08
	10.47	5.12
	7.25	3.5
	27.53	3.17
	41.39	36.08
	6.48	12.69
	9.68	3.06
	5.38	4.08
	4.93	23.35
	12.89	13.37
	3.97	6.68
	39.69	4.73
	8.56	7.15
	74.09	3.53
	8.33	29.84
	10.85	4.14
	11.59	4.09
	20.47	3.02
	18.76	7.18
	30.01	11.16
	26.06	9.98
	44.19	16.68
	16.37	6.47
	24.48	11.57
	14.03	3.28
	22.52	39.93
	3.83	8.25
	15.27	4
	6.3	6.02
	3.91	22.46
	34.98	3.55
	8.17	3.5
	9.17	8.19
	6.23	12.22
	21.24	3.41
	7.68	11.05
	35.39	4.26
	12.62	16.41
	13.89	14.95
	15.5	5.79
	3.38	3.64
	20.36	4.92
	10.18	23.31
	8.64	17.58
	10.61	6.04
	4.46	15.74
	52.27	3.22
	4.9	15.76
	4.12	10.74
	6.19	5.73
	16.37	6.17
	11.04	7.76
	9.77	7.07
	12.27	3.89
	13.1	5.36
	11.3	10.43
	5.31	15.29
	23.18	6.56
	10.24	3.59
	28.09	8.57
	15.76	55.29
	13.68	43.64
	37.05	3.67
	9.18	6.1
	11.95	8.98
	7.91	6.54
	4.6	4.85
	14.74	4.55
	18.21	8.68
	18.52	3.75
	6.76	3.88
	55.28	5.44
	3.39	28.07
	7.52	3.45
	46.43	13.76
	14.04	4.39
	17.43	3.14
	31.12	4.25
	8.15	5.26
	12.01	11.33
	24.44	8.02
	8.3	4.06
	6.17	22.52
	7.4	3.26
	24.06	9.16
	15.81	3.24
	8.01	9.47
	14.44	20.03
	31.5	25.5
	24.55	4.48
	14.44	29.12
	4.17	5.07
	7.79	7.93
	6.59	4
	3.17	3.15
	3.99	24.13
	28.2	21.74
	14.24	9.42
	11.5	4.26
	40.84	5.76
	21.48	7.95
	6.65	11.16
	33.37	3.37
	58.12	15.71
	38.3	35.83
	9.68	7.57
	10.26	16.91
	18.76	3.55
	17.48	3.09
	3.4	12.39
	3.21	20.26
	29.67	19.86
	4.49	43.71
	23.85	29.69
	31.24	4.26
	7.86	4.44
	3.55	5.26
	22.3	14.34
	3.54	13.25
	6.94	4.5
	36.42	3.9
	7.08	52.78
	27.97	34.49
	18.03	34.62
	5.53	7.52
	5.73	6.13
	17.24	4.13
	14.98	21.72
	46.64	3.65
	21.61	14.78
	51.07	3.96
	8.8	6.3
	25.73	28.74
	25.36	8.94
	10.13	5.97
	9.95	12.91
	9.19	11.6
	37.12	4.5
	21.17	3.41
	8.99	8.88
	7.52	4.63
	31.31	10.32
	10.54	6.27
	14.08	10.63
	8.31	5.98
	13.1	11.01
	59.52	3.82
	30.79	18.45
	31.08	19.06
	39.45	6.78
	9.78	8
	11.23	6.84
	33.82	14.15
	8.97	4.39
	14.78	20.75
	30.72	6.87
	20.85	15.29
	60.79	45.34
	30.64	5.76
	10.4	5.95
	5.04	9.56
	15.3	35.96
	14.15	8.71
	4.57	9.05
	25.87	4.43
	4	6.65
	21.78	6.48
	15.35	13.09
	29.41	11.33
	7.47	9.56
	5.92	16.1
	18.58	5.69
	15.06	16.88
	25.87	4.17
	9.65	43.82
	4.89	15.07
	9.23	3.02
	46.88	3.63
	17.95	8.76
	68.62	5.53
	27.03	3.63
	17.13	36.94
	6.01	5.11
	21.46	17.2
	11.53	7.75
	9.02	19.87
	13	12.88
	22.19	11.1
	33.24	3.94
	10.59	11.86
	5.59	12.17
	4.85	13.54
	38.25	7.63
	33.32	13.54
	27.7	28.88
	7.88	3.54
	3.2	3.14
	16.02	6.36
	33.77	5.37
	35.71	6.24
	20.41	10.04
	18.36	3.93
	38.38	18.42
	4.58	4.34
	4.46	7.42
	6.6	10.03
	35.41	6.89
	32.34	6.35
	16.55	22.18
	5.38	3.11
	17.55	26.15
	7.14	3.92
	10.41	4.1
	12.27	5.77
	3.01	12.6
	29.21	6.26
	11.98	3.8
	9.26	3.36
	14.48	3.66
	8.84	5.73
	14.9	25.86
	49.1	6.78
	4.25	7.61
	5.16	3.21
	5.19	4.34
	16.6	12.46
	5.41	5.98
	33.91	7.47
	8.04	9.14
	5.01	3.72
	6.01	9.09
	51.07	11.01
	37.73	14.85
	18.56	12.89
	6.56	4.32
	17	24.39
	3.29	3.26
	5.91	5.91
	5.25	3.29
	14.46	10.05
	65.92	3.6
	8.99	13.21
	13.53	15.25
	14.97	49.2
	11.82	12.77
	13.97	31.39
	7.87	10.66
	30.32	27.83
	14.42	20.14
	37.24	7.49
	4.12	4.03
	22.46	12.81
	5.21	13.83
	7.41	41.69
	5.25	5.12
	3.24	16.31
	3.09	3.47
	4.66	9
	11.28	29.15
	79.28	32.48
	35.55	59.73
	11.5	21.38
	3.99	8.66
	15.92	6.98
	16.53	9.49
	22.48	3.2
	16.92	34.39
	10.55	9.33
	9.4	14.37
	10.21	8.55
	13.4	7.01
	8.51	15.49
	30.33	9.34
	43.14	13.83
	6.96	14.7
	5.12	15.49
	24.73	28.1
	15.27	11.24
	3.26	5.6
	35.3	4.63
	31.31	8.42
	11.85	4.02
	9.26	5.65
	8.55	6.64
	20.42	10.28
	19.08	6.95
	15.7	3.8
	11.33	5.74
	29	11.45
	25.86	12.37
	12.17	6.35
	4.67	17.83
	24.01	4.6
	23.73	3.51
	40.67	3.83
	7.52	15.07
	44.71	7.37
	21.14	11.45
	27.57	35.6
	11.93	9.75
	27.23	9.2
	4.21	6.59
	19.24	5.09
	23.44	46.04
	8.96	11.75
	17.03	6.11
	4.34	19.94
	8.53	4.6
	7.22	11.34
	9.5	27.75
	3.37	3.96
	5.6	3.47
	3.84	9.14
	6.15	6.2
	48.66	10.52
	17.48	13.73
	24.87	24.11
	18.83	7.04
	3.77	30.32
	35.99	26.03
	6.96	5.91
	3.14	18.3
	44.69	6.3
	23.5	5.82
	8.04	12.17
	29.55	7.36
	10.15	23.36
	5.92	8.07
	8.49	9.36
	40.59	3.45
	19.8	6.41
	11.05	5.85
	44.66	11.26
	4.06	14.2
	17.99	9.75
	12.83	4.52
	4.83	8.38
	3.56	3.48
	13.45	7.1
	12.9	4.59
	13.45	8.46
	5.95	8.7
	4.78	4.7
	35.38	9.55
	50.08	26.39
	31.82	18.73
	14.65	13.48
	14.67	17.66
	14.62	16.89
	37.59	24.95
	20.1	21.86
	4.02	12.4
	34.15	3.02
	37.08	3.84
	3.15	7.36
	8.01	8.41
	37.75	6.65
	18.32	26.25
	5	5.06
	24.59	38.77
	21.36	3.35
	8.41	7.72
	32.06	6.92
	26.45	22.62
	3.43	17.77
	5.03	41.67
	13.86	36.3
	14.8	13.25
	11.15	4.78
	11.94	41.03
	6.09	5.66
	26.27	21
	56.68	18.24
	8.83	12.9
	48.79	30.93
	14.08	5.75
	7.85	12.37
	7.84	16.35
	40.53	31.3
	5.88	16.24
	12.06	39.01
	10.43	26.48
	23	24.33
	49.46	5.7
	5.96	24.43
	8.3	4.03
	3.38	6.66
	9.74	7.27
	13.85	5.76
	9.97	22.45
	7.97	6.11
	22.47	3.27
	22.53	5.19
	17.25	13.16
	6.34	17.11
	31.75	3.44
	13.93	8.26
	8.33	5.81
	3.15	3.31
	32.26	3.53
	14.87	9.2
	27.1	3.21
	20.7	4.56
	6.29	34.83
	9.97	3.39
	9.79	18.27
	12.29	9.7
	13.55	4.14
	11.11	8.09
	3.27	6.29
	11.35	4.35
	12.46	6.91
	7.53	4.52
	15.49	5.2
	23.62	19.83
	7.56	11.07
	17.09	4.79
	8.02	17.4
	5.77	7.09
	41.01	4.46
	11.51	6.1
	34.86	20.49
	15.51	21.02
	11.93	32.88
	8.93	16.16
	32.35	9.42
	6.45	15.16
	3.83	4.65
	8.75	42.45
	5.12	32.81
	10.61	7.59
	48.32	8.44
	24.75	6.42
	8.26	12.71
	5.31	5.2
	4.63	16.14
	5.44	22.43
	12.11	10.21
	3.67	13.08
	35.61	5.6
	46.63	32.67
	14.9	6.63
	4.17	3.88
	45.32	3.13
	8.37	6.54
	10	5.95
	4.49	12.45
	3.22	12.61
	11.54	3.07
	17.44	7.78
	29.79	10.82
	51.59	13.68
	37.18	34.44
	44.97	16.25
	5.25	6.19
	26.67	12.57
	11.47	6.59
	3.46	10.7
	16.71	11.05
	20.22	6.25
	43	11.63
	42.85	5.86
	31.07	4.31
	21.19	4.86
	8.82	3.59
	34.38	13.88
	43.57	5.88
	6.58	3.19
	42.65	8.01
	27.3	18.88
	4.96	3.86
	5.97	10.3
	10.78	5.65
	6.71	7.76
	5.27	10.23
	11.03	7.51
	4.04	9.91
	12.52	8.9
	15.85	9.09
	36.75	8.24
	32.43	4.79
	5.45	4.16
	4.71	28.78
	4.5	15.97
	5.29	17.66
	42.65	6.95
	26.67	12.25
	7.58	3.12
	12.56	5.06
	4.41	3.87
	5.08	4.72
	7.01	15.98
	8.31	3.68
	20.34	24.41
	4.91	5.75
	8.61	4.3
	10.98	22.49
	5.94	3.98
	14.65	6.65
	6.73	3.82
	22.09	23.86
	12.48	4.45
	4.9	5.3
	42.68	7.33
	10.81	13.18
	10.86	9.98
	38.89	25.5
	6.77	9.24
	43.27	15.23
	6.57	13.57
	19.95	5.92
	5.25	4.9
	28.41	33.25
	3.42	3.3
	3.54	3.11
	9.63	29.56
	28.08	28.32
	4.31	6.39
	32.76	6.57
	7.56	9.02
	10.42	8.93
	113.33	10.52
	29.58	3.37
	16.2	41.41
	3.24	8.18
	43.44	9.32
	10.76	10.45
	7.2	19.64
	5.98	8.43
	5.68	6.75
	61.42	37.77
	24.67	7.84
	5.4	19.63
	6.02	32.34
	13.65	33.65
	14.63	15.26
	31.54	34.71
	9.37	10.46
	15.7	15.96
	10.81	22.22
	5.35	13.19
	8.96	8.91
	14.17	10.48
	9.21	8.99
	3.64	57.17
	42.33	4.18
	25.58	4.61
	9.02	8.62
	4.53	10.77
	13.49	12.13
	14.21	7.44
	24.14	3.64
	11.82	6.46
	25.89	3.12
	8.47	42.05
	6.03	4.08
	5.46	15.73
	10.24	37.35
	5.87	29.09
	6.25	14.94
	4.43	12.59
	9.78	7.66
	4.43	29.91
	23.53	7.27
	11.09	3.36
	31.3	8.38
	15.58	7.34
	28.88	7.85
	4.82	6.72
	23.1	5.18
	9.17	4.84
	11.06	8.68
	14.38	3.2
	6.05	7.12
	36.45	5.58
	7.09	14.71
	8.4	21.41
	54.45	16.87
	3.78	15.59
	8.12	17.87
	9.13	8.58
	57.08	3.04
	3.28	3.88
	43.42	6.6
	5.6	7.22
	3.63	10.59
	5.91	10.17
	29.81	12.37
	21.16	4.51
	64.31	6.15
	6.3	7.72
	5.39	16.59
	16.16	19.27
	35.88	3.45
	13.83	16.04
	11.76	18.51
	9.57	14.04
	10.02	8.99
	10.6	13.28
	5.18	3.23
	13.62	4.16
	35.1	12.78
	4.53	7.39
	5.03	3.67
	3.67	6.54
	32.3	16.73
	9.07	11.22
	8.66	6.49
	7.18	3.49
	3.97	7.22
	5.47	5.01
	9.7	20.8
	40.09	3.66
	8.27	10.16
	11.52	13.16
	8.3	16.49
	6.51	5.72
	40.6	30.64
	12.1	10.85
	11.25	26.45
	50.92	26.71
	8.6	5.58
	5.81	5
	31.79	7.21
	24.1	3.02
	22.64	11.23
	5.66	10.37
	9.88	15.69
	14.68	17.77
	14.32	56.54
	9.02	5.68
	5.83	4.36
	22.86	3.27
	12.15	6.91
	15.16	3.56
	20.53	18.95
	80.19	14.26
	4.1	17.77
	5.7	5.38
	25.23	5.01
	9.91	9.13
	5.87	9.08
	9.48	4.4
	20.28	9.99
	27.64	16.63
	12.94	3.18
	20.96	9.86
	4.09	7.27
	26.15	30.59
	4.9	15.53
	15.32	11.69
	5.26	16.64
	17.23	7.67
	8.2	7.66
	7.54	4
	43.47	6.97
	10.03	8.12
	16.43	7.1
	15.12	10.31
	7.96	4.35
	19.39	27.03
	5.39	6.6
	13.41	14.1
	20.2	7.85
	5.18	26.79
	10.88	5.43
	4.91	16
	51.07	7.6
	28.77	17.44
	9.73	4.68
	46.24	3.37
	9.39	4.89
	33.71	9.27
	5.5	3.25
	5.91	10.6
	3.23	7.17
	4.93	7.64
	19.46	5.42
	35.84	5.91
	11.5	7.98
	5.72	6.27
	5.55	3.09
	13.93	9.99
	40.83	23.69
	10.95	5.46
	9.72	5.36
	5.63	4.76
	71.27	4.85
	22.68	21.66
	8.63	7.17
	12.77	6.13
	7.67	52.3
	5	5.8
	6.81	4.48
	5.08	11.97
	9.47	7.75
	12.78	5.26
	12.79	24.9
	73.23	4.65
	30.19	3.35
	3.11	9.98
	42.09	3.24
	13.96	5.99
	15.06	5.17
	23.93	7.72
	7.11	5.03
	16.69	23.63
	13.82	8.67
	13.95	4.46
	32.24	6.65
	15.76	3.81
	11.38	20.09
	18.83	29.38
	7.85	6.8
	20.49	6.42
	9.51	9.55
	4.63	15.86
	26.69	9.76
	11.53	4.52
	31.65	6.43
	44.76	13.52
	8.36	21.35
	24.2	19.1
	3.65	11.23
	10.37	4.59
	16.93	7.54
	3.51	28.14
	22.62	3.66
	25.19	18.42
	10.39	6.18
	7.83	8.12
	25.49	5.99
	4.74	7.9
	14.79	16.33
	29.89	3.61
	13.92	5.47
	22.26	36.6
	7.52	5.57
	4.5	5.49
	39.65	3.69
	17.29	6.25
	4.23	4.32
	9.59	11.07
	7.69	25.85
	6.3	3.38
	39.18	7.19
	39.84	4.1
	8.81	4.91
	4.77	4.87
	10.02	7.99
	11.81	22.39
	36.43	13.08
	11.02	4.52
	18.18	4.32
	13.81	13.08
	23.27	3.99
	25.04	19.6
	6.8	3.27
	17.68	8.44
	16.88	3.05
	5.17	3.85
	45.58	4.19
	3.78	8.05
	14.52	4.68
	26.01	4.54
	6.27	10.56
	26.68	4.38
	8.56	9.63
	4.45	3.4
	71.79	19.84
	7.55	5.39
	8.09	5.92
	7.8	6.23
	4.78	4.43
	9.21	4.11
	24.73	3.43
	8.53	4.81
	11.04	14.31
	3.56	11.96
	7.89	3.17
	4.71	4.79
	17.63	17.41
	30.7	9.83
	18.45	4.34
	31.49	10.03
	11.2	31.61
	7.1	3.74
	6.07	7.62
	23.01	5.76
	4.44	7.82
	34.79	3.48
	8.83	3.67
	6.75	20.92
	33.02	3.45
	15.37	3.27
	3.8	6.83
	3.11	38.48
	21.21	3.1
	5.18	11.08
	5	3.93
	16.15	16.27
	6.31	16.74
	6.89	4.85
	4.18	3.31
	3.11	13.97
	20.5	18.65
	17.84	6.99
	4.5	6.49
	29.04	3.7
	8.07	3.43
	28.39	5.84
	8.13	4.5
	23.85	11.07
	4.03	14.04
	3.74	3.3
	3.6	16.6
	9.24	30.65
	9.76	28.87
	36.92	3.07
	7.3	5.14
	6.28	6.28
	3.65	5.15
	3.7	3.23
	4.27	9.47
	9.23	52.49
	5.19	17.55
	26.32	4.8
	6.21	5.42
	23.99	5.73
	7.96	3.16
	19.53	3.34
	14.51	33.98
	7.78	17.16
	4.84	4.12
	70.82	3.01
	13.25	9.08
	6.85	4.35
	6.53	7.32
	31.02	6.26
	5.65	4.29
	26.44	6.95
	10.81	55.67
	28.07	10.22
	56.89	11.32
	8.81	4.29
	28.21	3.82
	47.94	5.28
	20.01	7.82
	14.08	6.03
	4.05	19.82
	7.04	12.75
	61	4.44
	3.38	3.51
	4.04	3.42
	14.68	5.03
	9.18	16.63
	7.91	11.38
	31.9	49.86
	35.93	4.49
	33.73	25.59
	5.8	3.94
	6.71	8.11
	13.92	4.47
	8.54	11.58
	15.87	8.9
	7.64	6.49
	4.35	3.02
	55.03	7.04
	6.04	24.45
	4.38	12.8
	19.71	6.18
	30.18	4.04
	10.64	4.77
	37.29	15.39
	10.74	8.51
	22.38	9.75
	7.83	7.54
	34.87	18.36
	35.97	19.58
	6.42	3.73
	9.73	12.42
	20.98	7.65
	17.3	5.94
	11.91	25.18
	38.95	4.84
	37.96	10.61
	13.98	6.24
	15.73	3.56
	46.1	10.28
	6.86	5.92
	5.65	13.56
	66.81	4.38
	10.01	7.27
	10.93	8.32
	10.82	8.51
	6.48	3.14
	9.79	9.2
	25.41	3.61
	8.75	22.59
	9.61	7.25
	21.5	6.43
	9.17	4.26
	18.14	4.07
	13.67	10.51
	41.32	10.89
	14.78	6.72
	5.21	10.85
	7.1	16.62
	10.35	4.53
	9.01	14.72
	4.95	24.58
	3.21	7.95
	3.46	13.84
	9.35	3.7
	6.3	7.28
	28.67	3.14
	5.46	14.69
	51.89	4.35
	20.51	3.44
	13.4	3.55
	13.5	6.06
	3.56	4.12
	6.76	15.96
	13.64	3.29
	3.92	8.4
	3.28	7.69
	8.17	3.73
	16.15	6.55
	22.35	26.83
	4.19	39.74
	5.12	24.6
	51.11	5.18
	17.55	11.14
	5.62	3.66
	3.02	8.19
	7.7	14.19
	3.26	4.85
	10.72	6.04
	6.24	11.8
	42.17	7.2
	9.67	6.49
	22.74	5.27
	3.92	5.68
	10.01	7.46
	13.26	36.26
	5.21	11
	14.99	5.24
	74.85	42.61
	4.79	9.93
	6.69	25.87
	16.14	13.56
	19.44	6.18
	8.98	22.78
	4.16	4.15
	10.72	10.34
	7.25	19.38
	16.64	5.03
	34.71	18.66
	6.12	4.54
	18.38	4.38
	11.44	28.22
	6.82	17.24
	10.22	19.04
	18.46	10.92
	42.93	12.27
	3.58	14.7
	4.49	30.56
	8.23	8.95
	13.64	6.05
	41.57	5.95
	16.83	3.75
	8.48	9.66
	13.09	15.43
	8.07	4.1
	15.19	37.42
	5.71	15.28
	6.53	7.67
	13.9	3.7
	26.14	7.47
	5.51	27.4
	9.73	7.36
	29.07	5.74
	14.93	12.94
	4.43	4.32
	5.31	13.4
	32.52	13.06
	36.76	8.38
	12.76	5.55
	6.31	15.06
	22.24	8.03
	11.31	10.05
	32.89	9.15
	22.62	9.75
	25.72	3.81
	3.5	7.92
	4.46	7.37
	12.71	9.95
	9.6	13.61
	4.87	19.23
	17.63	11.8
	8.57	19.69
	28.93	4.59
	20.41	3.47
	31.04	7.51
	5.56	16.27
	6.44	3.21
	4.16	13.5
	15.78	30.85
	22.74	11.86
	11.09	18.76
	18.62	4.79
	12.82	9.17
	4.81	7.11
	5.81	13.34
	13.73	10.63
	11.99	8.64
	6.3	4.34
	12.91	5.79
	4.54	4.01
	6.94	3.99
	24.32	3.49
	27.95	22.71
	36.79	23.56
	5.66	44.9
	13.13	12.35
	7.91	3.25
	8.89	12.38
	14.22	10.16
	13.32	3.28
	10.43	17.18
	4.3	3.25
	38.65	9.96
	3.68	57.11
	37.62	23.22
	8.52	51.41
	4.82	14.99
	32.7	5.38
	58.8	5.77
	22.8	10.5
	23.48	3.2
	4.03	18.12
	48.86	27.48
	44.61	5.38
	16.07	4.1
	19.39	11.12
	7.87	5.11
	10.11	4.04
	3.19	5.98
	9.45	9.07
	3.15	10.24
	14.14	10.23
	16.81	5.01
	8.05	4.41
	9.03	11.17
	25.05	31.37
	6.14	4.42
	4.99	18.94
	43.39	14.64
	5.28	6.99
	15.13	30.83
	3.45	4.77
	18.01	7.95
	4.38	52.18
	6.74	3.2
	25.01	18.36
	9.69	11.19
	45.63	8.12
	20.03	27.39
	13.85	15.15
	49.49	11.2
	7.71	3.3
	19.42	7.38
	22.91	3.34
	10.26	13.33
	5.06	4.41
	12.33	18.42
	13.2	4.04
	12.15	6.11
	13.66	15.46
	13.22	10.79
	4.78	4.84
	50.33	6.82
	6.22	6.69
	8.97	17.92
	5.48	33.01
	5.08	3.99
	13.83	6.88
	41.61	3.92
	16.55	5.63
	18.31	3.2
	21.83	7.47
	13.12	8.59
	6.12	28.36
	31.44	7.66
	3.66	12.81
	15.58	12.77
	3.38	18.05
	3.01	5.66
	8.96	6.52
	7.26	6.58
	61.13	5.61
	14.34	7.68
	7.32	3.32
	4.94	13.69
	45.57	4.24
	21.93	3.35
	26.26	3.7
	26.05	11.97
	18.37	10.03
	42.7	32.01
	9.5	3.34
	7.93	73.29
	15.39	4.57
	5.85	8.05
	6.65	3.17
	10.45	13.5
	25.64	14
	5.17	3.19
	21.91	17.22
	15.15	11.32
	17.99	3.48
	12	6.34
	24.03	6.59
	12.59	10.75
	7.4	7.77
	18.41	5.43
	32.96	6.49
	34.05	16.8
	24.5	4.11
	7.92	15.63
	42.97	6.54
	3.22	19.1
	24.69	15.71
	7.77	5.55
	32.28	12.22
	27.33	7.3
	8.23	3.67
	11.38	17
	9.45	6.86
	44.62	6.32
	6.66	3.56
	20.27	30.41
	15.72	3.32
	15.95	8.51
	3.92	3.61
	59.52	7.91
	35.47	17.2
	15.69	5.35
	41.84	15.38
	33.01	9.03
	19.6	28.68
	10.65	18.94
	28.26	3.79
	25.51	7.73
	35.76	4.23
	13.53	34.4
	18.38	13.09
	53.04	7.36
	13.74	3.83
	6.44	3.01
	24.58	11.63
	40.65	3.81
	6.56	6.23
	16.64	9.67
	33.94	7.71
	16.3	6.37
	12.34	5.31
	13.83	9.95
	3.18	5.61
	19.67	12.91
	16.59	3.5
	11.71	27.4
	22.62	3.71
	14.51	7.81
	18.84	3.03
	12.66	5.7
	8.75	27.01
	43.83	3.92
	4.57	25.78
	39.62	11.92
	8.28	3.55
	30.6	8.48
	6.79	4.51
	7.59	3.19
	55.08	4.52
	31.79	3.76
	9.81	5.5
	15.66	3.4
	10.65	6.32
	9.47	4.23
	3.5	5.43
	4.41	5.28
	4.67	7.27
	8.54	26.93
	48.72	28.77
	32.5	49.53
	37.33	15.61
	4.93	7.85
	10.36	4.28
	7.08	46.5
	13.89	17.07
	8.26	3.25
	21.47	49.57
	3.58	10.38
	3.9	4.48
	5.4	3.53
	17.93	4.88
	18.07	7.3
	21.79	10.22
	37.34	23.11
	19.67	7.83
	3.12	9.02
	29.94	4.97
	6.12	6.26
	31.95	4.44
	67.44	9.81
	11.67	11.1
	11.07	3.44
	7.99	6.31
	5.04	12.34
	14.79	6.3
	17.4	7.31
	19.67	20.51
	8.78	10.72
	12.52	7.32
	10.8	3.16
	10.03	5.02
	23.85	24.86
	12.78	8.59
	11.85	3.63
	7.42	15.49
	6.23	3.55
	11.25	7.69
	19.53	22.8
	7.58	4.12
	17.9	3.8
	5.96	17.91
	8.44	6.22
	6.02	8.34
	18.64	6.16
	14.26	7.16
	13.03	8.11
	7.09	14.69
	11.57	7.35
	10.92	4.08
	5.01	8.02
	7.47	26.56
	7.08	8.05
	22.56	27.16
	7.41	9.05
	6.95	47.07
	24.54	5.02
	24.25	35.11
	6.02	18
	7.4	27.51
	4.56	13.04
	4.68	14.96
	5.95	3.15
	5.85	20.47
	44.13	11.93
	23.06	3.56
	11.4	11.21
	5.35	32.76
	6.08	11.93
	10.25	11.28
	4.6	22.31
	53.81	8.81
	37.81	18.87
	26.88	5.56
	36.24	7.08
	11.14	3.85
	64.57	13.21
	18.96	9.64
	25.65	12.05
	5.69	3.35
	10.75	44.05
	4.57	5.32
	7.41	5.52
	16.84	7.72
	26.04	25.61
	11.58	8.51
	33.96	33.88
	35.02	8.93
	9.6	23.45
	69.84	3.79
	3.93	20.31
	3.52	10.52
	10.02	4.6
	11.07	9.67
	25.78	9.86
	7.35	5.03
	31.89	39.48
	4.35	3.43
	10.36	3.01
	22.21	30.14
	38.22	3.7
	61.76	7.08
	17.09	5.41
	3.76	8.3
	45.4	10.81
	11.84	20.91
	10.56	5.11
	3.37	28.93
	23.59	6.43
	23.42	4.71
	3.48	15.14
	13.91	21.18
	7.91	6.4
	4.56	22.67
	14	5.46
	7.48	5.8
	4.04	18.31
	23.21	13.54
	15.69	22.27
	7.04	14.29
	4.48	10.19
	40.69	30.07
	36.34	9.21
	35.3	21.45
	3.41	7.31
	13.76	42.26
	3.48	26.41
	64.11	6.08
	46.74	8.21
	4.8	12.79
	12.47	8.39
	16.19	3.63
	7.52	33.27
	12.8	8.21
	4.32	3.27
	4.67	20.14
	11.4	3.04
	15.59	3.1
	19.33	21.12
	15.71	15.19
	13.36	25.32
	12.66	25.47
	6.44	3.06
	21.17	5.67
	16.18	25.06
	49.87	11.34
	62.07	17.17
	5.86	32.13
	8.05	3.91
	11.22	3.75
	6.01	13.76
	14.85	10.92
	23.53	21.85
	37.8	4.92
	7.47	6.98
	45.37	23.37
	39.66	4.8
	16.3	3.37
	19.54	5.18
	19.25	8.67
	14.88	3.09
	3.54	25.61
	12.76	3.28
	4.11	9.91
	17.79	24.06
	13.09	7.12
	12.54	11.36
	12.74	25.98
	12.11	6.93
	8.54	19.62
	6.16	6.48
	3.49	10.52
	4.02	12.95
	38.84	4.85
	15.65	29.46
	26.17	6.03
	13.29	16.86
	26.58	5.9
	23.4	17.25
	16.6	3.64
	35.11	8.78
	13.98	8
	3.76	3.54
	19.31	12.76
	7.64	27.46
	10.81	4.69
	3.63	3.95
	13.09	5.69
	14.28	3.26
	8.49	12.49
	11.63	4.72
	10.39	5.72
	18.34	4.61
	8.64	37.57
	40.45	19.43
	22.29	42.87
	6.95	22.83
	23.09	5.3
	4.73	8.45
	59.57	5.87
	28.99	17.64
	11.55	4.2
	8.97	20.11
	4.44	6.09
	31.11	3.94
	3.11	35.66
	36.08	4.23
	12.94	32.46
	14	14.02
	19.76	11.57
	26.66	7.67
	48.12	20.19
	9.75	3.1
	49.09	9.45
	6.13	5.09
	9.69	10.5
	5.5	20.16
	34.67	20.24
	51.04	12.62
	5.24	3.55
	16.91	7.41
	10.24	6.47
	11.21	16.66
	51.23	7.1
	3.54	3.8
	4.38	11.61
	47.98	6.56
	4.83	8.49
	4.68	4.56
	4.24	35.76
	28.11	19.92
	13.6	4.48
	4.14	26.09
	5.03	6.03
	5.36	4.38
	5.32	7.27
	7.62	43.55
	25.57	12.88
	9.18	12.66
	4.87	4.14
	3.83	7.41
	4.24	11.93
	5.54	11.58
	13.12	13.61
	5.93	7.59
	33.44	15.13
	10.61	3.08
	7.98	6.12
	4.62	5.98
	8.32	4.85
	7.08	10.33
	10.44	21.96
	6.79	7.27
	22.3	31.74
	20.99	11.92
	11.99	4.68
	43.73	18.11
	5.09	5.87
	4.2	11.24
	6.34	23.3
	31.77	6.52
	8.87	3.13
	3.58	3.51
	4.45	4.64
	12.73	3.88
	13.4	12.86
	4.1	6.04
	31.85	5.93
	11.46	25.33
	6.18	11.79
	9.77	12.74
	14.66	14.59
	24.35	7.71
	31.39	6.15
	9.43	3.68
	6.89	12.8
	11.26	3.09
	3.9	24.22
	4.72	14.44
	4.47	3.33
	20.61	4.01
	6.51	10.06
	11.81	12.18
	7.79	4.52
	12.87	7.09
	7.61	27.91
	12.86	4.54
	21.84	5.09
	14.94	23.89
	3.8	4.92
	4.15	14.5
	7.14	9.82
	8.23	3.65
	6.81	15.29
	10.22	9.78
	4.08	11.23
	12.91	8.03
	12.05	3.43
	20.11	11.15
	8.06	6.5
	29.42	11.74
	6.34	7.48
	6.08	6.5
	5.67	4.51
	8.63	15.63
	24.07	15.47
	3.78	10.69
	12.63	10.39
	6.93	4.39
	3.52	3.05
	3.06	4.89
	22.64	3.56
	11.22	11.13
	5.8	30.13
	37.74	5.42
	79.36	8.38
	5.45	15.54
	4.5	9.45
	3.89	3.03
	3.01	7.11
	18.41	14.67
	19.04	4.82
	9.11	6.78
	40.71	11.69
	5.53	8.28
	7.4	7.98
	30.06	4.9
	3.6	10.65
	4.8	4.32
	23.7	25.03
	9.97	24.66
	33.61	6.42
	50.87	3.32
	12.34	3.14
	21.99	23.46
	25.72	12.69
	3.88	5.73
	12.32	5.6
	13.04	4.38
	12.53	12.58
	5.3	5.15
	6.58	3.57
	8.29	5.43
	11.55	6.37
	11.37	14.14
	24.28	7.18
	17.38	25.7
	32.2	38.16
	9.21	33.06
	3.31	17.76
	5.92	6.69
	53.58	11.84
	4.71	3.71
	8.79	5.79
	5.03	4.12
	9.16	5.97
	36.34	11.21
	19.93	6.12
	21.76	5.96
	13.93	42.34
	10.82	19.28
	48.75	10.49
	23.49	13.16
	3.51	26.25
	9.89	13.69
	11.57	7.81
	7.22	7.32
	5.73	13.04
	8.76	5.79
	10.53	13.69
	17.6	6.97
	14.67	19.71
	3.67	57.05
	13.21	9.07
	7.32	7.83
	7.86	3.34
	27.55	4.03
	28.89	20.39
	31.95	36.82
	8.4	11.76
	12.04	61.51
	4.5	16.25
	58.28	14.08
	4.84	34.04
	7.49	21.37
	13.28	36.13
	10.06	63.88
	7.12	37.1
	4.77	71.66
	6.46	46.37
	10.1	83.21
	47.79	13.09
	17.29	25.89
	50.23	45.28
	8.98	22.36
	7.83	40.43
	13.42	31.69
	29.49	52.02
	3.08	6.89
	5.21	98.79
	5.89	43.48
	13.75	9.42
	10.45	11.84
	26.83	14.49
	6.41	26.21
	4.62	38.75
	22.83	63.66
	3.83	17.94
	5.89	59.6
	5.17	30.25
	29.46	100.08
	29.47	9.3
	16.04	28.06
	8.85	26.59
	3.28	46.85
	4.59	23.5
	65.51	51.18
	3.57	97.68
	25.82	85.69
	24.37	74.07
	29.92	49.76
	5.97	42.27
	5.95	22.62
	35.91	9.87
	45.08	45.7
	23.51	76.34
	11.83	39.6
	4.84	20.9
	12.37	19.31
	16.78	56.97
	19.37	28.64
	8.43	7.01
	23.63	16.14
	6.01	111.14
	38.01	44.49
	20.39	6.17
	4.72	17.52
	13.71	41.14
	11.69	46.14
	10.01	51.85
	21.75	18.47
	7.05	67.39
	23.01	18.85
	9.69	80.21
	4.96	22.02
	61.31	194.5
	5.41	16.87
	3.93	18.13
	22.67	76.86
	20.07	9.83
	32.94	21.97
	11.47	10.53
	49.71	57.09
	3.69	58.42
	35.49	68.8
	36.99	158.08
	33.96	24.85
	10.26	35.02
	8.7	10.35
	25.82	41.82
	15.06	16.35
	3.08	28.03
	45.96	34.31
	8.42	16.39
	47.72	7.13
	19.06	34.29
	68.81	22.49
	41.99	110.28
	10.75	27.07
	8.53	24.46
	3.09	14.68
	26.46	77.02
	12.01	15.2
	3.13	65.13
	4.37	17.58
	12.11	47.07
	4.98	28.52
	23.81	122.93
	10.61	92.86
	9.36	8.07
	28.23	62.43
	4.47	96.12
	8.14	9.37
	14.57	16.51
	9.04	74.76
	10.08	128.86
	10.87	86.49
	26.78	64.97
	3.17	23.01
	10.62	42.55
	6.14	14.97
	25.74	25.17
	74.12	14.93
	43.33	13.1
	10.62	78.03
	10.92	41.31
	7.2	14.45
	36.05	6.35
	4.45	30.98
	56.69	40.3
	38.88	40.85
	6.73	13.84
	41.35	14.8
	8.74	53.8
	7.09	14.79
	11.63	90.87
	57.27	23.97
	12.43	122.68
	46.47	14.92
	37.95	33.23
	25.77	24.72
	7.4	5.81
	7.55	8.32
	3.6	28.61
	6.24	103.48
	19.64	70.83
	14.01	27.05
	4.13	9.94
	4.92	28.69
	5.7	25.26
	8.47	26.54
[truncated: 35,333 more rows]

## Sheet: Figure 5C bar graph
Amplitude (pA)
	Syt11+/+	Syt11-/-
	31.12	11.634
	16.76	32.961
	31.158	11.905
	22.291	37.205
	32.743	26.028
	11.874	19.151
	29.463	25.867
	18.96	29.62
	19.332	24.517
	11.845	25.487
	31.482	23.297
	13.053	12.07
	18.808	24.643
	19.914	26.236
		32.164
		29.182
		25.391
		13.026
		17.138
