# Supplementary material for: Synaptotagmin-11 facilitates assembly of a presynaptic signaling complex in post-Golgi cargo vesicles
Source: EMBO Rep. 2024 May 2;25(6):10. doi: 10.1038/s44319-024-00147-0 (PMC11169412; doi:10.1038/s44319-024-00147-0)
Supplement: Supplementary file 8 — Source data Fig. 5 [file 44319_2024_147_MOESM8_ESM.zip › EMBOR-2023-58002V2_SourceDataForFigure5/5D/Numerical data 5D.xlsx]

## Sheet: README
Figure 5D Current traces
Representative traces of sEPSCs from Syt11+/+ and Syt11-/- cultured primary hippocampal neurons recorded in the presence of Gabazine (10µM)
control
baclofen (100 µM)

## Sheet: Figure 5D Current traces
	Syt11+/+		Syt11-/-
	control	baclofen	control	baclofen
Time	I(pA)	I(pA)	I(pA)	I(pA)
0	0.90975	-3.65364	-0.39562	1.88197
0.05	1.06852	-3.51443	-0.35095	1.83713
0.1	1.25478	-3.39123	-0.30357	1.76274
0.15	1.45662	-3.2912	-0.25536	1.66679
0.2	1.66171	-3.22113	-0.20681	1.55934
0.25	1.85851	-3.18624	-0.15743	1.45111
0.3	2.0375	-3.18904	-0.10626	1.35194
0.35	2.19197	-3.2286	-0.05247	1.26951
0.4	2.31856	-3.30018	0.00432	1.20833
0.45	2.41735	-3.39548	0.06387	1.16927
0.5	2.49148	-3.50331	0.12541	1.14964
0.55	2.54646	-3.61061	0.18792	1.14369
0.6	2.58912	-3.70368	0.25047	1.14351
0.65	2.62649	-3.76944	0.31252	1.14011
0.7	2.6646	-3.79652	0.374	1.12463
0.75	2.70761	-3.77625	0.43523	1.0894
0.8	2.75726	-3.70334	0.4965	1.02904
0.85	2.81288	-3.5763	0.55773	0.94113
0.9	2.87196	-3.39768	0.6181	0.82681
0.95	2.93112	-3.17395	0.6759	0.69082
1	2.98734	-2.91509	0.72874	0.54121
1.05	3.03904	-2.63385	0.77395	0.38847
1.1	3.0868	-2.3447	0.80919	0.2443
1.15	3.13353	-2.06249	0.83294	0.12009
1.2	3.18397	-1.80106	0.8449	0.02541
1.25	3.24362	-1.57186	0.84593	-0.03332
1.3	3.3175	-1.38289	0.83776	-0.0536
1.35	3.4088	-1.23808	0.82249	-0.03706
1.4	3.51797	-1.13717	0.80205	0.01091
1.45	3.64229	-1.07613	0.77793	0.08199
1.5	3.77613	-1.04792	0.75108	0.16603
1.55	3.91166	-1.04357	0.72216	0.25222
1.6	4.04016	-1.05321	0.69196	0.3301
1.65	4.15325	-1.06715	0.66184	0.39049
1.7	4.24422	-1.07667	0.63392	0.42613
1.75	4.30886	-1.07467	0.611	0.43205
1.8	4.34591	-1.0561	0.59614	0.40575
1.85	4.35698	-1.01822	0.59197	0.3469
1.9	4.346	-0.96064	0.59998	0.25687
1.95	4.3183	-0.88523	0.61999	0.13786
2	4.27966	-0.79576	0.64997	-0.00798
2.05	4.23525	-0.69743	0.68623	-0.17931
2.1	4.18899	-0.59613	0.72416	-0.37605
2.15	4.14305	-0.49772	0.759	-0.59924
2.2	4.0979	-0.40729	0.78677	-0.85031
2.25	4.0526	-0.32859	0.80488	-1.12997
2.3	4.00532	-0.26362	0.81233	-1.43688
2.35	3.954	-0.21258	0.80952	-1.76664
2.4	3.89696	-0.17401	0.79764	-2.1112
2.45	3.83328	-0.14505	0.77793	-2.45916
2.5	3.76301	-0.12192	0.75105	-2.79675
2.55	3.68712	-0.10037	0.71667	-3.10953
2.6	3.60726	-0.07612	0.67358	-3.38428
2.65	3.52543	-0.0453	0.62001	-3.61077
2.7	3.44368	-0.00484	0.55441	-3.78304
2.75	3.36397	0.04718	0.47606	-3.89977
2.8	3.28812	0.11139	0.38555	-3.96385
2.85	3.2179	0.18705	0.285	-3.98118
2.9	3.15521	0.2723	0.17772	-3.95904
2.95	3.1021	0.3646	0.06771	-3.90445
3	3.06076	0.46124	-0.04104	-3.82295
3.05	3.03318	0.55993	-0.14521	-3.71805
3.1	3.02074	0.65916	-0.24254	-3.59136
3.15	3.02366	0.75823	-0.33188	-3.44353
3.2	3.04056	0.85688	-0.41301	-3.27538
3.25	3.06813	0.95472	-0.48607	-3.08913
3.3	3.10125	1.0504	-0.55101	-2.88924
3.35	3.13336	1.14105	-0.60703	-2.68257
3.4	3.15722	1.22196	-0.65229	-2.47802
3.45	3.16584	1.28686	-0.68388	-2.28546
3.5	3.15344	1.32862	-0.69819	-2.1145
3.55	3.11623	1.34037	-0.69153	-1.97321
3.6	3.05295	1.31671	-0.66099	-1.86712
3.65	2.96491	1.25476	-0.60528	-1.79874
3.7	2.8558	1.15485	-0.52546	-1.76761
3.75	2.73101	1.02064	-0.42532	-1.77082
3.8	2.59684	0.85877	-0.31128	-1.80379
3.85	2.45964	0.67807	-0.19187	-1.86108
3.9	2.32503	0.48858	-0.07669	-1.93714
3.95	2.1972	0.30054	0.0249	-2.02664
4	2.0786	0.12348	0.10514	-2.12463
4.05	1.96983	-0.03447	0.15911	-2.22627
4.1	1.86986	-0.16714	0.18551	-2.32655
4.15	1.77646	-0.2707	0.18689	-2.42
4.2	1.68687	-0.34398	0.1691	-2.50062
4.25	1.59858	-0.38867	0.1402	-2.56203
4.3	1.50999	-0.40928	0.10895	-2.59801
4.35	1.42104	-0.41289	0.08307	-2.60315
4.4	1.33349	-0.40845	0.06784	-2.57364
4.45	1.25087	-0.40564	0.06508	-2.50796
4.5	1.17812	-0.4135	0.07297	-2.40741
4.55	1.12091	-0.4389	0.08646	-2.27627
4.6	1.08475	-0.48524	0.09847	-2.12163
4.65	1.07414	-0.55168	0.10135	-1.95295
4.7	1.09179	-0.63306	0.08843	-1.78128
4.75	1.13813	-0.72054	0.05539	-1.61828
4.8	1.21111	-0.80298	0.000970461	-1.47517
4.85	1.30633	-0.86869	-0.07268	-1.36166
4.9	1.41745	-0.90723	-0.16039	-1.2849
4.95	1.53681	-0.91114	-0.2547	-1.24869
5	1.65617	-0.87708	-0.34693	-1.25294
5.05	1.76753	-0.80645	-0.42823	-1.29353
5.1	1.86397	-0.70529	-0.4907	-1.36262
5.15	1.9404	-0.58359	-0.52821	-1.44943
5.2	1.99418	-0.45398	-0.53705	-1.5414
5.25	2.02546	-0.33012	-0.51629	-1.62563
5.3	2.0372	-0.22487	-0.4678	-1.69037
5.35	2.03481	-0.14857	-0.39604	-1.72645
5.4	2.02533	-0.10775	-0.3075	-1.7283
5.45	2.01637	-0.1044	-0.21002	-1.69455
5.5	2.01482	-0.13596	-0.11187	-1.62815
5.55	2.0257	-0.19612	-0.02097	-1.53598
5.6	2.05124	-0.27612	0.05586	-1.42808
5.65	2.09046	-0.36631	0.11343	-1.31657
5.7	2.13929	-0.45775	0.14849	-1.21433
5.75	2.19132	-0.54331	0.15972	-1.13365
5.8	2.23889	-0.61836	0.14777	-1.0848
5.85	2.27444	-0.68071	0.11509	-1.07476
5.9	2.29193	-0.73013	0.0659	-1.10618
5.95	2.28785	-0.7676	0.00605	-1.17685
6	2.26197	-0.79436	-0.05702	-1.27966
6.05	2.2174	-0.81121	-0.1146	-1.40329
6.1	2.16031	-0.81792	-0.15724	-1.53355
6.15	2.09907	-0.81308	-0.17553	-1.65514
6.2	2.04322	-0.79415	-0.16111	-1.75363
6.25	2.00227	-0.75772	-0.1078	-1.81731
6.3	1.98465	-0.70006	-0.01255	-1.83856
6.35	1.99678	-0.61767	0.12391	-1.81459
6.4	2.04251	-0.50796	0.29693	-1.74744
6.45	2.12283	-0.36982	0.49828	-1.64336
6.5	2.23589	-0.20424	0.71698	-1.51175
6.55	2.37729	-0.01459	0.94041	-1.36391
6.6	2.54054	0.19322	1.1556	-1.21175
6.65	2.71768	0.411	1.3504	-1.06676
6.7	2.89994	0.62878	1.51451	-0.93903
6.75	3.07852	0.83565	1.64016	-0.83665
6.8	3.24529	1.02073	1.72252	-0.76524
6.85	3.39349	1.17418	1.75979	-0.72764
6.9	3.51827	1.28808	1.75305	-0.72387
6.95	3.61709	1.35711	1.70591	-0.75117
7	3.68977	1.37883	1.62398	-0.80429
7.05	3.73837	1.35381	1.51426	-0.87599
7.1	3.76673	1.28539	1.38455	-0.95755
7.15	3.77986	1.17938	1.2428	-1.03954
7.2	3.78322	1.0436	1.09665	-1.11251
7.25	3.78209	0.8875	0.95311	-1.16775
7.3	3.78092	0.72154	0.81844	-1.19807
7.35	3.78299	0.55676	0.69824	-1.1985
7.4	3.79016	0.40399	0.59762	-1.1668
7.45	3.80278	0.27321	0.52132	-1.1039
7.5	3.81973	0.17271	0.4737	-1.01389
7.55	3.8386	0.10846	0.45837	-0.90378
7.6	3.85588	0.08353	0.47766	-0.78276
7.65	3.86724	0.09793	0.53186	-0.6613
7.7	3.86796	0.14863	0.61863	-0.54999
7.75	3.85329	0.22997	0.73262	-0.45848
7.8	3.81901	0.33424	0.86576	-0.39454
7.85	3.76189	0.45243	1.00808	-0.36355
7.9	3.6801	0.57491	1.14906	-0.36825
7.95	3.57353	0.69217	1.27919	-0.40894
8	3.44386	0.79529	1.3914	-0.48386
8.05	3.29455	0.87645	1.482	-0.58969
8.1	3.13051	0.92933	1.55087	-0.72212
8.15	2.95778	0.94947	1.60085	-0.87623
8.2	2.78311	0.93463	1.63652	-1.04687
8.25	2.61349	0.88512	1.66278	-1.22882
8.3	2.45588	0.804	1.6835	-1.41691
8.35	2.31684	0.69707	1.7007	-1.60618
8.4	2.20227	0.57251	1.71446	-1.79195
8.45	2.11712	0.44013	1.72342	-1.97005
8.5	2.06502	0.31033	1.72581	-2.13702
8.55	2.04789	0.19278	1.72062	-2.29036
8.6	2.06553	0.09514	1.70846	-2.4287
8.65	2.11524	0.02203	1.69194	-2.55186
8.7	2.19169	-0.02556	1.67536	-2.66075
8.75	2.28701	-0.05021	1.66379	-2.7571
8.8	2.39116	-0.05744	1.66172	-2.84308
8.85	2.49274	-0.05453	1.67159	-2.92076
8.9	2.58001	-0.04914	1.69272	-2.99176
8.95	2.64217	-0.04787	1.72072	-3.05691
9	2.67063	-0.05518	1.7477	-3.11621
9.05	2.66021	-0.07272	1.76338	-3.16905
9.1	2.61006	-0.0992	1.75672	-3.21464
9.15	2.52401	-0.13087	1.71796	-3.2526
9.2	2.41044	-0.16237	1.64059	-3.28345
9.25	2.28139	-0.18776	1.52286	-3.30908
9.3	2.15119	-0.20177	1.36847	-3.33271
9.35	2.03463	-0.20076	1.18644	-3.3587
9.4	1.94495	-0.18357	0.9899	-3.39183
9.45	1.8921	-0.15191	0.79437	-3.43656
9.5	1.88134	-0.11024	0.61557	-3.49615
9.55	1.91262	-0.06531	0.46731	-3.57203
9.6	1.98076	-0.02507	0.3598	-3.66352
9.65	2.07642	0.00261	0.29863	-3.76793
9.7	2.18763	0.01138	0.28445	-3.88114
9.75	2.30175	-0.00229	0.31345	-3.99842
9.8	2.40742	-0.0382	0.37828	-4.11539
9.85	2.49625	-0.0922	0.46926	-4.22887
9.9	2.56396	-0.15659	0.57579	-4.33742
9.95	2.61081	-0.2212	0.68743	-4.44144
10	2.64129	-0.27501	0.79492	-4.54289
10.05	2.6631	-0.3078	0.89088	-4.64447
10.1	2.68554	-0.31186	0.97023	-4.74871
10.15	2.7178	-0.28316	1.0304	-4.8569
10.2	2.76715	-0.222	1.07136	-4.96836
10.25	2.83769	-0.13301	1.09539	-5.08
10.3	2.92964	-0.0245	1.10667	-5.18647
10.35	3.03937	0.09269	1.11068	-5.28077
10.4	3.16018	0.20665	1.11332	-5.35526
10.45	3.28356	0.30604	1.12001	-5.4028
10.5	3.40061	0.38162	1.13469	-5.41773
10.55	3.50347	0.42746	1.1589	-5.39671
10.6	3.58631	0.4417	1.19125	-5.33887
10.65	3.6458	0.4267	1.22729	-5.24569
10.7	3.68104	0.38852	1.25994	-5.12047
10.75	3.69308	0.33585	1.28045	-4.96752
10.8	3.68416	0.27846	1.27989	-4.7915
10.85	3.65697	0.22556	1.25072	-4.59689
10.9	3.61401	0.18433	1.18833	-4.38769
10.95	3.55733	0.15883	1.09209	-4.16757
11	3.48847	0.14966	0.96583	-3.94005
11.05	3.40879	0.1543	0.81748	-3.70896
11.1	3.31978	0.16803	0.65816	-3.47869
11.15	3.2235	0.18531	0.50071	-3.25429
11.2	3.12287	0.20114	0.35813	-3.04135
11.25	3.02182	0.2122	0.24199	-2.84553
11.3	2.92514	0.21749	0.16116	-2.67197
11.35	2.83824	0.21836	0.12094	-2.52462
11.4	2.76667	0.21802	0.12245	-2.40568
11.45	2.71558	0.22064	0.16257	-2.31539
11.5	2.68917	0.23033	0.23415	-2.25196
11.55	2.69016	0.25026	0.32658	-2.21203
11.6	2.71943	0.28211	0.42681	-2.19121
11.65	2.77583	0.32594	0.52061	-2.18474
11.7	2.85617	0.38038	0.59417	-2.18801
11.75	2.95537	0.44309	0.63577	-2.19694
11.8	3.0668	0.51127	0.63728	-2.20805
11.85	3.18265	0.58202	0.5953	-2.21832
11.9	3.29452	0.65255	0.51167	-2.22495
11.95	3.39391	0.72013	0.3933	-2.22513
12	3.47286	0.78195	0.25129	-2.21596
12.05	3.5246	0.83503	0.09956	-2.19454
12.1	3.54416	0.87622	-0.04682	-2.15825
12.15	3.52894	0.90238	-0.17327	-2.10506
12.2	3.47917	0.91078	-0.26718	-2.03384
12.25	3.39807	0.89953	-0.319	-1.94461
12.3	3.29178	0.86788	-0.32294	-1.83848
12.35	3.16889	0.81646	-0.27727	-1.71742
12.4	3.03966	0.74718	-0.18432	-1.58398
12.45	2.91494	0.66296	-0.05005	-1.44079
12.5	2.80496	0.56736	0.11649	-1.29021
12.55	2.71821	0.46418	0.3041	-1.13398
12.6	2.66043	0.35714	0.5005	-0.97313
12.65	2.63405	0.2497	0.69347	-0.80795
12.7	2.63805	0.14503	0.87209	-0.63815
12.75	2.66833	0.04594	1.02774	-0.46324
12.8	2.7184	-0.0451	1.15486	-0.28295
12.85	2.78048	-0.12612	1.25131	-0.09772
12.9	2.8466	-0.19576	1.31828	0.09075
12.95	2.90966	-0.25344	1.35986	0.27914
13	2.96432	-0.29942	1.38214	0.46238
13.05	3.00749	-0.33465	1.39224	0.63384
13.1	3.03856	-0.36051	1.39721	0.78583
13.15	3.05922	-0.37821	1.40294	0.91049
13.2	3.07304	-0.38835	1.4134	1.0008
13.25	3.08487	-0.39037	1.4301	1.05156
13.3	3.10014	-0.38241	1.45193	1.0602
13.35	3.12407	-0.36142	1.4755	1.0271
13.4	3.16093	-0.32371	1.49579	0.95552
13.45	3.21334	-0.26569	1.50709	0.85104
13.5	3.28176	-0.18485	1.50408	0.72073
13.55	3.36413	-0.08057	1.48279	0.57213
13.6	3.45587	0.04525	1.44129	0.41236
13.65	3.55027	0.188	1.38	0.24744
13.7	3.63927	0.34054	1.30146	0.08193
13.75	3.71455	0.49391	1.20977	-0.0812
13.8	3.76882	0.63821	1.10977	-0.24036
13.85	3.79697	0.76384	1.00614	-0.39502
13.9	3.79691	0.86256	0.90271	-0.54542
13.95	3.76991	0.92846	0.80197	-0.69215
14	3.72019	0.95856	0.70505	-0.83595
14.05	3.6541	0.95297	0.61194	-0.97746
14.1	3.57886	0.91452	0.52202	-1.11713
14.15	3.50117	0.84803	0.43459	-1.25513
14.2	3.42618	0.75931	0.34949	-1.39131
14.25	3.35673	0.65411	0.26742	-1.52525
14.3	3.29332	0.53727	0.19011	-1.65628
14.35	3.23449	0.41228	0.12015	-1.7835
14.4	3.17773	0.2813	0.0607	-1.90582
14.45	3.12053	0.14557	0.01496	-2.02199
14.5	3.06133	0.0062	-0.01444	-2.13051
14.55	3.00034	-0.13512	-0.02589	-2.2297
14.6	2.93976	-0.27554	-0.0193	-2.31762
14.65	2.88369	-0.411	0.00379	-2.39222
14.7	2.83754	-0.53647	0.04014	-2.45141
14.75	2.80712	-0.64679	0.08514	-2.49328
14.8	2.79772	-0.73747	0.13325	-2.51627
14.85	2.81319	-0.80558	0.17861	-2.51933
14.9	2.8552	-0.85023	0.21582	-2.50201
14.95	2.9229	-0.87262	0.24058	-2.4644
15	3.01285	-0.8756	0.25032	-2.40708
15.05	3.11937	-0.86281	0.24463	-2.33103
15.1	3.23505	-0.83767	0.22533	-2.23758
15.15	3.35153	-0.80238	0.19636	-2.12853
15.2	3.46032	-0.75723	0.16321	-2.0064
15.25	3.55365	-0.70028	0.13218	-1.87473
15.3	3.62516	-0.62763	0.10944	-1.73844
15.35	3.67053	-0.53418	0.10008	-1.60399
15.4	3.68785	-0.41482	0.10737	-1.47925
15.45	3.67774	-0.26584	0.1322	-1.37303
15.5	3.64332	-0.08645	0.17306	-1.29416
15.55	3.58989	0.12008	0.22632	-1.25022
15.6	3.52454	0.34565	0.28689	-1.24622
15.65	3.45553	0.57745	0.34915	-1.28333
15.7	3.39166	0.79882	0.4078	-1.35809
15.75	3.34151	0.99108	0.4587	-1.46228
15.8	3.31268	1.13588	0.4994	-1.5835
15.85	3.31102	1.21791	0.5293	-1.70657
15.9	3.33987	1.22735	0.54951	-1.81535
15.95	3.39951	1.16165	0.5625	-1.89488
16	3.48684	1.02622	0.57147	-1.93322
16.05	3.59551	0.83378	0.57982	-1.92292
16.1	3.7164	0.60251	0.59062	-1.86165
16.15	3.83865	0.35332	0.60615	-1.75214
16.2	3.95094	0.10663	0.6276	-1.60129
16.25	4.04306	-0.12049	0.65494	-1.41886
16.3	4.10724	-0.31655	0.68672	-1.21591
16.35	4.13926	-0.47662	0.72016	-1.00332
16.4	4.13891	-0.60208	0.75119	-0.79068
16.45	4.10988	-0.69924	0.77477	-0.58566
16.5	4.05898	-0.77724	0.78545	-0.39395
16.55	3.99486	-0.84558	0.77805	-0.21966
16.6	3.92662	-0.91188	0.74864	-0.06598
16.65	3.86231	-0.98027	0.69546	0.06412
16.7	3.80786	-1.05054	0.61961	0.16739
16.75	3.76638	-1.11823	0.52549	0.24024
16.8	3.73793	-1.17562	0.42048	0.27914
16.85	3.71977	-1.21321	0.31415	0.28153
16.9	3.70702	-1.22156	0.21688	0.24684
16.95	3.69344	-1.19304	0.13822	0.1776
17	3.67244	-1.12324	0.08527	0.08014
17.05	3.63806	-1.01166	0.0614	-0.03537
17.1	3.58589	-0.86176	0.06561	-0.15553
17.15	3.51383	-0.68025	0.09265	-0.26508
17.2	3.42266	-0.47597	0.13383	-0.34873
17.25	3.31622	-0.25855	0.17836	-0.39322
17.3	3.2012	-0.0372	0.21491	-0.38913
17.35	3.08656	0.18005	0.23316	-0.33219
17.4	2.98243	0.38672	0.22494	-0.22381
17.45	2.89882	0.57774	0.18498	-0.07071
17.5	2.84411	0.7492	0.11119	0.11608
17.55	2.82376	0.89799	0.00455	0.32286
17.6	2.83923	1.02172	-0.13108	0.53494
17.65	2.88757	1.11888	-0.28931	0.73822
17.7	2.96152	1.18927	-0.46147	0.92045
17.75	3.0504	1.23446	-0.6369	1.07186
17.8	3.14141	1.25811	-0.80343	1.18547
17.85	3.22139	1.26587	-0.94803	1.25701
17.9	3.27862	1.26493	-1.05786	1.28472
17.95	3.30443	1.26305	-1.12164	1.2691
18	3.29444	1.26744	-1.13107	1.21274
18.05	3.2491	1.28366	-1.08225	1.12015
18.1	3.17354	1.31484	-0.97655	0.99754
18.15	3.07679	1.36143	-0.82093	0.85257
18.2	2.97029	1.42148	-0.6274	0.69384
18.25	2.86619	1.49161	-0.41174	0.53043
18.3	2.7755	1.56805	-0.19165	0.37125
18.35	2.70658	1.64786	0.01528	0.2245
18.4	2.66403	1.72976	0.19362	0.09717
18.45	2.64833	1.81448	0.33171	-0.00532
18.5	2.65618	1.90444	0.42259	-0.07954
18.55	2.68146	2.0029	0.46432	-0.12423
18.6	2.71669	2.11271	0.45966	-0.14052
18.65	2.75454	2.23495	0.41517	-0.13194
18.7	2.78925	2.36779	0.3401	-0.10426
18.75	2.81758	2.50584	0.24522	-0.06491
18.8	2.83922	2.64014	0.1417	-0.02224
18.85	2.85639	2.7589	0.04028	0.01569
18.9	2.87307	2.84886	-0.04942	0.04218
18.95	2.89375	2.89709	-0.11931	0.05304
19	2.92209	2.89288	-0.16311	0.0472
19.05	2.95987	2.82947	-0.17664	0.02686
19.1	3.00624	2.70525	-0.15793	-0.00299
19.15	3.05762	2.52428	-0.1074	-0.0355
19.2	3.10814	2.29599	-0.02781	-0.06321
19.25	3.15053	2.03419	0.0759	-0.07921
19.3	3.17738	1.7556	0.19695	-0.07801
19.35	3.18246	1.47795	0.32742	-0.05599
19.4	3.16181	1.21824	0.45897	-0.01125
19.45	3.11456	0.99108	0.58374	0.05682
19.5	3.04314	0.80744	0.69509	0.14817
19.55	2.95303	0.6739	0.7883	0.26264
19.6	2.85187	0.59215	0.86077	0.40015
19.65	2.74829	0.55915	0.91212	0.56063
19.7	2.65053	0.56744	0.94384	0.74351
19.75	2.56516	0.60589	0.95881	0.94716
19.8	2.4961	0.66087	0.96072	1.16824
19.85	2.44413	0.71763	0.9535	1.40137
19.9	2.40706	0.76192	0.94086	1.63916
19.95	2.38042	0.78173	0.92597	1.87257
20	2.35853	0.76885	0.91124	2.09167
20.05	2.33587	0.71998	0.89815	2.28664
20.1	2.30824	0.63722	0.88725	2.44875
20.15	2.27374	0.52783	0.87806	2.57134
20.2	2.23313	0.40329	0.86915	2.65051
20.25	2.18978	0.27772	0.85831	2.6856
20.3	2.149	0.1661	0.8428	2.67929
20.35	2.11714	0.08244	0.81985	2.6373
20.4	2.10055	0.03834	0.78715	2.56782
20.45	2.10462	0.04194	0.74339	2.48064
20.5	2.13315	0.09748	0.68864	2.38609
20.55	2.18812	0.20532	0.62457	2.29393
20.6	2.26982	0.36233	0.55422	2.21245
20.65	2.37724	0.56246	0.48168	2.14769
20.7	2.50864	0.79732	0.41139	2.1032
20.75	2.66194	1.05676	0.34741	2.08009
20.8	2.83496	1.32936	0.2928	2.07748
20.85	3.02528	1.60288	0.24921	2.09306
20.9	3.22988	1.86486	0.21669	2.12371
20.95	3.44466	2.10333	0.19392	2.16595
21	3.66401	2.30764	0.1786	2.21611
21.05	3.88071	2.46939	0.16808	2.27026
21.1	4.08617	2.58326	0.15996	2.32405
21.15	4.27115	2.64754	0.15259	2.37267
21.2	4.42674	2.66427	0.14547	2.41105
21.25	4.54549	2.63886	0.13934	2.43448
21.3	4.62242	2.57928	0.13607	2.43962
21.35	4.65565	2.49494	0.13843	2.42557
21.4	4.64663	2.39553	0.14955	2.39478
21.45	4.59977	2.28992	0.17244	2.35328
21.5	4.52176	2.18538	0.2094	2.31012
21.55	4.42055	2.08716	0.26156	2.2759
21.6	4.30434	1.9983	0.32846	2.26059
21.65	4.18068	1.91972	0.4078	2.27127
21.7	4.05588	1.85036	0.49547	2.31017
21.75	3.93473	1.78737	0.58562	2.37377
21.8	3.82055	1.72636	0.67114	2.45307
21.85	3.71551	1.66167	0.74423	2.53511
21.9	3.62103	1.5869	0.7972	2.60542
21.95	3.53819	1.4957	0.82337	2.65068
22	3.46801	1.38267	0.81795	2.66113
22.05	3.41149	1.24454	0.77882	2.63205
22.1	3.36947	1.08117	0.70696	2.56415
22.15	3.34228	0.89626	0.60653	2.46281
22.2	3.3293	0.69762	0.48447	2.33662
22.25	3.32865	0.49667	0.34975	2.19553
22.3	3.33684	0.30728	0.21229	2.04918
22.35	3.34892	0.14408	0.08175	1.90582
22.4	3.3587	0.02036	-0.03347	1.77182
22.45	3.35944	-0.05395	-0.12709	1.65187
22.5	3.34473	-0.07403	-0.1954	1.5494
22.55	3.30939	-0.04109	-0.23739	1.46712
22.6	3.25046	0.03759	-0.25456	1.40732
22.65	3.16786	0.14972	-0.25064	1.3717
22.7	3.0647	0.27986	-0.23109	1.36103
22.75	2.94714	0.41207	-0.20266	1.37462
22.8	2.82376	0.53249	-0.17288	1.40987
22.85	2.70453	0.63168	-0.14945	1.46229
22.9	2.59967	0.70608	-0.13964	1.52588
22.95	2.51842	0.75826	-0.14957	1.59397
23	2.46812	0.79607	-0.18352	1.66028
23.05	2.4537	0.83071	-0.24344	1.71998
23.1	2.47754	0.87426	-0.32858	1.77043
23.15	2.53979	0.93711	-0.4355	1.81137
23.2	2.6389	1.02588	-0.55838	1.84459
23.25	2.77217	1.14222	-0.68969	1.87308
23.3	2.93614	1.28253	-0.8211	1.89984
23.35	3.12672	1.43875	-0.94445	1.92671
23.4	3.33893	1.59975	-1.05285	1.95348
23.45	3.56645	1.75314	-1.14149	1.97741
23.5	3.80104	1.88709	-1.20816	1.99344
23.55	4.03218	1.99185	-1.25344	1.99491
23.6	4.24705	2.06081	-1.28021	1.97471
23.65	4.43102	2.09119	-1.29293	1.92667
23.7	4.56879	2.08415	-1.29635	1.84685
23.75	4.64602	2.04453	-1.29435	1.73453
23.8	4.65115	1.98019	-1.28879	1.5927
23.85	4.57734	1.90103	-1.27895	1.428
23.9	4.42388	1.81755	-1.26154	1.25001
23.95	4.19699	1.73939	-1.2315	1.07013
24	3.90975	1.67373	-1.18327	0.90009
24.05	3.58102	1.62401	-1.1124	0.7505
24.1	3.23358	1.58923	-1.01707	0.62949
24.15	2.89168	1.56413	-0.89909	0.54189
24.2	2.57841	1.54016	-0.76416	0.4888
24.25	2.31317	1.50737	-0.62127	0.46793
24.3	2.10973	1.4567	-0.48133	0.47426
24.35	1.97496	1.38218	-0.35526	0.50114
24.4	1.90847	1.28272	-0.25206	0.54142
24.45	1.90287	1.16272	-0.17708	0.58842
24.5	1.94482	1.03167	-0.13102	0.63672
24.55	2.01615	0.90241	-0.10974	0.68247
24.6	2.09531	0.78863	-0.10495	0.72338
24.65	2.15862	0.70204	-0.10558	0.75846
24.7	2.18149	0.64983	-0.09962	0.78761
24.75	2.13956	0.633	-0.07605	0.81106
24.8	2.00992	0.64583	-0.02654	0.82898
24.85	1.77231	0.67679	0.0533	0.8411
24.9	1.41048	0.71053	0.1633	0.84653
24.95	0.91336	0.73055	0.29888	0.84379
25	0.27603	0.72216	0.4517	0.83095
25.05	-0.49989	0.67494	0.61097	0.80593
25.1	-1.4065	0.5845	0.76497	0.76682
25.15	-2.43054	0.45309	0.90268	0.71224
25.2	-3.55481	0.28919	1.01526	0.6415
25.25	-4.75994	0.10608	1.09709	0.55458
25.3	-6.02596	-0.08014	1.14628	0.45209
25.35	-7.33361	-0.25284	1.16459	0.33498
25.4	-8.66508	-0.39708	1.15672	0.20438
25.45	-10.0042	-0.50135	1.12925	0.06152
25.5	-11.3363	-0.55878	1.0893	-0.09219
25.55	-12.648	-0.56753	1.04333	-0.25486
25.6	-13.9267	-0.53047	0.99617	-0.42371
25.65	-15.1611	-0.45433	0.95048	-0.59468
25.7	-16.3409	-0.34839	0.90667	-0.76215
25.75	-17.4582	-0.22309	0.86334	-0.91888
25.8	-18.5074	-0.08868	0.81786	-1.05634
25.85	-19.486	0.0457	0.76722	-1.16537
25.9	-20.3945	0.1727	0.70879	-1.23714
25.95	-21.2365	0.28691	0.6409	-1.26426
26	-22.0175	0.38483	0.56315	-1.24194
26.05	-22.7446	0.4646	0.47656	-1.16894
26.1	-23.4254	0.52577	0.38334	-1.04816
26.15	-24.067	0.56911	0.28663	-0.88683
26.2	-24.6763	0.59656	0.19003	-0.69606
26.25	-25.2591	0.61135	0.09719	-0.48997
26.3	-25.8204	0.61805	0.01144	-0.2843
26.35	-26.3643	0.62267	-0.06453	-0.09493
26.4	-26.894	0.63248	-0.12873	0.06379
26.45	-27.4118	0.65568	-0.1799	0.18036
26.5	-27.9184	0.70061	-0.21734	0.24725
26.55	-28.4134	0.77482	-0.24076	0.26141
26.6	-28.8948	0.88388	-0.25014	0.22442
26.65	-29.3592	1.03021	-0.24576	0.14207
26.7	-29.8024	1.21226	-0.22826	0.02361
26.75	-30.2197	1.4241	-0.19892	-0.11921
26.8	-30.607	1.65567	-0.15984	-0.27329
26.85	-30.9605	1.89381	-0.11409	-0.42536
26.9	-31.2775	2.12368	-0.06552	-0.56307
26.95	-31.5561	2.33066	-0.01847	-0.676
27	-31.7952	2.50211	0.02289	-0.75636
27.05	-31.994	2.62883	0.05528	-0.79961
27.1	-32.1518	2.70593	0.07689	-0.80462
27.15	-32.2685	2.73299	0.0878	-0.77362
27.2	-32.3441	2.71359	0.08996	-0.71172
27.25	-32.3794	2.65431	0.08673	-0.62627
27.3	-32.3767	2.56357	0.08213	-0.5259
27.35	-32.3393	2.45044	0.07989	-0.41959
27.4	-32.2723	2.32368	0.08256	-0.31573
27.45	-32.1822	2.19107	0.09089	-0.22131
27.5	-32.0759	2.05908	0.10368	-0.14133
27.55	-31.9602	1.93279	0.11802	-0.07853
27.6	-31.8407	1.81601	0.12997	-0.03329
27.65	-31.7211	1.71135	0.1355	-0.00374
27.7	-31.6026	1.62036	0.13141	0.01387
27.75	-31.4843	1.54354	0.11612	0.02466
27.8	-31.3639	1.48034	0.09014	0.03448
27.85	-31.2386	1.42909	0.05612	0.04914
27.9	-31.1065	1.38698	0.01858	0.07353
27.95	-30.9674	1.35022	-0.01677	0.11089
28	-30.8237	1.31431	-0.04381	0.16208
28.05	-30.6796	1.27458	-0.05691	0.2253
28.1	-30.5403	1.22679	-0.0517	0.29603
28.15	-30.411	1.16796	-0.02569	0.36748
28.2	-30.2944	1.09698	0.02143	0.43144
28.25	-30.1904	1.01513	0.08768	0.4794
28.3	-30.0947	0.92613	0.16893	0.50374
28.35	-29.9992	0.83584	0.25931	0.49889
28.4	-29.893	0.75139	0.35166	0.46224
28.45	-29.7641	0.68006	0.43814	0.3946
28.5	-29.6009	0.6279	0.51088	0.30016
28.55	-29.395	0.59843	0.56271	0.18606
28.6	-29.1417	0.59163	0.58787	0.06141
28.65	-28.8416	0.60343	0.58268	-0.06389
28.7	-28.5	0.6259	0.54603	-0.18045
28.75	-28.1267	0.64807	0.47963	-0.28062
28.8	-27.734	0.65744	0.38789	-0.35945
28.85	-27.3355	0.64181	0.27754	-0.41516
28.9	-26.9439	0.59136	0.15685	-0.4492
28.95	-26.5697	0.5005	0.0347	-0.4657
29	-26.2201	0.36918	-0.08039	-0.4706
29.05	-25.8987	0.20355	-0.18118	-0.47055
29.1	-25.6054	0.01562	-0.26239	-0.47176
29.15	-25.3375	-0.1779	-0.32108	-0.47908
29.2	-25.0897	-0.35761	-0.3568	-0.49538
29.25	-24.8559	-0.50395	-0.37145	-0.52136
29.3	-24.6295	-0.59992	-0.36901	-0.55576
29.35	-24.4042	-0.63363	-0.35505	-0.59582
29.4	-24.1741	-0.60026	-0.33623	-0.63806
29.45	-23.9348	-0.50314	-0.31968	-0.67895
29.5	-23.6827	-0.35372	-0.31232	-0.71559
29.55	-23.4162	-0.17047	-0.32025	-0.74617
29.6	-23.1354	0.02335	-0.34812	-0.77013
29.65	-22.8421	0.20257	-0.3987	-0.78808
29.7	-22.5403	0.34339	-0.47263	-0.80151
29.75	-22.2354	0.42657	-0.56846	-0.81237
29.8	-21.9339	0.44003	-0.68293	-0.82269
29.85	-21.6426	0.38045	-0.81136	-0.83421
29.9	-21.3677	0.25373	-0.94823	-0.84832
29.95	-21.1137	0.07404	-1.08758	-0.86604
30	-20.8831	-0.13819	-1.22337	-0.88817
30.05	-20.6753	-0.35925	-1.34966	-0.9154
30.1	-20.4869	-0.56541	-1.46065	-0.94834
30.15	-20.3118	-0.73615	-1.55081	-0.98734
30.2	-20.1418	-0.85663	-1.61495	-1.03214
30.25	-19.9675	-0.91925	-1.64854	-1.08152
30.3	-19.7794	-0.92393	-1.64807	-1.13287
30.35	-19.5685	-0.87735	-1.6115	-1.18217
30.4	-19.3279	-0.79119	-1.53877	-1.22413
30.45	-19.0534	-0.67997	-1.4321	-1.25284
30.5	-18.744	-0.5587	-1.29607	-1.26253
30.55	-18.4023	-0.44096	-1.13746	-1.24861
30.6	-18.0345	-0.33746	-0.96475	-1.20839
30.65	-17.6502	-0.25534	-0.78736	-1.14167
30.7	-17.2614	-0.19817	-0.61473	-1.05072
30.75	-16.8821	-0.1664	-0.45524	-0.93996
30.8	-16.5265	-0.15824	-0.31535	-0.81525
30.85	-16.2078	-0.17051	-0.19888	-0.68299
30.9	-15.9372	-0.19953	-0.10668	-0.54944
30.95	-15.7217	-0.24165	-0.03676	-0.42015
31	-15.564	-0.29358	0.01505	-0.29983
31.05	-15.4616	-0.35246	0.05418	-0.19238
31.1	-15.407	-0.41567	0.08606	-0.10118
31.15	-15.3882	-0.48062	0.11494	-0.02918
31.2	-15.3901	-0.54445	0.14299	0.02104
31.25	-15.3959	-0.60391	0.16982	0.0476
31.3	-15.3891	-0.6553	0.19261	0.04971
31.35	-15.3554	-0.69456	0.20675	0.0281
31.4	-15.284	-0.7175	0.20684	-0.01474
31.45	-15.1696	-0.71998	0.18792	-0.07469
31.5	-15.0122	-0.69825	0.14651	-0.14648
31.55	-14.8178	-0.6492	0.0813	-0.22446
31.6	-14.5968	-0.57055	-0.00653	-0.30342
31.65	-14.3628	-0.4611	-0.11349	-0.37928
31.7	-14.1305	-0.32093	-0.23425	-0.44944
31.75	-13.9132	-0.15154	-0.36226	-0.51275
31.8	-13.7211	0.04395	-0.49039	-0.56913
31.85	-13.56	0.26075	-0.61133	-0.61907
31.9	-13.4302	0.49233	-0.71793	-0.66322
31.95	-13.3272	0.73043	-0.80341	-0.70204
32	-13.2427	0.96527	-0.86152	-0.73582
32.05	-13.1661	1.18569	-0.88686	-0.76476
32.1	-13.0859	1.37962	-0.87526	-0.78906
32.15	-12.9921	1.5346	-0.82431	-0.80904
32.2	-12.8772	1.63859	-0.7339	-0.82495
32.25	-12.7375	1.68104	-0.6066	-0.83676
32.3	-12.5728	1.65411	-0.44782	-0.84382
32.35	-12.387	1.55403	-0.26568	-0.84472
32.4	-12.1867	1.3823	-0.07038	-0.83736
32.45	-11.9803	1.14649	0.12658	-0.81928
32.5	-11.7762	0.86049	0.31348	-0.78831
32.55	-11.5816	0.54379	0.47941	-0.74329
32.6	-11.4012	0.21997	0.61522	-0.68468
32.65	-11.2356	-0.0856	0.71427	-0.6149
32.7	-11.0817	-0.34858	0.77273	-0.53822
32.75	-10.9326	-0.54849	0.78974	-0.46014
32.8	-10.7789	-0.67122	0.76721	-0.38642
32.85	-10.6103	-0.71069	0.70943	-0.32198
32.9	-10.4181	-0.66954	0.62266	-0.26985
32.95	-10.1969	-0.5587	0.51462	-0.23046
33	-9.94667	-0.39584	0.39393	-0.20152
33.05	-9.67323	-0.20316	0.26968	-0.17843
33.1	-9.38828	-0.00462	0.15076	-0.15521
33.15	-9.10798	0.17682	0.04531	-0.12572
33.2	-8.8508	0.32174	-0.03997	-0.08499
33.25	-8.63479	0.41617	-0.10047	-0.03031
33.3	-8.47481	0.45276	-0.13421	0.03807
33.35	-8.38026	0.43101	-0.14219	0.1167
33.4	-8.35353	0.3567	-0.12837	0.19929
33.45	-8.38952	0.24057	-0.09925	0.27747
33.5	-8.47629	0.09655	-0.06301	0.34195
33.55	-8.59644	-0.06026	-0.02838	0.38385
33.6	-8.72932	-0.21537	-0.00329	0.39596
33.65	-8.85344	-0.35636	0.00632	0.37382
33.7	-8.94885	-0.47377	-0.00262	0.31646
33.75	-8.99934	-0.56136	-0.02998	0.22656
33.8	-8.99394	-0.61584	-0.07256	0.11022
33.85	-8.92791	-0.63635	-0.12481	-0.02385
33.9	-8.80284	-0.62372	-0.17988	-0.16537
33.95	-8.62613	-0.57994	-0.23067	-0.30376
34	-8.40974	-0.5078	-0.27085	-0.42925
34.05	-8.16855	-0.41088	-0.29557	-0.53389
34.1	-7.91846	-0.29374	-0.30184	-0.61207
34.15	-7.67464	-0.16223	-0.28855	-0.66082
34.2	-7.45	-0.02369	-0.25628	-0.67969
34.25	-7.25434	0.11305	-0.20696	-0.67043
34.3	-7.09394	0.23808	-0.14342	-0.63647
34.35	-6.97188	0.34117	-0.06908	-0.58244
34.4	-6.88858	0.41287	0.01239	-0.51353
34.45	-6.8426	0.44591	0.09722	-0.435
34.5	-6.83131	0.43638	0.18168	-0.35163
34.55	-6.85131	0.38472	0.26215	-0.26728
34.6	-6.89844	0.29614	0.3351	-0.18457
34.65	-6.96764	0.1802	0.39722	-0.1047
34.7	-7.05257	0.04975	0.44543	-0.02756
34.75	-7.14535	-0.08087	0.47706	0.04804
34.8	-7.23659	-0.19787	0.48998	0.12384
34.85	-7.31574	-0.28998	0.48268	0.20153
34.9	-7.37189	-0.35001	0.45432	0.28209
34.95	-7.39483	-0.37548	0.40468	0.36533
35	-7.37617	-0.36846	0.33403	0.44953
35.05	-7.31035	-0.33456	0.243	0.53145
35.1	-7.19539	-0.28139	0.13252	0.60653
35.15	-7.03314	-0.21688	0.00383	0.66946
35.2	-6.82914	-0.1478	-0.14126	0.71473
35.25	-6.5921	-0.07883	-0.30012	0.73742
35.3	-6.33312	-0.01228	-0.46887	0.73387
35.35	-6.06477	0.05166	-0.64215	0.70226
35.4	-5.80019	0.11415	-0.81295	0.64304
35.45	-5.55217	0.1768	-0.97285	0.55915
35.5	-5.33231	0.24074	-1.11251	0.45599
35.55	-5.15033	0.30604	-1.22249	0.34107
35.6	-5.0134	0.37141	-1.29434	0.22344
35.65	-4.92561	0.43438	-1.32175	0.11282
35.7	-4.88774	0.49171	-1.30159	0.0186
35.75	-4.89717	0.54013	-1.23459	-0.05124
35.8	-4.94813	0.57698	-1.12569	-0.09098
35.85	-5.03218	0.60086	-0.9836	-0.0978
35.9	-5.13896	0.61195	-0.81998	-0.07197
35.95	-5.25702	0.61214	-0.64807	-0.01657
36	-5.37472	0.60486	-0.48114	0.06318
36.05	-5.4811	0.59475	-0.33106	0.16087
36.1	-5.56663	0.58727	-0.20709	0.26978
36.15	-5.62387	0.58817	-0.11529	0.3838
36.2	-5.64799	0.60307	-0.05839	0.49785
36.25	-5.63709	0.63689	-0.03624	0.60815
36.3	-5.5923	0.69337	-0.04641	0.71217
36.35	-5.51772	0.77443	-0.08504	0.80843
36.4	-5.41992	0.8796	-0.14745	0.89636
36.45	-5.30732	1.0056	-0.22853	0.97625
36.5	-5.1892	1.14609	-0.32291	1.04933
36.55	-5.07466	1.29183	-0.42489	1.11779
36.6	-4.97163	1.43126	-0.52833	1.18481
36.65	-4.88593	1.55154	-0.62663	1.25427
36.7	-4.82069	1.63988	-0.71299	1.33026
36.75	-4.7761	1.68502	-0.78085	1.41632
36.8	-4.74939	1.67866	-0.82469	1.51456
36.85	-4.73522	1.61643	-0.8408	1.62492
36.9	-4.7263	1.49849	-0.82809	1.7447
36.95	-4.71415	1.32947	-0.78859	1.86848
37	-4.69011	1.11791	-0.72762	1.98857
37.05	-4.6463	0.87535	-0.65352	2.09582
37.1	-4.57663	0.61521	-0.57695	2.18075
37.15	-4.47767	0.35167	-0.50995	2.23478
37.2	-4.34919	0.09872	-0.46472	2.25142
37.25	-4.19434	-0.13064	-0.45238	2.2271
37.3	-4.01935	-0.32509	-0.48182	2.16181
37.35	-3.83272	-0.47563	-0.55863	2.05915
37.4	-3.64409	-0.5762	-0.6844	1.92601
37.45	-3.46286	-0.62435	-0.85625	1.77186
37.5	-3.29691	-0.6217	-1.06688	1.60759
37.55	-3.15159	-0.57416	-1.30503	1.44426
37.6	-3.02914	-0.49164	-1.55635	1.29167
37.65	-2.92864	-0.38727	-1.80477	1.15721
37.7	-2.84649	-0.27596	-2.03404	1.04505
37.75	-2.77724	-0.17274	-2.22942	0.95588
37.8	-2.7146	-0.09092	-2.37915	0.88737
37.85	-2.65245	-0.04064	-2.4756	0.83526
37.9	-2.58559	-0.02776	-2.5159	0.79478
37.95	-2.51032	-0.05361	-2.50191	0.76233
38	-2.42453	-0.11524	-2.43961	0.73665
38.05	-2.3276	-0.2062	-2.33811	0.71954
38.1	-2.21998	-0.31763	-2.20832	0.71557
38.15	-2.10279	-0.43931	-2.06156	0.731
38.2	-1.97728	-0.56066	-1.90838	0.77207
38.25	-1.84459	-0.67144	-1.75765	0.84304
38.3	-1.7056	-0.76239	-1.61597	0.9445
38.35	-1.56096	-0.82566	-1.48752	1.07236
38.4	-1.41135	-0.8552	-1.37423	1.21766
38.45	-1.25779	-0.84724	-1.2762	1.36744
38.5	-1.10192	-0.80062	-1.19224	1.5063
38.55	-0.94621	-0.71707	-1.12048	1.61848
38.6	-0.79397	-0.6013	-1.05891	1.69008
38.65	-0.64926	-0.46074	-1.0057	1.71098
38.7	-0.51654	-0.30498	-0.95938	1.67627
38.75	-0.40034	-0.14491	-0.91884	1.58697
38.8	-0.30477	0.00848	-0.88316	1.44995
38.85	-0.2331	0.14522	-0.85145	1.27711
38.9	-0.1874	0.25755	-0.82276	1.08391
38.95	-0.16824	0.34072	-0.79609	0.88749
39	-0.17457	0.39336	-0.77055	0.70473
39.05	-0.20371	0.41737	-0.74561	0.55032
39.1	-0.25144	0.41726	-0.72127	0.4354
39.15	-0.31235	0.39907	-0.6981	0.36671
39.2	-0.3802	0.3692	-0.67704	0.34636
39.25	-0.44847	0.33317	-0.65903	0.37232
39.3	-0.51104	0.29476	-0.64445	0.43921
39.35	-0.56283	0.25555	-0.63268	0.53937
39.4	-0.60047	0.21494	-0.62183	0.66391
39.45	-0.6228	0.17061	-0.60887	0.80368
39.5	-0.63111	0.11927	-0.59009	0.94999
39.55	-0.6291	0.05743	-0.56194	1.09507
39.6	-0.62232	-0.01779	-0.52198	1.23243
39.65	-0.61736	-0.10814	-0.46977	1.35697
39.7	-0.62071	-0.21378	-0.40748	1.46505
39.75	-0.63761	-0.33312	-0.34002	1.55444
39.8	-0.67105	-0.46267	-0.27464	1.62415
39.85	-0.72114	-0.59709	-0.22014	1.67426
39.9	-0.78497	-0.72925	-0.18563	1.70565
39.95	-0.85699	-0.85056	-0.17932	1.71967
40	-0.92976	-0.95146	-0.20732	1.71787
40.05	-0.99503	-1.02221	-0.27277	1.70175
40.1	-1.04477	-1.05387	-0.37542	1.67266
40.15	-1.07213	-1.03947	-0.51164	1.63176
40.2	-1.07209	-0.97513	-0.6748	1.58009
40.25	-1.04183	-0.86093	-0.85602	1.51881
40.3	-0.98078	-0.70143	-1.04503	1.44931
40.35	-0.89045	-0.50557	-1.23117	1.37335
40.4	-0.77411	-0.28604	-1.40424	1.29297
40.45	-0.63636	-0.05803	-1.55541	1.21028
40.5	-0.48273	0.16247	-1.67788	1.12712
40.55	-0.31905	0.36046	-1.76742	1.04467
40.6	-0.15104	0.52369	-1.8227	0.9632
40.65	0.01641	0.64404	-1.84532	0.88202
40.7	0.17973	0.7182	-1.83951	0.79973
40.75	0.33714	0.74763	-1.81152	0.71474
40.8	0.48889	0.73793	-1.7687	0.62594
40.85	0.63711	0.69749	-1.71832	0.53326
40.9	0.78527	0.6361	-1.66646	0.43816
40.95	0.93736	0.56349	-1.61707	0.34353
41	1.09675	0.48829	-1.57142	0.2534
41.05	1.2651	0.41748	-1.5281	0.17214
41.1	1.44147	0.35625	-1.48366	0.10363
41.15	1.6218	0.30836	-1.43361	0.05044
41.2	1.79903	0.2766	-1.37374	0.01345
41.25	1.96367	0.26322	-1.30136	-0.00814
41.3	2.10493	0.27017	-1.21623	-0.01632
41.35	2.21203	0.29913	-1.12091	-0.01341
41.4	2.27576	0.35115	-1.0205	-0.00131
41.45	2.28972	0.42615	-0.92179	0.01911
41.5	2.25148	0.52238	-0.83208	0.04789
41.55	2.16313	0.63588	-0.75789	0.08538
41.6	2.03147	0.76023	-0.70395	0.13122
41.65	1.86767	0.88665	-0.6725	0.18313
41.7	1.68635	1.00457	-0.66321	0.23623
41.75	1.50443	1.10261	-0.67351	0.28295
41.8	1.33945	1.16994	-0.69926	0.31394
41.85	1.20788	1.1978	-0.73547	0.31964
41.9	1.12327	1.1809	-0.77699	0.29234
41.95	1.09472	1.11852	-0.81902	0.2281
42	1.12566	1.01499	-0.85728	0.12799
42.05	1.2133	0.87948	-0.88821	-0.00159
42.1	1.34876	0.72513	-0.90895	-0.14972
42.15	1.518	0.56763	-0.91762	-0.30269
42.2	1.70343	0.42345	-0.91348	-0.44621
42.25	1.88589	0.30796	-0.89744	-0.56773
42.3	2.04695	0.23383	-0.8723	-0.65814
42.35	2.17097	0.20954	-0.84292	-0.71275
42.4	2.24679	0.23863	-0.81597	-0.73121
42.45	2.26878	0.31931	-0.79922	-0.71664
42.5	2.23722	0.4448	-0.80045	-0.67414
42.55	2.15793	0.60421	-0.82609	-0.60918
42.6	2.04132	0.78387	-0.87994	-0.5263
42.65	1.90097	0.96904	-0.96215	-0.42833
42.7	1.75195	1.14562	-1.06884	-0.31638
42.75	1.60918	1.30176	-1.19241	-0.19053
42.8	1.48583	1.42894	-1.32259	-0.05088
42.85	1.39217	1.52259	-1.44802	0.10125
42.9	1.33486	1.5819	-1.55809	0.26237
42.95	1.31666	1.60908	-1.64465	0.42645
43	1.33669	1.60825	-1.70331	0.58519
43.05	1.39107	1.58409	-1.73408	0.72892
43.1	1.47378	1.54064	-1.74117	0.84791
43.15	1.57758	1.48044	-1.73206	0.93391
43.2	1.69498	1.40416	-1.71605	0.98144
43.25	1.81892	1.3108	-1.70257	0.98869
43.3	1.94339	1.19832	-1.69947	0.95791
43.35	2.06371	1.06472	-1.71175	0.89513
43.4	2.17673	0.90907	-1.74081	0.80947
43.45	2.28078	0.73254	-1.7844	0.71204
43.5	2.37557	0.53907	-1.83716	0.61474
43.55	2.46194	0.33543	-1.89172	0.52904
43.6	2.54153	0.13092	-1.9401	0.46482
43.65	2.61641	-0.06355	-1.97521	0.42953
43.7	2.68857	-0.2366	-1.99212	0.42739
43.75	2.75949	-0.37761	-1.98908	0.45907
43.8	2.82981	-0.47776	-1.96784	0.52159
43.85	2.8991	-0.53085	-1.93344	0.60868
43.9	2.96587	-0.53361	-1.89333	0.71143
43.95	3.02783	-0.48573	-1.85605	0.81929
44	3.08233	-0.38965	-1.82956	0.92132
44.05	3.12689	-0.25016	-1.81978	1.0074
44.1	3.15969	-0.07404	-1.82938	1.06932
44.15	3.17998	0.13022	-1.8572	1.10159
44.2	3.18818	0.35272	-1.89839	1.10191
44.25	3.18574	0.58245	-1.94527	1.07115
44.3	3.17469	0.80772	-1.98861	1.01306
44.35	3.15706	1.01673	-2.01909	0.93355
44.4	3.13423	1.19838	-2.02871	0.8399
44.45	3.10645	1.34323	-2.01181	0.73983
44.5	3.07258	1.44434	-1.96551	0.64059
44.55	3.0302	1.49813	-1.88984	0.54832
44.6	2.97611	1.50478	-1.78733	0.46757
44.65	2.90708	1.46827	-1.66255	0.40118
44.7	2.82075	1.39592	-1.52155	0.35036
44.75	2.71655	1.29754	-1.37136	0.31504
44.8	2.59636	1.18423	-1.21955	0.29428
44.85	2.46489	1.06708	-1.07386	0.28663
44.9	2.32955	0.95593	-0.94164	0.29044
44.95	2.20006	0.85836	-0.82927	0.30405
45	2.08754	0.77899	-0.74148	0.3258
45.05	2.00351	0.71923	-0.68069	0.35406
45.1	1.95862	0.67747	-0.64662	0.38724
45.15	1.96151	0.64961	-0.63624	0.42378
45.2	2.01771	0.63	-0.6442	0.4623
45.25	2.12884	0.61258	-0.66365	0.50174
45.3	2.29209	0.59205	-0.68738	0.54144
45.35	2.50026	0.565	-0.70885	0.5813
45.4	2.74217	0.53061	-0.72303	0.62174
45.45	3.00361	0.49083	-0.72675	0.6636
45.5	3.26873	0.4499	-0.71865	0.70785
45.55	3.52166	0.41322	-0.69863	0.75536
45.6	3.7481	0.38573	-0.66727	0.80657
45.65	3.93678	0.37024	-0.62522	0.86127
45.7	4.08043	0.36615	-0.57291	0.91855
45.75	4.17614	0.36879	-0.51059	0.9769
45.8	4.22515	0.36991	-0.43857	1.03444
45.85	4.23215	0.35905	-0.35769	1.08932
45.9	4.20427	0.32558	-0.2697	1.14002
45.95	4.15002	0.26106	-0.1774	1.18567
46	4.07831	0.16126	-0.08454	1.22607
46.05	3.9979	0.02728	0.00455	1.26168
46.1	3.91689	-0.13421	0.08552	1.29334
46.15	3.84268	-0.31198	0.15453	1.32189
46.2	3.78179	-0.49205	0.20885	1.34782
46.25	3.73985	-0.65991	0.24711	1.37092
46.3	3.7213	-0.80272	0.26954	1.39004
46.35	3.72915	-0.91105	0.27797	1.40306
46.4	3.7645	-0.97976	0.27565	1.4069
46.45	3.82631	-1.00797	0.26703	1.39783
46.5	3.91114	-0.99831	0.25728	1.37178
46.55	4.01329	-0.95554	0.25173	1.32472
46.6	4.12522	-0.88512	0.25514	1.25312
46.65	4.23823	-0.79203	0.27093	1.1543
46.7	4.34338	-0.68008	0.30043	1.02682
46.75	4.43238	-0.55197	0.34236	0.87084
46.8	4.49855	-0.4098	0.39261	0.68846
46.85	4.53735	-0.25599	0.44456	0.48392
46.9	4.54676	-0.0941	0.48977	0.26388
46.95	4.52713	0.0706	0.51911	0.03732
47	4.4808	0.23122	0.52406	-0.1848
47.05	4.41146	0.37982	0.49807	-0.39022
47.1	4.32342	0.50846	0.43758	-0.56659
47.15	4.22095	0.61045	0.34273	-0.70286
47.2	4.10782	0.68148	0.21747	-0.79092
47.25	3.98711	0.7204	0.06924	-0.82706
47.3	3.86127	0.72954	-0.09186	-0.81303
47.35	3.73239	0.71446	-0.25413	-0.75635
47.4	3.6025	0.68327	-0.40554	-0.66995
47.45	3.47393	0.64559	-0.53495	-0.57089
47.5	3.34943	0.61135	-0.63324	-0.4785
47.55	3.23215	0.5895	-0.69424	-0.41214
47.6	3.12546	0.58684	-0.71532	-0.38901
47.65	3.03259	0.60696	-0.69761	-0.42226
47.7	2.9562	0.64953	-0.64589	-0.51975
47.75	2.898	0.70993	-0.56803	-0.68368
47.8	2.85841	0.77946	-0.47404	-0.91094
47.85	2.83641	0.84598	-0.37498	-1.1942
47.9	2.82958	0.89526	-0.28162	-1.52338
47.95	2.83435	0.91265	-0.2032	-1.88719
48	2.84648	0.88511	-0.14647	-2.27449
48.05	2.86172	0.80318	-0.11497	-2.6751
48.1	2.87648	0.66265	-0.10885	-3.0801
48.15	2.88842	0.46556	-0.1251	-3.48156
48.2	2.89676	0.22039	-0.15821	-3.87189
48.25	2.90228	-0.05873	-0.20117	-4.24313
48.3	2.9069	-0.35363	-0.24655	-4.5864
48.35	2.91297	-0.64433	-0.28762	-4.89186
48.4	2.92245	-0.91152	-0.31925	-5.14915
48.45	2.93621	-1.13878	-0.33845	-5.34845
48.5	2.95357	-1.31437	-0.34453	-5.48179
48.55	2.97235	-1.43208	-0.33882	-5.54449
48.6	2.98939	-1.49126	-0.32407	-5.53618
48.65	3.0014	-1.49599	-0.30376	-5.46126
48.7	3.006	-1.45375	-0.28137	-5.32844
48.75	3.00268	-1.37376	-0.25989	-5.14944
48.8	2.99337	-1.26548	-0.24167	-4.93708
48.85	2.98263	-1.13752	-0.22853	-4.70301
48.9	2.97721	-0.99698	-0.22211	-4.4558
48.95	2.98519	-0.84945	-0.22425	-4.19964
49	3.0148	-0.69932	-0.23723	-3.93421
49.05	3.0732	-0.55035	-0.26378	-3.65558
49.1	3.16533	-0.40611	-0.30675	-3.3581
49.15	3.29308	-0.27028	-0.36852	-3.03681
49.2	3.45486	-0.14648	-0.45033	-2.68971
49.25	3.6456	-0.03783	-0.55168	-2.3194
49.3	3.85715	0.05365	-0.66989	-1.93374
49.35	4.079	0.12762	-0.80001	-1.54512
49.4	4.29927	0.18568	-0.93501	-1.16889
49.45	4.50588	0.23125	-1.06624	-0.82093
49.5	4.68772	0.26894	-1.18413	-0.51519
49.55	4.83581	0.30359	-1.27889	-0.26162
49.6	4.9442	0.33919	-1.34146	-0.06481
49.65	5.01044	0.37789	-1.36433	0.07623
49.7	5.03572	0.41946	-1.3425	0.16744
49.75	5.02445	0.46127	-1.27428	0.21818
49.8	4.98336	0.49882	-1.16193	0.23948
49.85	4.92036	0.52678	-1.01191	0.24211
49.9	4.84325	0.54025	-0.83461	0.23511
49.95	4.75847	0.53598	-0.64348	0.22476
50	4.67018	0.51326	-0.45368	0.21428
50.05	4.57971	0.47436	-0.28034	0.20402
50.1	4.48549	0.42428	-0.1368	0.19214
50.15	4.38357	0.36999	-0.03314	0.17555
50.2	4.26845	0.3193	0.02481	0.15088
50.25	4.13431	0.27954	0.03574	0.11538
50.3	3.97636	0.25642	0.00246	0.06762
50.35	3.79207	0.25319	-0.06894	0.0079
50.4	3.58213	0.27042	-0.17024	-0.06163
50.45	3.35093	0.30617	-0.29226	-0.13712
50.5	3.1064	0.35673	-0.42583	-0.21347
50.55	2.85933	0.41748	-0.56251	-0.28495
50.6	2.62214	0.48387	-0.69503	-0.3459
50.65	2.4074	0.55211	-0.81756	-0.39144
50.7	2.22638	0.61964	-0.92571	-0.41804
50.75	2.08786	0.6852	-1.01663	-0.42387
50.8	1.9974	0.74854	-1.0889	-0.40883
50.85	1.95722	0.80997	-1.14246	-0.37426
50.9	1.96653	0.86974	-1.17846	-0.32244
50.95	2.02217	0.92759	-1.1989	-0.25594
51	2.1194	0.98228	-1.20637	-0.17695
51.05	2.2526	1.03144	-1.20355	-0.08677
51.1	2.41569	1.07166	-1.19289	0.01442
51.15	2.60244	1.09873	-1.17627	0.12754
51.2	2.80656	1.10808	-1.1548	0.25421
51.25	3.02174	1.09543	-1.12891	0.39616
51.3	3.24179	1.05739	-1.09837	0.55445
51.35	3.46087	0.99208	-1.06264	0.72873
51.4	3.67372	0.89967	-1.0211	0.91665
51.45	3.87592	0.78265	-0.97326	1.11356
51.5	4.06405	0.64588	-0.91894	1.31251
51.55	4.23562	0.49639	-0.85828	1.50472
51.6	4.38886	0.34281	-0.79169	1.68032
51.65	4.52251	0.19474	-0.71972	1.82925
51.7	4.6355	0.06185	-0.64293	1.94235
51.75	4.72688	-0.04686	-0.56185	2.01226
51.8	4.79579	-0.12389	-0.477	2.03415
51.85	4.84173	-0.16373	-0.38897	2.00621
51.9	4.86476	-0.16327	-0.29862	1.92982
51.95	4.86579	-0.12199	-0.20728	1.80942
52	4.84666	-0.04194	-0.11689	1.65221
52.05	4.81006	0.07238	-0.03009	1.4675
52.1	4.75926	0.21435	0.0499	1.26601
52.15	4.69757	0.37563	0.11947	1.05897
52.2	4.62787	0.54671	0.17504	0.85716
52.25	4.55219	0.71763	0.21355	0.67001
52.3	4.47137	0.87874	0.2329	0.5048
52.35	4.38517	1.02148	0.23229	0.36614
52.4	4.29256	1.13913	0.21233	0.25584
52.45	4.19237	1.22733	0.17488	0.17315
52.5	4.0841	1.2844	0.12261	0.11537
52.55	3.96863	1.31135	0.05838	0.07872
52.6	3.84886	1.31154	-0.01535	0.05934
52.65	3.72988	1.29016	-0.09696	0.05404
52.7	3.61869	1.25349	-0.18582	0.06089
52.75	3.52343	1.20805	-0.28207	0.07927
52.8	3.45225	1.15985	-0.38603	0.10956
52.85	3.41199	1.11367	-0.49751	0.15249
52.9	3.40696	1.07265	-0.61506	0.20834
52.95	3.43802	1.03795	-0.73551	0.27615
53	3.50226	1.00887	-0.85395	0.35329
53.05	3.59322	0.98306	-0.96414	0.4354
53.1	3.70168	0.95706	-1.05933	0.51671
53.15	3.81695	0.92692	-1.13334	0.59085
53.2	3.9282	0.88894	-1.18154	0.65173
53.25	4.02592	0.84038	-1.20162	0.69449
53.3	4.10297	0.78006	-1.19393	0.71618
53.35	4.15536	0.70874	-1.16135	0.71608
53.4	4.18246	0.62927	-1.10876	0.69566
53.45	4.18678	0.54641	-1.04228	0.6581
53.5	4.17332	0.46636	-0.96842	0.60763
53.55	4.14863	0.39605	-0.89326	0.54876
53.6	4.11973	0.3423	-0.82184	0.48564
53.65	4.0931	0.31084	-0.75767	0.42151
53.7	4.0738	0.30553	-0.70246	0.35844
53.75	4.06497	0.32767	-0.65605	0.29726
53.8	4.06772	0.3756	-0.61648	0.23763
53.85	4.08144	0.44462	-0.58033	0.17818
53.9	4.10438	0.52723	-0.54323	0.11677
53.95	4.13431	0.61372	-0.50056	0.05078
54	4.16923	0.69297	-0.44832	-0.02253
54.05	4.20768	0.7535	-0.38387	-0.10553
54.1	4.24877	0.78466	-0.3066	-0.19972
54.15	4.29189	0.77784	-0.2183	-0.30519
54.2	4.33614	0.72763	-0.12311	-0.42028
54.25	4.37978	0.63273	-0.02714	-0.54137
54.3	4.41991	0.49652	0.0623	-0.66314
54.35	4.45241	0.32721	0.13759	-0.77905
54.4	4.47242	0.13732	0.19183	-0.88223
54.45	4.47508	-0.05741	0.2198	-0.9664
54.5	4.45648	-0.23952	0.21862	-1.02696
54.55	4.41449	-0.39179	0.18819	-1.06169
54.6	4.34938	-0.49907	0.13122	-1.0712
54.65	4.26396	-0.54997	0.05294	-1.05891
54.7	4.1633	-0.538	-0.03958	-1.03049
54.75	4.05409	-0.46205	-0.13828	-0.99291
54.8	3.94376	-0.32626	-0.23507	-0.95318
54.85	3.8396	-0.13932	-0.32274	-0.91695
54.9	3.74797	0.08651	-0.39565	-0.8874
54.95	3.67377	0.33657	-0.45013	-0.86441
55	3.62011	0.59497	-0.4846	-0.84454
55.05	3.58831	0.84565	-0.49932	-0.82152
55.1	3.57801	1.07343	-0.49604	-0.78748
55.15	3.58747	1.26497	-0.47755	-0.7346
55.2	3.6139	1.40972	-0.44733	-0.65677
55.25	3.65383	1.50074	-0.40922	-0.55103
55.3	3.70347	1.53529	-0.36724	-0.41843
55.35	3.75897	1.51512	-0.32542	-0.2641
55.4	3.81663	1.44621	-0.28763	-0.0967
55.45	3.87301	1.33809	-0.25721	0.07287
55.5	3.92504	1.20273	-0.23658	0.23293
55.55	3.96993	1.05312	-0.22682	0.37262
55.6	4.00526	0.90187	-0.22726	0.48323
55.65	4.02893	0.75991	-0.23542	0.55914
55.7	4.03937	0.63565	-0.24721	0.59836
55.75	4.03566	0.53443	-0.25752	0.60253
55.8	4.01794	0.45854	-0.26111	0.57663
55.85	3.98768	0.4075	-0.25353	0.52836
55.9	3.94796	0.37868	-0.23202	0.46735
55.95	3.90351	0.36795	-0.19603	0.4043
56	3.86045	0.37041	-0.14732	0.35004
56.05	3.82562	0.38103	-0.08957	0.31466
56.1	3.80573	0.39515	-0.02774	0.30669
56.15	3.80621	0.40902	0.03282	0.33234
56.2	3.83024	0.42016	0.08722	0.39506
56.25	3.87804	0.4277	0.13156	0.49511
56.3	3.94652	0.43266	0.16331	0.62958
56.35	4.02963	0.43799	0.1813	0.79259
56.4	4.11897	0.44837	0.1856	0.97584
56.45	4.20493	0.46966	0.17728	1.16939
56.5	4.27779	0.50805	0.15822	1.3627
56.55	4.32878	0.56893	0.13089	1.54567
56.6	4.35099	0.65569	0.09818	1.70965
56.65	4.33982	0.76863	0.06322	1.84819
56.7	4.29327	0.90423	0.02906	1.95746
56.75	4.2119	1.05505	-0.0017	2.03622
56.8	4.09865	1.21011	-0.02722	2.08536
56.85	3.9585	1.35601	-0.04674	2.10716
56.9	3.79812	1.47851	-0.06067	2.10445
56.95	3.62528	1.56431	-0.07048	2.07979
57	3.44825	1.60288	-0.07842	2.03502
57.05	3.27508	1.58791	-0.0871	1.97118
57.1	3.11287	1.51827	-0.09906	1.88879
57.15	2.96707	1.3982	-0.11635	1.78852
57.2	2.84111	1.2367	-0.14026	1.6719
57.25	2.73625	1.04627	-0.17115	1.54196
57.3	2.65194	0.84115	-0.20834	1.40347
57.35	2.58642	0.63535	-0.25007	1.2628
57.4	2.53766	0.44088	-0.29358	1.12727
57.45	2.50421	0.2664	-0.33515	1.00423
57.5	2.48585	0.11656	-0.37031	0.90004
57.55	2.48391	-0.00791	-0.39424	0.81923
57.6	2.50095	-0.10944	-0.40225	0.76398
57.65	2.54002	-0.19239	-0.39054	0.73421
57.7	2.6036	-0.26162	-0.35681	0.72804
57.75	2.69249	-0.32119	-0.301	0.74269
57.8	2.80486	-0.3734	-0.22558	0.77532
57.85	2.93583	-0.41834	-0.13556	0.82382
57.9	3.07771	-0.45397	-0.03804	0.88711
57.95	3.22077	-0.47675	0.05866	0.96498
58	3.35458	-0.48251	0.14616	1.0575
58.05	3.46954	-0.46748	0.21715	1.16415
58.1	3.55837	-0.42922	0.26651	1.28294
58.15	3.61713	-0.36721	0.29193	1.40985
58.2	3.64573	-0.28314	0.29418	1.53869
58.25	3.64771	-0.18073	0.27679	1.66138
58.3	3.62941	-0.06515	0.24537	1.76876
58.35	3.59874	0.05764	0.20659	1.85158
58.4	3.56373	0.18174	0.16711	1.90156
58.45	3.53123	0.302	0.13262	1.91234
58.5	3.50592	0.41441	0.10711	1.88023
58.55	3.48992	0.51632	0.09258	1.80465
58.6	3.48279	0.60627	0.08906	1.68841
58.65	3.48221	0.68367	0.09507	1.53769
58.7	3.48483	0.74836	0.10822	1.36182
58.75	3.48732	0.80018	0.12588	1.17269
58.8	3.48731	0.83866	0.14577	0.98387
58.85	3.48405	0.86299	0.16629	0.80943
58.9	3.47867	0.87214	0.18667	0.66245
58.95	3.47408	0.86534	0.20682	0.55358
59	3.47443	0.84261	0.22709	0.48978
59.05	3.48445	0.80532	0.24801	0.47356
59.1	3.50862	0.75661	0.27004	0.50282
59.15	3.55054	0.70143	0.29357	0.5714
59.2	3.61233	0.64621	0.31889	0.6702
59.25	3.69438	0.59805	0.34633	0.78869
59.3	3.79523	0.56357	0.37637	0.91652
59.35	3.91173	0.54769	0.40963	1.04485
59.4	4.03925	0.55246	0.44677	1.16733
59.45	4.17211	0.5763	0.48827	1.28045
59.5	4.30399	0.61383	0.53419	1.38341
59.55	4.42849	0.6564	0.58396	1.47739
59.6	4.53962	0.69322	0.63626	1.56473
59.65	4.63233	0.71298	0.68908	1.64782
59.7	4.70289	0.70557	0.73984	1.72836
59.75	4.74914	0.66369	0.7857	1.80671
59.8	4.77055	0.58389	0.82379	1.88171
59.85	4.76813	0.46703	0.85155	1.95093
59.9	4.74406	0.318	0.86696	2.01111
59.95	4.70135	0.14485	0.86872	2.05881
60	4.64329	-0.04238	0.85641	2.09113
60.05	4.57302	-0.23293	0.83057	2.10618
60.1	4.49313	-0.41636	0.7926	2.10336
60.15	4.40537	-0.58326	0.74471	2.08337
60.2	4.31053	-0.72559	0.68958	2.04789
60.25	4.20856	-0.83668	0.63	1.9992
60.3	4.09872	-0.91115	0.56844	1.93975
60.35	3.97999	-0.94478	0.50662	1.87177
60.4	3.85148	-0.93457	0.4452	1.79705
60.45	3.71282	-0.87887	0.38372	1.71692
60.5	3.56448	-0.7778	0.3208	1.63229
60.55	3.40803	-0.6335	0.25456	1.54389
60.6	3.24615	-0.45043	0.18327	1.45241
60.65	3.08256	-0.23536	0.10606	1.35881
60.7	2.92186	0.00282	0.02345	1.26446
60.75	2.76933	0.25366	-0.06223	1.17137
60.8	2.6306	0.50596	-0.14684	1.08231
60.85	2.51143	0.74864	-0.22475	1.00076
60.9	2.41737	0.97169	-0.28944	0.93088
60.95	2.35338	1.16694	-0.33433	0.87706
61	2.32347	1.32848	-0.35357	0.84347
61.05	2.33028	1.45269	-0.34277	0.83326
61.1	2.37475	1.53786	-0.29957	0.84784
61.15	2.45587	1.58344	-0.2239	0.88619
61.2	2.57062	1.58929	-0.11798	0.94459
61.25	2.71403	1.55494	0.01386	1.01679
61.3	2.87956	1.47933	0.16548	1.0947
61.35	3.0595	1.36106	0.3293	1.1696
61.4	3.24551	1.19914	0.49671	1.23353
61.45	3.42918	0.99412	0.65844	1.28049
61.5	3.60252	0.74921	0.80494	1.3073
61.55	3.75843	0.47108	0.9269	1.31369
61.6	3.89099	0.17004	1.01585	1.3018
61.65	3.99573	-0.14057	1.06484	1.27509
61.7	4.0698	-0.44566	1.06935	1.23716
61.75	4.11212	-0.73017	1.02801	1.19075
61.8	4.12334	-0.98095	0.94323	1.13717
61.85	4.10579	-1.18835	0.82144	1.07638
61.9	4.06328	-1.3472	0.67278	1.00758
61.95	4.00063	-1.45708	0.51024	0.93
62	3.92319	-1.52183	0.34816	0.84377
62.05	3.83617	-1.5484	0.20049	0.7504
62.1	3.74405	-1.54541	0.0788	0.65296
62.15	3.65013	-1.52154	-0.00931	0.5558
62.2	3.55637	-1.48426	-0.06139	0.46393
62.25	3.46355	-1.43875	-0.08045	0.38241
62.3	3.37173	-1.38754	-0.0744	0.31574
62.35	3.28094	-1.33056	-0.05475	0.26748
62.4	3.19191	-1.26574	-0.03461	0.24011
62.45	3.1067	-1.18986	-0.02657	0.23509
62.5	3.02897	-1.09966	-0.04063	0.25304
62.55	2.96393	-0.99288	-0.0827	0.29385
62.6	2.91786	-0.86907	-0.15383	0.35672
62.65	2.89722	-0.73015	-0.25023	0.44004
62.7	2.90763	-0.58054	-0.36415	0.54121
62.75	2.95273	-0.42688	-0.4853	0.65641
62.8	3.03328	-0.27739	-0.60246	0.78052
62.85	3.14649	-0.14092	-0.70513	0.90713
62.9	3.28583	-0.02582	-0.78477	1.02892
62.95	3.44145	0.06122	-0.83553	1.13818
63	3.601	0.11614	-0.85445	1.22754
63.05	3.75098	0.13811	-0.84119	1.29072
63.1	3.8784	0.12973	-0.7973	1.32335
63.15	3.97239	0.0966	-0.72559	1.32346
63.2	4.02576	0.04641	-0.62938	1.29186
63.25	4.03591	-0.01219	-0.51206	1.23211
63.3	4.00518	-0.07094	-0.37693	1.15014
63.35	3.94046	-0.12306	-0.22728	1.05358
63.4	3.85202	-0.16396	-0.06655	0.9509
63.45	3.75185	-0.19153	0.10139	0.85042
63.5	3.65175	-0.20587	0.27211	0.75948
63.55	3.56157	-0.20869	0.44071	0.6837
63.6	3.48773	-0.2026	0.60202	0.62664
63.65	3.43252	-0.19033	0.75097	0.58971
63.7	3.39411	-0.17426	0.88301	0.57236
63.75	3.36727	-0.15606	0.99438	0.57246
63.8	3.34468	-0.13665	1.08224	0.58679
63.85	3.31853	-0.11632	1.14458	0.61149
63.9	3.28211	-0.09487	1.1799	0.64253
63.95	3.23111	-0.07191	1.18687	0.67597
64	3.16446	-0.04702	1.16399	0.70816
64.05	3.08462	-0.01999	1.1095	0.73584
64.1	2.99726	0.0089	1.02157	0.75616
64.15	2.91056	0.03872	0.8989	0.76665
64.2	2.83423	0.06769	0.74144	0.76522
64.25	2.77832	0.09321	0.55134	0.75027
64.3	2.75211	0.11209	0.33364	0.72078
64.35	2.76293	0.12106	0.09656	0.67655
64.4	2.81532	0.11757	-0.14868	0.61832
64.45	2.91019	0.10062	-0.38871	0.54799
64.5	3.04446	0.07153	-0.60944	0.46855
64.55	3.21101	0.03445	-0.7977	0.38398
64.6	3.39903	-0.00367	-0.94294	0.29895
64.65	3.59488	-0.03353	-1.03858	0.21842
64.7	3.78338	-0.04445	-1.08284	0.14722
64.75	3.94926	-0.02569	-1.07876	0.08974
64.8	4.07882	0.03212	-1.03357	0.04967
64.85	4.16143	0.13556	-0.95736	0.02993
64.9	4.19076	0.2872	-0.86152	0.03261
64.95	4.16548	0.48471	-0.75697	0.05897
65	4.08945	0.72055	-0.65277	0.10943
65.05	3.97124	0.98213	-0.5551	0.18339
65.1	3.82316	1.25272	-0.46686	0.27899
65.15	3.65975	1.51302	-0.38798	0.39288
65.2	3.49606	1.74313	-0.31609	0.51996
65.25	3.3459	1.92499	-0.24768	0.65333
65.3	3.22024	2.04456	-0.1793	0.78443
65.35	3.12617	2.09363	-0.1087	0.90362
65.4	3.06637	2.0708	-0.03567	1.0009
65.45	3.03935	1.98139	0.03753	1.067
65.5	3.04032	1.83638	0.1062	1.09446
65.55	3.06246	1.65054	0.16375	1.07869
65.6	3.09847	1.44012	0.20252	1.01867
65.65	3.14191	1.22063	0.21495	0.91731
65.7	3.18824	1.00507	0.19472	0.78122
65.75	3.23517	0.80299	0.13783	0.62005
65.8	3.28245	0.62025	0.04336	0.4454
65.85	3.33107	0.45962	-0.08615	0.26957
65.9	3.38226	0.32171	-0.24472	0.10426
65.95	3.43641	0.206	-0.42341	-0.04059
66	3.49224	0.11161	-0.61107	-0.15764
66.05	3.54658	0.03763	-0.79527	-0.24263
66.1	3.59451	-0.01687	-0.96331	-0.29449
66.15	3.63009	-0.0533	-1.10326	-0.31511
66.2	3.64734	-0.07396	-1.2049	-0.30884
66.25	3.6413	-0.08236	-1.26056	-0.28172
66.3	3.60898	-0.08327	-1.26594	-0.24063
66.35	3.55002	-0.08238	-1.22063	-0.1924
66.4	3.467	-0.08569	-1.12849	-0.143
66.45	3.36537	-0.09878	-0.99763	-0.0969
66.5	3.25308	-0.12606	-0.83989	-0.05678
66.55	3.13988	-0.17032	-0.66996	-0.0236
66.6	3.03636	-0.23239	-0.50395	0.00314
66.65	2.95297	-0.31118	-0.35781	0.02475
66.7	2.89877	-0.4039	-0.24558	0.04279
66.75	2.88039	-0.50639	-0.17787	0.05857
66.8	2.90108	-0.61344	-0.16075	0.07288
66.85	2.96002	-0.71912	-0.19513	0.08605
66.9	3.05207	-0.8171	-0.27679	0.09819
66.95	3.16794	-0.90086	-0.39695	0.10953
67	3.2948	-0.96397	-0.54329	0.12072
67.05	3.41715	-1.00037	-0.70134	0.13286
67.1	3.51793	-1.00478	-0.85587	0.14724
67.15	3.57958	-0.97307	-0.99235	0.16495
67.2	3.58487	-0.9027	-1.09813	0.18618
67.25	3.51756	-0.79314	-1.16344	0.2098
67.3	3.36264	-0.6462	-1.18196	0.2331
67.35	3.1064	-0.4662	-1.15114	0.25208
67.4	2.73646	-0.25994	-1.07221	0.26208
67.45	2.24176	-0.03634	-0.94991	0.25892
67.5	1.61287	0.19416	-0.79205	0.24008
67.55	0.84254	0.42052	-0.60884	0.20583
67.6	-0.07346	0.63209	-0.41201	0.15975
67.65	-1.13534	0.81965	-0.21386	0.10871
67.7	-2.33835	0.97625	-0.02613	0.062
67.75	-3.67198	1.09774	0.14115	0.02976
67.8	-5.11973	1.18282	0.28067	0.02109
67.85	-6.65931	1.23275	0.38856	0.04213
67.9	-8.26349	1.25063	0.46478	0.09458
67.95	-9.90142	1.2406	0.51298	0.17496
68	-11.5404	1.207	0.53985	0.27488
68.05	-13.1478	1.15378	0.55418	0.38218
68.1	-14.6928	1.08411	0.56554	0.4828
68.15	-16.1482	1.00042	0.58301	0.5629
68.2	-17.4917	0.90454	0.61399	0.6108
68.25	-18.7069	0.79806	0.66326	0.61847
68.3	-19.7837	0.68258	0.73239	0.58211
68.35	-20.7187	0.55975	0.81957	0.50199
68.4	-21.5145	0.43119	0.91976	0.38145
68.45	-22.1795	0.29811	1.02525	0.22566
68.5	-22.7267	0.16097	1.1265	0.04017
68.55	-23.1727	0.01922	1.21322	-0.17014
68.6	-23.5359	-0.12871	1.27558	-0.40158
68.65	-23.8357	-0.28509	1.30535	-0.65154
68.7	-24.0904	-0.45232	1.29694	-0.9179
68.75	-24.3166	-0.63209	1.24809	-1.19798
68.8	-24.5279	-0.82477	1.16007	-1.4877
68.85	-24.7346	-1.02886	1.03756	-1.78093
68.9	-24.9436	-1.24086	0.88797	-2.06947
68.95	-25.1584	-1.45557	0.72065	-2.34365
69	-25.3797	-1.66657	0.54583	-2.5935
69.05	-25.6054	-1.86692	0.37374	-2.81021
69.1	-25.8314	-2.04973	0.21384	-2.98765
69.15	-26.0521	-2.20863	0.07425	-3.12349
69.2	-26.2605	-2.33799	-0.0386	-3.21987
69.25	-26.449	-2.43304	-0.12015	-3.28328
69.3	-26.6098	-2.48991	-0.16791	-3.32378
69.35	-26.736	-2.5058	-0.18143	-3.35359
69.4	-26.8218	-2.47932	-0.16239	-3.38538
69.45	-26.8632	-2.41084	-0.11442	-3.43042
69.5	-26.8587	-2.30303	-0.04272	-3.49708
69.55	-26.8085	-2.16112	0.04647	-3.58973
69.6	-26.7147	-1.99284	0.14666	-3.70851
69.65	-26.5807	-1.80805	0.25204	-3.8497
69.7	-26.4101	-1.6177	0.35823	-4.00684
69.75	-26.2067	-1.43263	0.46287	-4.17217
69.8	-25.9742	-1.26205	0.56566	-4.33816
69.85	-25.7159	-1.11213	0.66807	-4.4988
69.9	-25.4354	-0.98499	0.77246	-4.65028
69.95	-25.1367	-0.8782	0.88109	-4.79117
70	-24.8246	-0.78516	0.99498	-4.9219
70.05	-24.5044	-0.6962	1.11312	-5.04394
70.1	-24.1824	-0.60036	1.23202	-5.15879
70.15	-23.8646	-0.48768	1.34584	-5.26703
70.2	-23.5566	-0.35139	1.44706	-5.3678
70.25	-23.2627	-0.18972	1.52747	-5.45861
70.3	-22.9851	-0.00696	1.57933	-5.53556
70.35	-22.7233	0.18671	1.5965	-5.594
70.4	-22.4745	0.37642	1.57532	-5.62934
70.45	-22.2331	0.54476	1.51505	-5.63793
70.5	-21.9924	0.67457	1.4179	-5.61788
70.55	-21.7446	0.7517	1.28873	-5.56964
70.6	-21.4831	0.76736	1.13431	-5.49622
70.65	-21.2031	0.71965	0.96249	-5.40312
70.7	-20.9026	0.61398	0.78122	-5.29783
70.75	-20.5833	0.46246	0.59775	-5.18906
70.8	-20.2499	0.28234	0.41791	-5.08588
70.85	-19.9097	0.09388	0.24573	-4.99671
70.9	-19.571	-0.08211	0.08332	-4.92851
70.95	-19.2426	-0.22662	-0.06896	-4.88619
71	-18.9319	-0.32444	-0.21203	-4.87224
71.05	-18.644	-0.36557	-0.34763	-4.88671
71.1	-18.3818	-0.34595	-0.47777	-4.92739
71.15	-18.1452	-0.26749	-0.60426	-4.99014
71.2	-17.9314	-0.1374	-0.7285	-5.06931
71.25	-17.7357	0.03291	-0.85135	-5.15813
71.3	-17.552	0.22929	-0.97316	-5.24916
71.35	-17.3731	0.43639	-1.09391	-5.33465
71.4	-17.1922	0.63913	-1.2132	-5.40694
71.45	-17.003	0.82396	-1.33024	-5.45889
71.5	-16.8009	0.97988	-1.44368	-5.48433
71.55	-16.5832	1.09913	-1.55137	-5.47861
71.6	-16.3496	1.17764	-1.65016	-5.4391
71.65	-16.1021	1.21514	-1.73575	-5.36558
71.7	-15.8448	1.21503	-1.80277	-5.26059
71.75	-15.5831	1.18394	-1.8452	-5.12935
71.8	-15.3233	1.13093	-1.8569	-4.97939
71.85	-15.0718	1.06648	-1.83245	-4.81988
71.9	-14.8344	1.00134	-1.76799	-4.66056
71.95	-14.6156	0.94533	-1.66198	-4.51057
72	-14.4187	0.90624	-1.51585	-4.37733
72.05	-14.2452	0.8891	-1.33419	-4.26568
72.1	-14.0951	0.89579	-1.12468	-4.17755
72.15	-13.9666	0.92501	-0.89763	-4.11207
72.2	-13.8562	0.97265	-0.66508	-4.06626
72.25	-13.759	1.03231	-0.43978	-4.03594
72.3	-13.6687	1.0961	-0.23394	-4.01678
72.35	-13.5781	1.15533	-0.05799	-4.00509
72.4	-13.479	1.20128	0.08041	-3.99825
72.45	-13.3632	1.22586	0.17708	-3.99473
72.5	-13.223	1.22225	0.23157	-3.99368
72.55	-13.0515	1.18544	0.24695	-3.99434
72.6	-12.8439	1.11274	0.22912	-3.99535
72.65	-12.5975	1.00412	0.18584	-3.99427
72.7	-12.3127	0.86255	0.12562	-3.98728
72.75	-11.9929	0.69404	0.05668	-3.96928
72.8	-11.6448	0.50752	-0.01389	-3.93432
72.85	-11.2775	0.31441	-0.08063	-3.87623
72.9	-10.9023	0.12792	-0.13987	-3.78944
72.95	-10.5312	-0.03799	-0.18963	-3.66984
73	-10.1762	-0.16989	-0.22926	-3.51555
73.05	-9.8477	-0.25624	-0.25904	-3.32748
73.1	-9.55404	-0.28884	-0.2798	-3.10957
73.15	-9.30073	-0.26393	-0.2926	-2.8688
73.2	-9.09029	-0.18295	-0.29857	-2.61469
73.25	-8.92251	-0.05267	-0.2988	-2.35853
73.3	-8.79479	0.11538	-0.29438	-2.11237
73.35	-8.70275	0.30618	-0.28652	-1.88783
73.4	-8.64065	0.50297	-0.27665	-1.69496
73.45	-8.60178	0.68922	-0.26659	-1.54128
73.5	-8.57861	0.85065	-0.25863	-1.43107
73.55	-8.56289	0.97673	-0.25565	-1.36504
73.6	-8.5457	1.06165	-0.26106	-1.34035
73.65	-8.51772	1.10444	-0.27865	-1.35091
73.7	-8.46973	1.10845	-0.31232	-1.38802
73.75	-8.39331	1.08019	-0.36564	-1.44107
73.8	-8.28183	1.02775	-0.44135	-1.49851
73.85	-8.13149	0.9592	-0.54076	-1.54886
73.9	-7.94205	0.88118	-0.66326	-1.58172
73.95	-7.71729	0.79782	-0.80593	-1.58877
74	-7.46487	0.71027	-0.9634	-1.56456
74.05	-7.19553	0.61689	-1.12802	-1.50693
74.1	-6.92186	0.51393	-1.29042	-1.41714
74.15	-6.65661	0.39675	-1.44024	-1.29941
74.2	-6.4111	0.2612	-1.56728	-1.16016
74.25	-6.19372	0.10502	-1.6626	-1.007
74.3	-6.00901	-0.07108	-1.71957	-0.84765
74.35	-5.85741	-0.26283	-1.73465	-0.68901
74.4	-5.73561	-0.46251	-1.70777	-0.53657
74.45	-5.63759	-0.65968	-1.64217	-0.39415
74.5	-5.556	-0.84239	-1.54378	-0.26407
74.55	-5.48358	-0.99878	-1.42024	-0.14756
74.6	-5.41448	-1.11856	-1.27966	-0.04531
74.65	-5.34509	-1.19424	-1.12954	0.04199
74.7	-5.27423	-1.2218	-0.97577	0.11337
74.75	-5.20292	-1.2009	-0.82216	0.16748
74.8	-5.13358	-1.13436	-0.67034	0.20281
74.85	-5.06907	-1.02748	-0.52016	0.21807
74.9	-5.01173	-0.88698	-0.37035	0.21256
74.95	-4.96271	-0.72008	-0.21939	0.18655
75	-4.92156	-0.5337	-0.06632	0.14132
75.05	-4.8863	-0.33397	0.08864	0.07908
75.1	-4.85377	-0.12595	0.24369	0.00262
75.15	-4.82011	0.0863	0.39554	-0.08505
75.2	-4.78135	0.29943	0.53961	-0.18111
75.25	-4.73396	0.51039	0.67052	-0.28306
75.3	-4.67514	0.71593	0.78276	-0.38879
75.35	-4.60316	0.91212	0.87118	-0.49646
75.4	-4.51747	1.09398	0.93161	-0.60428
75.45	-4.41876	1.2555	0.96123	-0.71042
75.5	-4.30899	1.38989	0.95885	-0.81295
75.55	-4.19142	1.4903	0.92511	-0.90997
75.6	-4.07044	1.55081	0.86244	-0.99977
75.65	-3.95149	1.56763	0.7749	-1.08109
75.7	-3.84061	1.54011	0.66785	-1.15312
75.75	-3.74403	1.47142	0.54744	-1.21551
75.8	-3.66747	1.36857	0.41996	-1.26809
75.85	-3.61552	1.24166	0.2913	-1.31062
75.9	-3.59099	1.10249	0.16631	-1.34244
75.95	-3.59449	0.96257	0.04851	-1.3624
76	-3.62437	0.83119	-0.06011	-1.36893
76.05	-3.67693	0.71374	-0.15893	-1.36037
76.1	-3.74698	0.61072	-0.24846	-1.33546
76.15	-3.82858	0.51776	-0.32994	-1.29387
76.2	-3.91572	0.42649	-0.40497	-1.23656
76.25	-4.0029	0.32622	-0.47518	-1.16598
76.3	-4.08533	0.20607	-0.54206	-1.08589
76.35	-4.15888	0.05702	-0.6069	-1.00091
76.4	-4.21973	-0.12633	-0.67067	-0.91589
76.45	-4.26399	-0.34467	-0.7341	-0.83525
76.5	-4.28744	-0.59364	-0.79752	-0.76233
76.55	-4.28554	-0.86421	-0.86086	-0.69905
76.6	-4.25384	-1.14368	-0.92344	-0.64576
76.65	-4.18875	-1.41697	-0.98395	-0.60143
76.7	-4.08848	-1.66824	-1.04032	-0.56399
76.75	-3.95394	-1.88238	-1.08986	-0.53069
76.8	-3.78943	-2.0465	-1.12946	-0.49854
76.85	-3.60281	-2.15109	-1.15587	-0.46443
76.9	-3.40504	-2.19097	-1.16618	-0.42527
76.95	-3.20918	-2.16587	-1.15826	-0.37783
77	-3.02886	-2.08057	-1.1312	-0.31873
77.05	-2.8765	-1.94462	-1.08568	-0.24448
77.1	-2.7616	-1.7717	-1.02409	-0.15176
77.15	-2.68932	-1.5785	-0.95058	-0.03805
77.2	-2.65965	-1.38343	-0.87077	0.09768
77.25	-2.66732	-1.20507	-0.79128	0.25419
77.3	-2.70246	-1.06047	-0.71913	0.42743
77.35	-2.75194	-0.96355	-0.66096	0.61046
77.4	-2.80116	-0.92366	-0.62236	0.79387
77.45	-2.83597	-0.94431	-0.60715	0.96673
77.5	-2.84437	-1.02254	-0.61689	1.11792
77.55	-2.81779	-1.14883	-0.65062	1.23752
77.6	-2.75171	-1.30768	-0.70489	1.31819
77.65	-2.6456	-1.47912	-0.77406	1.35596
77.7	-2.50227	-1.64068	-0.85094	1.35069
77.75	-2.32692	-1.76991	-0.92773	1.30582
77.8	-2.12609	-1.84698	-0.997	1.22777
77.85	-1.90678	-1.85701	-1.05279	1.12494
77.9	-1.67602	-1.79184	-1.09137	1.00659
77.95	-1.44081	-1.65099	-1.1117	0.88184
78	-1.20847	-1.44164	-1.11536	0.75868
78.05	-0.98709	-1.17771	-1.10593	0.64343
78.1	-0.78586	-0.87822	-1.08804	0.54032
78.15	-0.61498	-0.56509	-1.06625	0.45144
78.2	-0.48502	-0.2608	-1.04398	0.37689
78.25	-0.40567	0.01391	-1.02289	0.31507
78.3	-0.38407	0.24194	-1.00271	0.26317
78.35	-0.42318	0.41122	-0.98159	0.2176
78.4	-0.5204	0.51561	-0.95687	0.17449
78.45	-0.66699	0.55497	-0.926	0.13016
78.5	-0.8484	0.53482	-0.88733	0.08153
78.55	-1.04573	0.46545	-0.84064	0.02641
78.6	-1.23775	0.36057	-0.7873	-0.03618
78.65	-1.40359	0.23576	-0.73003	-0.10593
78.7	-1.52514	0.10683	-0.67231	-0.18115
78.75	-1.58919	-0.01186	-0.61771	-0.25893
78.8	-1.58867	-0.1089	-0.56918	-0.33539
78.85	-1.52302	-0.17694	-0.52853	-0.40612
78.9	-1.39774	-0.2134	-0.49609	-0.46663
78.95	-1.22325	-0.22054	-0.47065	-0.51291
79	-1.01326	-0.20495	-0.44983	-0.54195
79.05	-0.78303	-0.17639	-0.43053	-0.55214
79.1	-0.54768	-0.1462	-0.40971	-0.54346
79.15	-0.32076	-0.12536	-0.38517	-0.51762
79.2	-0.11325	-0.12261	-0.35619	-0.47787
79.25	0.06701	-0.14281	-0.32395	-0.42872
79.3	0.21546	-0.18591	-0.29162	-0.37546
79.35	0.33055	-0.24667	-0.26393	-0.3237
79.4	0.41324	-0.3152	-0.2465	-0.27875
79.45	0.46644	-0.37835	-0.24482	-0.24516
79.5	0.4944	-0.42159	-0.26325	-0.22621
79.55	0.5023	-0.4313	-0.30411	-0.2236
79.6	0.49588	-0.39695	-0.36715	-0.23723
79.65	0.48129	-0.31287	-0.44936	-0.26507
79.7	0.46479	-0.17936	-0.54533	-0.30319
79.75	0.45257	-0.00293	-0.64794	-0.34593
79.8	0.45023	0.20436	-0.74932	-0.38617
79.85	0.46239	0.4263	-0.84184	-0.41583
79.9	0.49216	0.64462	-0.91904	-0.42653
79.95	0.54074	0.84117	-0.97625	-0.41037
80	0.60738	1.00012	-1.0108	-0.36091
80.05	0.68951	1.10975	-1.02198	-0.27408
80.1	0.7833	1.16366	-1.01054	-0.14902
80.15	0.88444	1.1611	-0.97812	0.01134
80.2	0.98895	1.10669	-0.92668	0.20007
80.25	1.09395	1.00925	-0.85798	0.40662
80.3	1.19813	0.88036	-0.77347	0.61761
80.35	1.30192	0.7325	-0.67437	0.81826
80.4	1.40723	0.57748	-0.56208	0.99399
80.45	1.51687	0.4252	-0.43863	1.13234
80.5	1.63382	0.28295	-0.30719	1.22461
80.55	1.76035	0.15548	-0.17235	1.26712
80.6	1.89735	0.0455	-0.04007	1.26193
80.65	2.04386	-0.04545	0.08261	1.21663
80.7	2.19697	-0.11617	0.18823	1.14352
80.75	2.35208	-0.16531	0.26967	1.05797
80.8	2.50352	-0.19136	0.32103	0.97647
80.85	2.64529	-0.19325	0.33825	0.91439
80.9	2.77188	-0.17124	0.31975	0.88396
80.95	2.87895	-0.12796	0.26656	0.89262
81	2.96374	-0.06918	0.18238	0.94198
81.05	3.02521	-0.00398	0.07327	1.02748
81.1	3.06382	0.05579	-0.05285	1.13895
81.15	3.08119	0.09674	-0.18684	1.26181
81.2	3.07959	0.10577	-0.31909	1.3789
81.25	3.06145	0.07194	-0.44026	1.47287
81.3	3.02902	-0.01173	-0.54207	1.52854
81.35	2.98415	-0.14713	-0.61789	1.53517
81.4	2.92822	-0.33059	-0.66324	1.48808
81.45	2.86221	-0.5532	-0.67609	1.38938
81.5	2.78688	-0.80183	-0.65702	1.24765
81.55	2.70296	-1.0605	-0.60908	1.07646
81.6	2.61133	-1.31199	-0.5376	0.89219
81.65	2.51329	-1.53937	-0.44975	0.71142
81.7	2.41069	-1.72734	-0.35394	0.54848
81.75	2.30608	-1.86327	-0.25913	0.41366
81.8	2.20287	-1.93806	-0.17406	0.3124
81.85	2.10524	-1.94671	-0.10643	0.24547
81.9	2.01802	-1.88873	-0.06213	0.20995
81.95	1.94632	-1.76832	-0.04468	0.20076
82	1.89494	-1.59416	-0.05481	0.21212
82.05	1.86772	-1.37895	-0.09044	0.23867
82.1	1.86672	-1.13832	-0.14696	0.27607
82.15	1.8917	-0.8895	-0.21774	0.32091
82.2	1.93974	-0.64964	-0.29502	0.3702
82.25	2.00534	-0.43419	-0.37076	0.42064
82.3	2.08093	-0.25545	-0.43763	0.46802
82.35	2.15769	-0.12174	-0.48976	0.50699
82.4	2.22665	-0.0371	-0.52333	0.53117
82.45	2.27979	-0.00166	-0.53688	0.53384
82.5	2.31092	-0.01251	-0.53131	0.50884
82.55	2.31637	-0.06473	-0.50964	0.45152
82.6	2.29524	-0.15251	-0.47663	0.35965
82.65	2.24943	-0.26992	-0.43818	0.23387
82.7	2.18323	-0.41132	-0.40074	0.07786
82.75	2.10291	-0.5714	-0.37067	-0.10198
82.8	2.016	-0.74498	-0.35356	-0.29712
82.85	1.93065	-0.92652	-0.35363	-0.49775
82.9	1.85485	-1.1099	-0.37322	-0.69361
82.95	1.79566	-1.28821	-0.41235	-0.87487
83	1.7585	-1.45397	-0.46858	-1.03277
83.05	1.74636	-1.5996	-0.53718	-1.16026
83.1	1.75923	-1.7181	-0.61157	-1.25229
83.15	1.79374	-1.80391	-0.68415	-1.30614
83.2	1.84307	-1.85363	-0.74733	-1.32148
83.25	1.89729	-1.8666	-0.79466	-1.30037
83.3	1.94423	-1.84509	-0.8218	-1.24711
83.35	1.97064	-1.79422	-0.82729	-1.16789
83.4	1.96382	-1.72138	-0.81281	-1.07037
83.45	1.91329	-1.63554	-0.783	-0.96304
83.5	1.81242	-1.5463	-0.74477	-0.85458
83.55	1.65964	-1.46297	-0.70632	-0.75316
83.6	1.45916	-1.39375	-0.67578	-0.66587
83.65	1.2208	-1.34507	-0.66	-0.59822
83.7	0.95916	-1.32117	-0.66338	-0.55393
83.75	0.69205	-1.32386	-0.68708	-0.53475
83.8	0.43831	-1.35241	-0.72874	-0.54052
83.85	0.2156	-1.40358	-0.78272	-0.56933
83.9	0.03818	-1.47171	-0.84086	-0.6177
83.95	-0.08477	-1.54887	-0.89367	-0.68088
84	-0.15014	-1.62514	-0.93173	-0.75324
84.05	-0.16098	-1.68915	-0.9471	-0.82869
84.1	-0.12576	-1.72881	-0.93454	-0.90113
84.15	-0.05692	-1.73236	-0.89224	-0.96489
84.2	0.03108	-1.68968	-0.82211	-1.01506
84.25	0.12375	-1.5937	-0.72953	-1.04774
84.3	0.20842	-1.44167	-0.62252	-1.0601
84.35	0.27562	-1.23616	-0.51077	-1.0504
84.4	0.3199	-0.9854	-0.40432	-1.01796
84.45	0.33993	-0.70294	-0.31247	-0.96326
84.5	0.33821	-0.40655	-0.24274	-0.88805
84.55	0.32025	-0.11644	-0.20022	-0.7956
84.6	0.2936	0.14686	-0.18729	-0.69083
84.65	0.26682	0.3648	-0.20353	-0.5803
84.7	0.24848	0.52281	-0.24612	-0.47187
84.75	0.24623	0.61176	-0.31028	-0.37391
84.8	0.26616	0.62874	-0.38991	-0.29436
84.85	0.3121	0.57692	-0.47823	-0.23953
84.9	0.38533	0.46476	-0.56849	-0.21308
84.95	0.48431	0.30461	-0.65455	-0.21536
85	0.60474	0.111	-0.73138	-0.24322
85.05	0.73983	-0.10102	-0.79543	-0.29056
85.1	0.88079	-0.31729	-0.8448	-0.34924
85.15	1.01763	-0.52558	-0.87924	-0.41044
85.2	1.14011	-0.71607	-0.89991	-0.46603
85.25	1.23883	-0.88155	-0.90898	-0.50965
85.3	1.30636	-1.01722	-0.90908	-0.5374
85.35	1.33827	-1.12059	-0.90271	-0.54801
85.4	1.33394	-1.19125	-0.89177	-0.54248
85.45	1.29692	-1.23082	-0.87718	-0.52339
85.5	1.23483	-1.24281	-0.85878	-0.49419
85.55	1.15867	-1.23242	-0.83556	-0.4584
85.6	1.08157	-1.20608	-0.80606	-0.41927
85.65	1.01716	-1.17079	-0.76901	-0.37948
85.7	0.97781	-1.13329	-0.72384	-0.34119
85.75	0.97288	-1.09919	-0.67113	-0.30608
85.8	1.00751	-1.0724	-0.61272	-0.2754
85.85	1.08181	-1.05489	-0.55132	-0.24989
85.9	1.19093	-1.04689	-0.49001	-0.22959
85.95	1.32569	-1.04746	-0.43128	-0.21365
86	1.47383	-1.05521	-0.37629	-0.20018
86.05	1.62166	-1.06887	-0.32419	-0.1863
86.1	1.75588	-1.08763	-0.27192	-0.16843
86.15	1.86525	-1.11097	-0.21449	-0.14272
86.2	1.94204	-1.13822	-0.14574	-0.10568
86.25	1.98297	-1.16799	-0.05956	-0.0548
86.3	1.98952	-1.19771	0.04876	0.01087
86.35	1.96763	-1.22358	0.1812	0.09042
86.4	1.92681	-1.24089	0.33599	0.18084
86.45	1.87878	-1.24484	0.50715	0.27719
86.5	1.83584	-1.23144	0.68474	0.37279
86.55	1.80924	-1.19838	0.85585	0.45974
86.6	1.80766	-1.14555	1.00615	0.52941
86.65	1.83617	-1.075	1.12189	0.57309
86.7	1.89568	-0.99052	1.19189	0.58266
86.75	1.98306	-0.89682	1.20934	0.5513
86.8	2.09185	-0.79863	1.17289	0.47418
86.85	2.2134	-0.69991	1.08708	0.34916
86.9	2.33837	-0.60335	0.96189	0.17728
86.95	2.45814	-0.51031	0.81165	-0.03689
87	2.56601	-0.42099	0.65331	-0.2853
87.05	2.65785	-0.33492	0.50454	-0.5569
87.1	2.73218	-0.25153	0.38173	-0.8385
87.15	2.78983	-0.17064	0.29815	-1.11603
87.2	2.83303	-0.09285	0.26249	-1.376
87.25	2.86469	-0.01976	0.2779	-1.60689
87.3	2.88762	0.04606	0.3416	-1.80028
87.35	2.90428	0.10128	0.44519	-1.95152
87.4	2.91687	0.14217	0.57559	-2.05985
87.45	2.92766	0.16503	0.71657	-2.12793
87.5	2.9395	0.16675	0.85068	-2.16101
87.55	2.95595	0.14524	0.96133	-2.16583
87.6	2.98116	0.09976	1.03474	-2.14956
87.65	3.01914	0.03116	1.06147	-2.11888
87.7	3.07276	-0.05819	1.03728	-2.07943
87.75	3.14251	-0.16449	0.96328	-2.03558
87.8	3.22559	-0.28285	0.84536	-1.99052
87.85	3.31538	-0.40758	0.69293	-1.94652
87.9	3.40179	-0.53265	0.51746	-1.90528
87.95	3.47223	-0.65194	0.3308	-1.86817
88	3.51328	-0.75973	0.14372	-1.83631
88.05	3.51261	-0.85096	-0.03506	-1.81045
88.1	3.46085	-0.92156	-0.19954	-1.79073
88.15	3.35301	-0.96879	-0.34639	-1.77636
88.2	3.18926	-0.99145	-0.47462	-1.76545
88.25	2.97492	-0.98995	-0.58493	-1.75505
88.3	2.71964	-0.9664	-0.67888	-1.74136
88.35	2.43615	-0.92441	-0.75822	-1.72031
88.4	2.13871	-0.86894	-0.82429	-1.68807
88.45	1.84153	-0.80593	-0.8776	-1.64169
88.5	1.55749	-0.74201	-0.91773	-1.57942
88.55	1.29728	-0.68403	-0.94326	-1.5008
88.6	1.06901	-0.63862	-0.95209	-1.40651
88.65	0.87816	-0.6116	-0.94169	-1.29795
88.7	0.72784	-0.60744	-0.90967	-1.17689
88.75	0.6191	-0.62857	-0.8543	-1.04517
88.8	0.55116	-0.67489	-0.77507	-0.9046
88.85	0.52156	-0.7434	-0.67318	-0.7571
88.9	0.52612	-0.82818	-0.55171	-0.60494
88.95	0.55896	-0.92079	-0.41549	-0.45099
89	0.61265	-1.01096	-0.27067	-0.29878
89.05	0.67866	-1.08773	-0.12392	-0.15246
89.1	0.74809	-1.14064	0.01849	-0.01644
89.15	0.81274	-1.16093	0.15152	0.10501
89.2	0.86623	-1.14248	0.27201	0.20808
89.25	0.90495	-1.08245	0.37879	0.28963
89.3	0.92859	-0.98147	0.47243	0.34721
89.35	0.94018	-0.84351	0.55458	0.37886
89.4	0.94548	-0.67548	0.62705	0.38292
89.45	0.95196	-0.48667	0.69095	0.35801
89.5	0.96759	-0.28807	0.74601	0.30312
89.55	0.99962	-0.09161	0.79031	0.21815
89.6	1.05373	0.09074	0.82051	0.10443
89.65	1.13358	0.24793	0.83241	-0.0347
89.7	1.2408	0.37093	0.82191	-0.19353
89.75	1.3753	0.45372	0.78607	-0.36414
89.8	1.53575	0.49413	0.72411	-0.53703
89.85	1.72004	0.49419	0.63814	-0.70207
89.9	1.92556	0.45994	0.53349	-0.84984
89.95	2.14928	0.4006	0.4185	-0.97277
90	2.38764	0.32721	0.30384	-1.06606
90.05	2.63636	0.25103	0.20132	-1.12805
90.1	2.89022	0.18201	0.12247	-1.16007
90.15	3.14303	0.12765	0.07695	-1.1658
90.2	3.38781	0.09246	0.07128	-1.15021
90.25	3.61713	0.07806	0.10781	-1.1185
90.3	3.82365	0.08377	0.18439	-1.07517
90.35	4.00059	0.1074	0.2946	-1.02333
90.4	4.14221	0.146	0.42868	-0.96452
90.45	4.24404	0.19617	0.57482	-0.89888
90.5	4.30287	0.25417	0.72073	-0.82576
90.55	4.31668	0.31554	0.85526	-0.74444
90.6	4.28449	0.37479	0.96972	-0.65496
90.65	4.20632	0.42521	1.05886	-0.55877
90.7	4.08331	0.45902	1.12129	-0.45913
90.75	3.91795	0.46801	1.15947	-0.36112
90.8	3.71445	0.44455	1.17911	-0.27137
90.85	3.4789	0.38283	1.18826	-0.19737
90.9	3.21914	0.28003	1.19605	-0.14667
90.95	2.94426	0.1373	1.21138	-0.12594
91	2.66356	-0.03983	1.24166	-0.14009
91.05	2.38527	-0.24153	1.29164	-0.19159
91.1	2.11495	-0.45441	1.36272	-0.28003
91.15	1.85406	-0.66279	1.45262	-0.4019
91.2	1.5988	-0.85046	1.55548	-0.55082
91.25	1.33948	-1.0025	1.66255	-0.71786
91.3	1.06062	-1.10719	1.76315	-0.89222
91.35	0.74175	-1.15737	1.84599	-1.06196
91.4	0.35879	-1.15136	1.90051	-1.21481
91.45	-0.11392	-1.09302	1.91822	-1.33906
91.5	-0.70141	-0.99107	1.89377	-1.42427
91.55	-1.42583	-0.8578	1.82559	-1.46205
91.6	-2.30443	-0.70738	1.71607	-1.44668
91.65	-3.34802	-0.5541	1.57126	-1.37561
91.7	-4.56012	-0.41079	1.40002	-1.24986
91.75	-5.93668	-0.28761	1.21292	-1.0742
91.8	-7.46665	-0.19144	1.02101	-0.85706
91.85	-9.13288	-0.12567	0.83452	-0.6101
91.9	-10.9135	-0.09056	0.66199	-0.34751
91.95	-12.7832	-0.08395	0.50958	-0.08494
92	-14.7146	-0.10221	0.38089	0.16177
92.05	-16.6796	-0.14127	0.27709	0.37785
92.1	-18.6497	-0.19757	0.1973	0.55088
92.15	-20.5969	-0.26872	0.13922	0.67173
92.2	-22.4945	-0.35362	0.09966	0.73518
92.25	-24.3176	-0.45214	0.07514	0.74017
92.3	-26.0436	-0.56426	0.06242	0.68965
92.35	-27.6536	-0.68888	0.05882	0.59024
92.4	-29.1329	-0.82275	0.06249	0.45159
92.45	-30.4719	-0.95968	0.07257	0.28578
92.5	-31.6667	-1.09053	0.08912	0.10654
92.55	-32.7186	-1.20392	0.11296	-0.07155
92.6	-33.6344	-1.28782	0.14532	-0.23391
92.65	-34.4248	-1.33145	0.18747	-0.36699
92.7	-35.1037	-1.32731	0.24027	-0.45936
92.75	-35.6862	-1.27271	0.30385	-0.50284
92.8	-36.1877	-1.17052	0.37741	-0.4934
92.85	-36.6222	-1.02885	0.45924	-0.4318
92.9	-37.0014	-0.85994	0.54684	-0.32366
92.95	-37.3338	-0.67824	0.63732	-0.17895
93	-37.6245	-0.49838	0.72766	-0.01076
93.05	-37.8748	-0.33324	0.81502	0.16628
93.1	-38.0831	-0.19266	0.89691	0.33786
93.15	-38.2451	-0.08283	0.97122	0.49176
93.2	-38.3555	-0.0064	1.03614	0.61923
93.25	-38.4089	0.03687	1.09005	0.71577
93.3	-38.4009	0.04916	1.13152	0.78123
93.35	-38.33	0.03374	1.15934	0.81924
93.4	-38.1974	-0.00563	1.17264	0.83629
93.45	-38.0079	-0.06494	1.17107	0.8404
93.5	-37.7693	-0.13981	1.1549	0.83988
93.55	-37.4918	-0.22523	1.12503	0.84228
93.6	-37.1866	-0.31532	1.08282	0.85354
93.65	-36.8647	-0.40329	1.02986	0.8775
93.7	-36.5363	-0.48184	0.96774	0.91571
93.75	-36.2093	-0.54371	0.89782	0.96742
93.8	-35.8892	-0.58264	0.82134	1.02969
93.85	-35.5793	-0.59413	0.73954	1.09765
93.9	-35.2809	-0.57613	0.65405	1.16482
93.95	-34.994	-0.52926	0.56728	1.22364
94	-34.7177	-0.45669	0.48259	1.26617
94.05	-34.4513	-0.36368	0.4043	1.28491
94.1	-34.1944	-0.25691	0.33728	1.27383
94.15	-33.9471	-0.14382	0.28625	1.22934
94.2	-33.7103	-0.03208	0.25488	1.15104
94.25	-33.4856	0.07079	0.24497	1.04211
94.3	-33.2748	0.15764	0.25572	0.90922
94.35	-33.0803	0.22189	0.28359	0.76187
94.4	-32.9047	0.25786	0.32255	0.61128
94.45	-32.7504	0.26117	0.36487	0.46907
94.5	-32.6195	0.22927	0.40231	0.34586
94.55	-32.5135	0.16196	0.4274	0.25008
94.6	-32.433	0.06178	0.43472	0.18714
94.65	-32.3773	-0.0659	0.42175	0.15909
94.7	-32.344	-0.2131	0.3894	0.1647
94.75	-32.3289	-0.36984	0.34187	0.19989
94.8	-32.3256	-0.525	0.28612	0.25852
94.85	-32.326	-0.66727	0.23089	0.33316
94.9	-32.3202	-0.78623	0.18556	0.41607
94.95	-32.2975	-0.87329	0.15897	0.49992
95	-32.2472	-0.92255	0.15832	0.57845
95.05	-32.1592	-0.93138	0.18838	0.64699
95.1	-32.0249	-0.90078	0.25097	0.70269
95.15	-31.8381	-0.83532	0.34477	0.74463
95.2	-31.5952	-0.74267	0.46533	0.7737
95.25	-31.2954	-0.63272	0.60537	0.79229
95.3	-30.9408	-0.51635	0.75525	0.80377
95.35	-30.5362	-0.40404	0.90366	0.81183
95.4	-30.0885	-0.3046	1.03843	0.81969
95.45	-29.6064	-0.22415	1.14756	0.8294
95.5	-29.0998	-0.16569	1.22033	0.84132
95.55	-28.5787	-0.12916	1.24847	0.85391
95.6	-28.0528	-0.11205	1.22716	0.86403
95.65	-27.53	-0.11031	1.15572	0.86766
95.7	-27.0163	-0.11934	1.03788	0.86089
95.75	-26.5148	-0.13493	0.88148	0.8411
95.8	-26.0259	-0.15388	0.69763	0.8078
95.85	-25.5473	-0.17437	0.4994	0.76317
95.9	-25.0753	-0.19595	0.30021	0.71188
95.95	-24.6058	-0.21931	0.11227	0.66044
96	-24.1354	-0.24582	-0.05476	0.61602
96.05	-23.6624	-0.27696	-0.19463	0.58521
96.1	-23.1879	-0.31382	-0.30469	0.57288
96.15	-22.7157	-0.35659	-0.3856	0.58146
96.2	-22.2522	-0.4044	-0.4405	0.61075
96.25	-21.8051	-0.45535	-0.47403	0.65819
96.3	-21.3829	-0.50694	-0.49138	0.71947
96.35	-20.9932	-0.55655	-0.49761	0.78928
96.4	-20.6417	-0.60214	-0.49728	0.86196
96.45	-20.3314	-0.64273	-0.49445	0.93201
96.5	-20.0617	-0.67862	-0.49283	0.9944
96.55	-19.8289	-0.71129	-0.49597	1.04474
96.6	-19.6265	-0.74291	-0.5073	1.07952
96.65	-19.4462	-0.77578	-0.52994	1.09628
96.7	-19.279	-0.81167	-0.56625	1.09384
96.75	-19.1166	-0.85142	-0.6174	1.07261
96.8	-18.9524	-0.89483	-0.68291	1.03459
96.85	-18.7827	-0.94081	-0.76039	0.98336
96.9	-18.6066	-0.98777	-0.84569	0.92363
96.95	-18.426	-1.03409	-0.93319	0.86075
97	-18.2453	-1.07833	-1.0165	0.79997
97.05	-18.0704	-1.11932	-1.08905	0.74574
97.1	-17.9081	-1.15588	-1.14476	0.70122
97.15	-17.7647	-1.18637	-1.17846	0.66788
97.2	-17.6462	-1.20822	-1.18616	0.64548
97.25	-17.5572	-1.21761	-1.16506	0.63229
97.3	-17.5009	-1.20944	-1.11355	0.6256
97.35	-17.4792	-1.1777	-1.03121	0.62236
97.4	-17.4921	-1.11622	-0.91882	0.61988
97.45	-17.538	-1.01965	-0.77856	0.61654
97.5	-17.6133	-0.88446	-0.61423	0.61224
97.55	-17.7123	-0.70984	-0.43143	0.60858
97.6	-17.8275	-0.49823	-0.23753	0.60872
97.65	-17.9493	-0.25548	-0.04137	0.61682
97.7	-18.0674	0.00957	0.14736	0.63728
97.75	-18.1712	0.2858	0.31913	0.67373
97.8	-18.251	0.5608	0.46571	0.72812
97.85	-18.2993	0.82199	0.58132	0.79996
97.9	-18.3115	1.05755	0.66355	0.88588
97.95	-18.2857	1.25723	0.71381	0.97976
98	-18.2231	1.41283	0.73726	1.07325
98.05	-18.1267	1.5185	0.74201	1.15684
98.1	-18.0004	1.57085	0.73788	1.22124
98.15	-17.8478	1.56904	0.73484	1.25894
98.2	-17.6719	1.51478	0.74135	1.26552
98.25	-17.4742	1.41233	0.76307	1.24076
98.3	-17.2559	1.26832	0.80195	1.18888
98.35	-17.0181	1.09145	0.85604	1.11829
98.4	-16.763	0.89185	0.91991	1.04046
98.45	-16.4947	0.68024	0.9856	0.96837
98.5	-16.2197	0.46698	1.04387	0.91459
98.55	-15.9467	0.26113	1.08549	0.88957
98.6	-15.686	0.06971	1.10243	0.90016
98.65	-15.4486	-0.10261	1.08877	0.94885
98.7	-15.2446	-0.25345	1.04117	1.03357
98.75	-15.0825	-0.38232	0.95912	1.14818
98.8	-14.9677	-0.48998	0.84478	1.28342
98.85	-14.9022	-0.57777	0.7026	1.42805
98.9	-14.8844	-0.64711	0.53886	1.57001
98.95	-14.9092	-0.69933	0.36092	1.69742
99	-14.9688	-0.73567	0.17658	1.79933
99.05	-15.0535	-0.75758	-0.00668	1.86622
99.1	-15.1521	-0.76698	-0.1823	1.89039
99.15	-15.2534	-0.76642	-0.34514	1.86622
99.2	-15.3463	-0.7589	-0.49177	1.79061
99.25	-15.4207	-0.74746	-0.62054	1.66332
99.3	-15.4681	-0.73452	-0.7314	1.48737
99.35	-15.4821	-0.72115	-0.82558	1.26931
99.4	-15.4583	-0.70657	-0.90508	1.01908
99.45	-15.3949	-0.68804	-0.97211	0.74962
99.5	-15.2921	-0.66121	-1.02854	0.47596
99.55	-15.1523	-0.62105	-1.07531	0.21398
99.6	-14.9796	-0.56296	-1.11215	-0.02101
99.65	-14.7793	-0.48404	-1.13734	-0.21578
99.7	-14.5577	-0.38407	-1.1479	-0.36042
99.75	-14.322	-0.26593	-1.14003	-0.44939
99.8	-14.0796	-0.13546	-1.10983	-0.48195
[truncated: 78,004 more rows]
