# Supplementary material for: Synaptotagmin-11 facilitates assembly of a presynaptic signaling complex in post-Golgi cargo vesicles
Source: EMBO Rep. 2024 May 2;25(6):10. doi: 10.1038/s44319-024-00147-0 (PMC11169412; doi:10.1038/s44319-024-00147-0)
Supplement: Supplementary file 8 — Source data Fig. 5 [file 44319_2024_147_MOESM8_ESM.zip › EMBOR-2023-58002V2_SourceDataForFigure5/5E/Numerical data 5E.xlsx]

## Sheet: README
Figure 5E Cunulative Probability
Inter-event intervals (ms) recorded in Syt11+/+ ( n = 14) and Syt11-/- (n = 19) neurons used for the cumulative probability plot
Figure 5E bar graph
Frequency of sEPSCs recorded in n = 14 (Syt11+/+) and n = 19 (Syt11-/-) neurons
Comparison between genotypes
Reported in the results section of the main manuscript

## Sheet: Figure 5E Cumulative Probabilit
Inter-event-intervals (ms)
	Syt11+/+			Syt11-/-
	Con	Bac		Con	Bac
	15.5	2429.95		663.6	18.9
	139.6	530.3		301.15	83.4
	38.3	992.65		30.85	119.55
	138.45	1214.7		298.6	186.95
	20.85	1074.85		101.9	183.7
	109.8	47.8		105.1	13
	53.05	80.75		428.35	211.65
	118.35	670.15		109.9	257.5
	57.7	693.85		277.7	19.65
	15.9	857.75		64.7	85.75
	64.45	486.05		1190.5	86.2
	94.45	269.9		223.6	335.85
	24.35	461.1		831.75	853.1
	109.1	4036.55		183.25	508.35
	14.5	3057.3		273.75	1117.75
	17.3	447.95		529.05	727.7
	27.85	1546.1		224.65	23.75
	27.15	649.75		72.15	440.9
	38.65	243.55		109.5	124.35
	36.05	420.45		130.45	1626.5
	17.45	1494.95		119.2	22
	64	421.05		86.7	13.3
	64.6	951.6		382.7	687.2
	68.65	208.65		40.2	727.7
	56.4	726.85		256.75	83.9
	21.65	1177.5		31	187.5
	44.25	282.9		205.05	231.5
	69.65	112.3		96.2	221.75
	35.65	820		58.1	187.45
	29.65	587.05		57.8	387.6
	34.75	186.05		95.4	212
	167.25	94.15		382.25	307.1
	15.85	144.15		221.05	277.25
	97.1	1857.2		417.15	238.8
	25.4	1298.35		319	36.4
	18.95	145.6		251.75	600.45
	36.35	1967.4		79.6	45.95
	83.05	393.55		69.6	171.8
	59.5	496		127	41.3
	23.35	981.95		237.65	38.5
	15.8	335.35		64.45	175.85
	72.4	263.8		64.6	126.25
	14.5	561.55		72.85	101.4
	17.5	1034.5		201.9	124.9
	54.8	435.15		27.25	58.1
	21.2	996.5		287.2	56.35
	36.45	668.75		408.1	42.9
	44.85	193.45		71	292.85
	66.5	1131.9		126.85	278.95
	20.3	721.8		50.6	27.8
	45.45	193.05		229.9	231.35
	35.65	102.35		102.55	168.35
	54.45	51.2		16.6	636.4
	43.45	875.65		81.6	116.45
	25.85	654.9		39.65	226.6
	74.8	1207.25		207.35	282.9
	34.5	456.05		38.25	355.4
	52.75	984.65		128.6	276.55
	45.4	86.2		152.2	258.55
	167.8	1831.25		502.7	146.3
	52.9	1179.15		89.05	273.2
	22	574.5		77.1	312.55
	36	1108.7		230.8	107.55
	14.6	546.3		136.6	25.95
	28.75	308.95		184.65	235.75
	21.3	484.4		58.1	22.1
	42.05	373.8		136.35	694.55
	23.6	190.75		149.35	281.6
	35.25	52.4		28.45	16.3
	16.25	1384.45		104.75	123.85
	18.5	908.8		204.35	239.05
	44.3	144.3		208.4	248.75
	24.2	537.55		51.95	134.65
	24.2	187		50.7	281.55
	18.85	121.1		47.9	419.3
	24.35	501.75		109.55	107.2
	17.15	4519.95		233.3	78.45
	93	979.05		29.35	87.4
	25.6	168.3		29.45	127.7
	35.8	2067.45		89.4	642.3
	60.15	387.8		84.65	148.85
	26.8	1069.65		244.1	246.35
	49.75	61.45		244.75	715.2
	62.9	122.5		228.8	423.05
	105.65	261		26.7	24
	60.5	328		102.9	55.15
	59.15	715.45		34.6	186.3
	16	1180.9		60.15	692.45
	58.8	159.65		43.6	1122.55
	65.85	367.9		45.85	90.75
	109.2	157		49.15	28.1
	56.1	958.2		141.5	66.85
	93.5	315.05		130.5	225.85
	16.5	74.3		33.95	75.5
	26.85	169.85		226.8	422.6
	79.2	617.25		62.9	356.3
	37.95	54.05		469.3	55.4
	15.05	594.5		67.7	283.75
	34.3	264.95		320.55	84.4
	58.65	234.3		99.35	313.35
	48.95	2544.1		242.8	336.65
	130.95	608.05		270	297.95
	180.75	500.9		234.45	259.2
	114.8	399.15		213.15	388.45
	56.8	242.45		163.05	46.6
	17.75	1084.7		191.9	220.95
	73.2	1641.7		18.2	829.55
	180.9	2198.9		47.2	1220.05
	27.85	420.1		244.85	308.15
	31.15	421.5		262.55	1733.25
	17.1	1167.75		159.2	355.8
	47.45	1289.75		200	434.1
	53.25	2220.1		63.15	22.2
	45.3	1790.95		166.1	131.25
	21.5	700.4		200.25	110
	91.3	932.65		63.3	224.3
	35.15	74.6		211.8	141.7
	26.3	146.05		35.75	187.25
	27.15	185.95		181.7	499
	18.05	388.15		105.25	60.3
	18.2	250.8		24.9	45.45
	131.8	1193.8		33.05	576.5
	48.65	268.15		43.85	439.75
	25.95	739.6		62	166
	61.3	179.7		57.45	53.5
	21.3	3062.5		89.5	88.25
	29.95	377.35		77.85	344.8
	118.5	828.8		443.6	259.35
	141.3	386.65		228.45	1129.7
	72.45	1886.95		137.55	151.2
	73.1	1664.7		237.05	510.15
	14.3	2270.95		33.15	276.2
	132.95	146.7		831.35	681.95
	79.75	669.55		28.85	170
	25.55	2384.85		54.55	35.55
	270.35	943.15		66.8	115.85
	94.85	649		128.55	650.4
	110.3	3988.65		179	116.25
	180	1249.8		97.8	357.45
	57.85	843.3		119	709.35
	56.75	1130.6		173.75	1580.45
	89.15	1419.55		57.95	163.15
	45.65	840.3		151.45	166
	116.9	2138.45		350.75	771.35
	208	68.1		238.1	167.6
	534.1	334.8		174.85	576.85
	105.4	675.2		127.45	29.9
	191.45	208.55		256.75	499.7
	151.6	3704.85		39.7	47.05
	19	601.6		255.15	78.6
	162.75	1889.6		219.2	462.7
	47.9	569.1		161.5	367.7
	47.05	521		40.15	152.5
	141.15	150.5		294.85	195.15
	107.8	799.3		26.95	366.5
	32.2	353		319.5	66.65
	58.5	509.2		262.2	368.6
	42.2	153.6		270.55	270.55
	146.5	741.85		64.05	38.4
	166.3	644.7		84.65	341.55
	32.75	259.4		37.65	124.4
	31.3	459.95		31.3	208.75
	262.7	331.85		219.4	148.75
	24.15	1314.7		83.8	543.1
	36.25	1664.55		35.55	1000.75
	63.65	1004.45		96.35	116.5
	191.3	1473.45		38.9	229.65
	140.85	902.15		29.45	325.45
	296.05	942.6		353.9	69.9
	49.95	1423.1		65.5	512.2
	25.35	5220.5		178	258.4
	218.6	1226.95		198.75	190.7
	73.1	375		23.15	151.6
	134.6	740.75		135.6	956.45
	22.5	895.85		79.8	336.5
	54.15	1355.75		235.95	242.1
	48.85	1027.2		28.75	22.1
	80.7	1011.15		34.3	366.9
	26.8	1552.1		85.6	451
	91.5	974.8		329.9	737.75
	21.35	696.25		29.8	91.65
	121.35	1554.35		176	159.1
	88	1636.95		105.35	156.25
	23.05	915.15		74.1	54.55
	33.4	555.65		85.45	45.8
	33	128.65		92.5	63.3
	55.05	895.6		85.25	278.6
	16.35	569.1		103.1	401.65
	94.95	384		110.3	298.1
	337.1	301.75		111.1	122.45
	120.95	606.6		52.15	256.6
	115.1	1095.55		151.7	252.7
	288.05	4232.55		78.15	112.9
	65.8	1010.6		167.05	119.8
	20.6	121.25		135.15	266.25
	51.45	78.8		172.1	374.4
	95.85	146.7		89.75	85.45
	29.1	55.75		27.15	120.05
	16.95	18.15		101.5	318.7
	297.95	19.9		160.75	609.7
	116.55	99.35		172.1	56.75
	44.7	326.75		421.4	99.15
	177.35	35.55		63.05	193.2
	30.75	158.85		135.9	59.15
	90	77.45		27.8	42.7
	57.35	21.95		83.8	629.3
	16.55	327.75		42.5	154.45
	107.2	129.6		135.75	172.75
	28.35	95.35		27.85	279.8
	169.15	61.8		61.35	673.6
	43.75	128.3		51.45	93.9
	23.4	35.95		48.55	101.95
	184.9	71.45		860.85	79.55
	176.45	65.9		92.5	442
	35.35	194.9		35.65	121.75
	120.3	258.45		79.55	487.95
	66.55	134.6		335.25	434.1
	16.35	23.2		70.3	245.45
	75.3	166.15		134.8	99.1
	222.3	193.2		138.15	439.9
	20.85	458.45		191.5	321.85
	29.7	221.6		99.55	90.45
	77.1	30		71.75	238.6
	142.35	44.85		239.1	144.85
	116.15	192.6		48.05	194.45
	21.1	208.3		183.45	566.45
	39.5	220.65		179.65	38.9
	17.05	125.8		175.2	139.9
	149.25	557.1		365.05	95.65
	55.95	31.15		102	135.1
	62.25	148.45		61.1	231.6
	41.1	83.6		282.7	302.95
	39.95	54.8		98.1	381.95
	21.65	34.4		119.55	51
	31.9	61.15		290.65	173
	58.3	487.25		67.6	74.9
	91.2	132.5		167.95	495.05
	24.1	210.65		76.6	321.15
	54.3	222		131.95	28.75
	65.1	555.95		250.25	59.5
	69.85	25.45		338.2	36.25
	20.2	924.95		30.15	136.4
	26.75	480.9		105.4	169.4
	87.45	134.45		40.9	65.25
	130	146.45		69.9	81.1
	263.3	47.2		607.35	92.6
	30.4	38.9		74.3	155.7
	35.25	116.25		108.3	69.8
	44.7	181.65		51.7	66.55
	16.55	643.5		106.8	101.5
	142.75	277.65		260.2	83.15
	57.65	680.9		437.45	127.3
	145.4	438.45		137.05	102.45
	32.45	687.3		204.9	656
	32.95	232.3		359.15	300.5
	118.35	265.85		27.35	188.7
	113.3	69		679.4	421.8
	41.75	40.3		279.5	116.05
	55.7	44.75		113.05	266.6
	25.5	18.4		118.25	32.9
	43.3	240.55		53.35	35.3
	82.45	65.4		147.25	249.3
	38.8	260.3		57.1	36.1
	51.45	137.65		461.9	173.65
	108.6	69		236.3	144.3
	39.5	36.3		614	280.1
	141.15	140.55		124.35	145
	41.15	351.1		142.35	56
	34.85	242.25		84.8	88.8
	36.2	50.35		111.95	458.1
	133.8	516.5		237.4	214.15
	52.4	163.55		73.5	47.75
	160.25	478.65		186.05	125.8
	26.35	556.1		527.7	212.9
	240.85	407.1		87.4	470.85
	65.5	670.55		236.55	36.65
	272.5	531.4		270.2	494.2
	174.9	32.1		101.95	225.6
	108.65	127.65		141.4	238.6
	19.95	227.25		78.35	88.45
	150.45	385.8		92.2	522.4
	74.05	301.25		101.35	132.6
	17.6	106.2		926.95	118.5
	230	294.7		287.3	235.35
	51.25	345.6		158.15	192.3
	31	705.95		110.95	103.95
	112.25	25.1		97.05	84.5
	86.45	1032.9		698.05	242.8
	16.7	301.75		196.85	49.3
	100.2	209.6		226.25	82.95
	19	93.75		245.45	53.55
	23.5	22.2		142.15	106.25
	34.6	603.9		88.35	120.5
	81.95	187.05		32.95	65.55
	83.75	177.1		100.9	40.15
	208.95	97.45		15.85	105
	197.65	135.2		88.9	520.3
	29.35	415.9		152.95	414.1
	93.8	118.8		181.9	326.85
	75.95	607.55		97.5	528.75
	214.35	155.8		57.25	68.15
	66.2	20.9		96.45	410.55
	126	111.1		210.65	78.25
	20.65	101.85		144.1	170.9
	51.75	97.05		32	191.45
	231.6	514		69.95	494.8
	45.6	521.95		197.8	43.15
	72.8	34.5		127.7	508.4
	53.6	94.9		59.1	68.7
	121.9	512.7		186	33.35
	43.8	391		84.1	894.5
	50.2	329.05		49.95	42.25
	99.15	257.35		83.6	193.1
	31.25	47.85		54.25	48.6
	29.55	267.15		56.25	123.4
	30.55	19.75		33.05	63.2
	43.45	47.55		339.4	96.5
	69.9	63.05		40.9	756.2
	25.8	26.65		73.25	149.55
	37.25	207.75		604.85	77.9
	36.55	60.95		59.5	53.55
	51.55	36.05		104.35	172.2
	40.95	114.4		133.05	32.55
	21.6	247.55		91.15	125.6
	191.8	68.2		123.05	505.55
	182.2	395.95		77.45	87.5
	173.9	212.1		56.5	703.05
	35.35	172.35		245.05	529.4
	92.9	34.65		66.25	56.75
	256.45	20.95		168.6	588.7
	67.5	122.3		115.35	33.7
	17.85	231.15		59.4	32.6
	241.15	297.6		275.6	448.7
	63.15	146.45		35.05	45.05
	51.35	205.5		126.3	84.6
	13.6	65.35		139.7	297.1
	44.35	432.55		182.85	154.3
	52.4	330.3		119.1	128.65
	229.1	26.15		79.3	166.1
	52.65	820.3		262.1	141.9
	125.45	248.7		189.35	331.3
	60.3	262.5		66.3	633.2
	83.65	27.1		206.95	123.6
	168.2	215.75		156	339.6
	61.4	263.75		54.2	137.15
	177.95	811.75		160.3	658.95
	45.15	25		130.95	77.65
	83.25	140.1		45.65	254.7
	24.35	183.95		310.05	143.25
	26.85	194.45		227.9	1183.55
	96.9	207.1		34.45	131.75
	22.35	273.8		96.7	105.95
	101.8	178.9		54.75	122.95
	34.55	1021.85		75.3	105.35
	74.75	136.05		103.45	80.25
	77.65	299.7		19.8	293.75
	169.9	69.7		123.55	201.5
	81.1	378.4		33.2	645.65
	131.05	63.65		140.85	161.2
	51.25	875		68.25	80.65
	151.85	75.55		49.25	100.95
	167.1	144.95		40	64.2
	34.3	160.85		54.95	246
	353.45	320.95		146.95	236.95
	65.15	270.15		330.8	182.55
	43.55	32.5		29.2	125.1
	94.4	344.55		192.2	164.65
	161.35	563.6		813.75	387.55
	26.9	106.6		288.75	81.6
	133.75	26.15		36	611.95
	31.85	653.6		480.7	118.95
	38.6	73.7		142.1	281.1
	17.85	123.15		356.45	577.7
	13.05	60.4		73.8	231.55
	41.15	295.95		73.15	158.15
	32.4	357.45		28.65	125.55
	26.45	103.4		350.95	115.5
	15.65	253.35		37.2	39.75
	67.2	274.65		53.25	281.35
	155.55	155		312	99.55
	25.05	16.1		354.35	170.6
	70.85	112.65		153.6	269.95
	83.95	165.6		248.45	38.1
	119	386.4		35.75	581.8
	47.6	77.95		30.9	174.4
	53.7	553.1		209.55	345.4
	35.6	1189.55		209.85	32.65
	51.75	2203.75		57.4	142.7
	33.1	121.1		51.8	213.7
	70.15	556.6		66.5	365.95
	34.95	104.2		113.15	537.1
	39	523.9		126.15	512.4
	46.15	396.1		126.65	32.7
	39.1	114.55		57.85	136.8
	67.85	56		188.05	362.95
	39.4	1072.95		84.15	192.65
	86.5	116.1		107.8	144.05
	14.15	143		129.75	54.3
	65.95	506.3		264.75	133.15
	23.95	392		285.3	72.9
	44.3	55.4		60.8	25.45
	53.5	53.5		209.8	208.7
	15.45	352.25		67.15	290.05
	43.3	34.25		61.15	55.55
	45.25	46.85		300.55	101.2
	31.4	66.45		84.45	643.25
	28.6	18.2		127.7	222.05
	61.55	263.65		197.45	81.1
	35.2	570.25		484.75	320.75
	183.75	42.95		410.6	45.85
	19.7	421.6		65.2	252.75
	61.35	35.15		124.15	585.55
	43.95	41.35		114.55	88.5
	185.5	227.25		415.4	134.6
	48.4	348.95		51.85	522.3
	27.05	238.45		30.35	321.75
	110.9	431.15		65.25	570.65
	59.25	1352.4		49.85	36.15
	16.9	41		118.85	138.95
	42.2	58.6		135.5	273.35
	28.55	44.15		353.75	251.15
	33.55	237.95		36.85	56.15
	122.85	64.75		225.4	77.85
	54.15	170.25		57.75	34.2
	131.35	168.45		30.9	77.45
	22.1	53.75		52.75	158.3
	39.05	432.45		525.7	900.5
	22.5	193		61.55	69.25
	33.5	430.7		70.4	302.15
	77.6	72.85		56.2	39.25
	38.9	35.95		183.45	56.3
	51.4	313.05		41.35	54.9
	64.75	309.55		203.25	99.4
	129.75	343.45		44.05	72.75
	22	33.85		261.65	56.45
	26.5	393.8		83.75	127.65
	15.2	312.1		34.35	297.05
	191.05	155.7		393.9	495.65
	26.1	157		85.45	163.9
	163.4	117.8		125.9	31.05
	59.5	74.15		301.7	172.45
	22.05	112.15		77.65	79.85
	34.9	99.65		179.9	69.3
	117.5	160.65		86.1	190.95
	69.4	305		417.55	47.15
	20.55	36.15		136.75	103.85
	39.65	343.2		43.4	266.2
	80.75	501		223.35	57.2
	17.9	40.2		105.9	53.6
	50.55	212.3		399.7	30.4
	35.25	144.85		101.7	210
	19.55	78.05		67	445.95
	42.95	207.1		144.65	294.6
	18.9	68.15		58.85	107.2
	67.45	419.7		100.8	32.6
	36.35	182.1		55.75	74.15
	81.7	527.3		215.55	240.35
	120.2	131.75		340.3	532.4
	137.55	108.1		131.6	115.1
	34.8	340.5		246.3	68.15
	149.1	19.35		110.45	302.4
	120.15	268.65		174.15	44.4
	16.5	15.45		119.75	264.7
	56.2	1054.35		112.05	334.2
	31.4	193.75		269	82.65
	18.65	196.75		77.95	30.85
	85.75	509.6		132.8	54.35
	181.2	79.3		38.05	111.95
	125	81.15		89.1	144.05
	27.5	118.5		44.35	259.2
	20.25	203		90.25	47.1
	60.95	62.5		27.1	179.2
	24.9	490.8		160.7	85.35
	42.9	413.2		121.8	100.35
	33.25	35.25		126.6	52.6
	78	193.2		99.3	189.05
	53.25	128.65		243.75	197.65
	227.15	95.45		47.2	84
	35.55	1033.25		527.2	197.6
	24.9	490.45		148.95	71.65
	14.6	416.95		57.3	132.7
	38.3	1027.8		130.95	428.5
	177.25	360.9		57.1	683.25
	199.35	337.15		36.6	269.55
	78.35	101.15		47.55	57.9
	79	22.25		187.65	62.9
	61.15	249.1		285.95	70.5
	137.35	465.5		455.55	944.7
	47.85	193.35		342.35	71.5
	47.8	48.9		334.1	577.2
	63.2	464.2		121.45	74.85
	135.3	108.45		227.9	64.5
	84.45	118		232.95	94.5
	27.8	13.5		84.15	31.9
	21.65	133.45		43.2	445.8
	45.05	339.45		36.65	159.8
	32.3	84.4		351.15	525.8
	86.8	127.35		92.1	98.55
	47.25	129.4		563.45	126.15
	223.7	163.15		17.5	54.85
	15.3	183.25		26.05	145.25
	102.7	88.4		82.75	83.3
	90	22.45		148.8	38.05
	62.8	757.2		427.45	56.4
	42.55	748.8		86.35	51.35
	116.2	291.9		53.7	568.8
	66.5	13.5		97	404.45
	58.7	102.45		152	429.85
	31.1	188.1		39.85	222.9
	370	26.6		204.05	158.9
	83.7	58.1		26.25	320.6
	26.05	150.15		388.45	117.1
	131.9	534.5		112.7	187.8
	196.1	706.15		229.15	116.1
	149.55	175.7		400.95	276.45
	16.35	341.45		172.3	53.35
	132	257.6		20.1	214.8
	26.75	230.75		33.75	1245.6
	168.3	107.2		82.5	326
	59.6	57		30.85	214.75
	189.55	13.6		168.9	32.95
	43.4	62.1		31.2	129.15
	67.4	180.05		180	170.8
	34	150.5		221.05	819.05
	80.8	64.1		314.55	87.15
	35.6	1172.2		148.5	71.2
	21.55	269.35		25.55	364.55
	161.8	124.85		69.75	244.55
	88.2	74.3		31.35	141.9
	29.55	196.35		121.1	207.2
	150.8	81.25		131.3	201.15
	289.8	200.2		75.5	52.7
	190.7	924.85		651.2	149.15
	189.45	18.55		152.6	91.9
	77.15	133.05		165.9	65.25
	59.35	188.45		320.3	123.3
	76.9	45.45		316.95	155.7
	109.55	285		327.2	74.85
	67.15	79.65		112.05	78.85
	113.15	195.3		139.35	366.65
	81.4	33.15		39.7	151.15
	22.8	482.2		40.35	209.85
	271.3	363.1		132.7	76.95
	127.85	179.8		1102.5	239.4
	259.8	203.4		33.35	88.95
	137.8	583.9		34.55	86.5
	129.45	120.4		58.4	161.55
	144.9	47.9		72.9	86.35
	118.65	2139.45		41.95	249.6
	48.6	50.6		34.6	297.6
	23.15	82.2		73.95	275.7
	184.4	218.2		30.65	349.8
	37.25	214.45		31.2	54.45
	28.5	201.35		68.5	117.05
	74.15	309.45		63.7	146.4
	326.6	354.7		47.25	50.6
	77	161.35		87.35	839.25
	301.9	375.3		76.75	79.5
	88.8	31.4		66.25	51.2
	66.8	65.25		49.85	240.2
	12.65	193		49.25	154.55
	98.4	139.6		39.1	306.2
	35.25	63.4		33.65	43.35
	87.3	34		36.15	174
	31.8	89		25.1	211.75
	155.6	208.1		26.45	264.2
	66.65	305.85		58.25	605.3
	183.8	170.25		71.5	90.4
	22.95	413.65		34.9	299.5
	154.4	110.7		112.95	40.95
	63.15	193.65		62.75	875.9
	89.55	1171.1		42.85	360.9
	62.1	546.5		45.65	236.65
	297.8	281.9		27.4	140.6
	407.9	722.75		35.45	33.45
	53.1	23.4		31.9	466.65
	158.4	277.4		76.4	110.9
	66.1	291.5		51.7	140.7
	83.75	841		97.9	240.6
	15.7	644.25		31.5	844.05
	122.75	163.9		49.6	54.8
	211.05	236.4		71.1	101.4
	209.65	473.6		40.65	134.65
	227.7	132.8		46.75	273.5
	81.8	86.1		43.95	286.8
	52.55	71.3		70.4	78.85
	58.3	558.4		26.7	56.15
	58.6	273.3		41.5	106.05
	79.55	85.25		91.9	181.1
	28.1	229.7		35.65	61.05
	13.95	282		237.75	124.95
	44.9	414.45		63.75	670.2
	23.3	43.1		193.85	309.55
	60.85	241		74.9	155.35
	213.3	75.2		130.95	249.85
	46.9	87.7		45.5	540.75
	54.6	111.1		50	98.55
	120.9	496.5		37.8	91.85
	31.35	17.25		36.4	152.7
	27.7	118.15		34.2	127.95
	97.85	328.45		42.15	338.4
	20.1	36.9		53.55	46.85
	56.7	94.9		41.1	450.2
	104.7	375.35		32.35	191.05
	51.95	77.75		43.95	1191.9
	21.1	431.55		26.15	221.8
	177.9	935.45		39.5	203.25
	45.35	518		49.05	138.25
	21.95	87.95		52.75	133.7
	27.75	63.45		24.3	182.2
	132.2	612.4		33.7	149.85
	144.25	408.6		56.75	70.3
	50.65	130.05		29.35	706.65
	105.2	32.5		25.6	76.95
	48	217.55		34.5	181.7
	35.15	109.65		37.8	661.2
	148.75	641.65		32.85	64.65
	100.8	545.7		48.1	272.55
	41.45	80.15		51.2	65.75
	32.85	100.5		47.55	48.3
	111.85	30.9		29.5	33.4
	387.8	489.05		48.3	92.55
	222	127.65		60.75	391.75
	204.75	56.2		37.75	938
	129.75	514.95		27.55	161.55
	92.35	506.2		32.45	183.75
	303.8	170.8		27.2	112
	68.95	85.8		25.55	143.6
	56.75	154.25		32.1	757.3
	125.8	895.3		142.95	548.05
	53.3	315.15		28.75	400.85
	2234.05	149.45		69.65	118.95
	14.9	317.1		46.95	656.7
	27.1	354.75		31.25	936.6
	15.15	166.05		41.05	327.5
	73.1	134.3		68.7	37.5
	75.4	93.55		112	60.45
	41.9	222.6		58.2	49.4
	29	673.6		37.95	144.9
	22.95	145.35		51.4	147.2
	85.15	113.55		59.45	47.95
	22.3	14.6		33.25	53.4
	21.55	317.9		27.65	58.5
	69.3	35.75		101.2	34.5
	62.7	359.15		36.4	282.85
	29.05	261.9		48.2	72.6
	36.3	283.55		107.95	373.05
	89.35	188.15		65.45	74.15
	75.05	216.2		51.25	387.9
	21.05	22.45		27.95	791.2
	25.7	596.55		68.4	741.8
	112.2	112.5		83.2	118.35
	65.1	368.4		112.55	264.25
	19.35	100.2		34.3	826.95
	77.5	317.65		27.4	552.35
	22.25	42.85		27.45	372
	73.85	85.8		44.15	30.4
	12.2	850.05		42.35	242.35
	51.6	83.65		29.25	523.3
	19.2	194.35		41.95	630.65
	22.35	169		47.7	354.35
	49.95	275.85		34.45	406.85
	57	166.2		30.7	97.1
	35.05	19.75		295.75	226.7
	18.6	32.7		92.05	482.45
	42.5	40.3		38.6	415.75
	75.4	188.45		51.9	139.5
	35.15	81.75		31.6	553.85
	13.45	275.1		36.75	105.25
	29.3	195.75		42.5	32.55
	61.55	19.5		39.2	434
	76.3	378.25		66.7	1308.05
	19.55	296.3		123.7	554.7
	17.85	57.3		54.5	780.65
	16.9	132.1		131.3	66.55
	42.95	603.85		38.1	692.65
	154	15.9		77.6	67
	16.5	172.75		92.1	71.1
	25.85	85.2		126.15	496.2
	14.25	87.8		209.3	52.05
	40.25	33.75		65.2	56.15
	117.85	29.75		35.35	1184.8
	32.75	383.9		31.85	55.05
	62.95	117.65		16	55.1
	92.1	255.55		61.85	52.9
	75.45	57.9		81.85	58.85
	25.9	853.65		31.7	108.7
	55.65	312.75		72.65	66.05
	71.2	184		128.5	850.5
	99.05	28.6		24	214.9
	34.15	34.05		27.05	931
	60.9	187.5		212.85	1087.35
	84.95	150.8		30.5	164.4
	126	502.1		46.65	21.85
	27.4	125.55		250.3	692.4
	53.45	24.5		120.3	329.55
	69.5	2178.35		71.6	641.4
	151	310.8		44.3	116.15
	37.55	73.65		30.3	136.6
	82.1	76.75		48.45	489.35
	40.65	124.6		23.7	390.55
	68.5	149.95		137.2	369.45
	20.85	96.05		66.9	1540.25
	43.1	376.05		94.9	1828.65
	42.15	142.05		54.9	410.75
	163.55	121.15		84.6	201.75
	12.95	93.6		17.35	102.4
	59.15	764.65		24.65	182.6
	38.8	24.2		33.9	425.2
	12.55	31.4		32.8	121.95
	13.15	64.2		95.2	353.65
	24.4	127.9		204.75	113.5
	44.5	230.95		23.35	216.3
	53.75	72.1		47.65	137
	36.75	78.1		86.3	763.5
	152	233.1		36.15	36.9
	114.1	146.85		163.75	40.4
	41.2	585.4		55.8	214.15
	53.5	354		77.55	208.3
	20.5	275.1		91.3	150.9
	20.05	58		47.9	241.45
	48.3	82.5		13	207.25
	29.15	139.2		40	256.6
	182.9	276.9		41.5	425.45
	72.1	167.4		110.55	164.65
	223.3	93.4		80.1	212.5
	30.2	320		64.55	207.6
	195.2	31		45.9	42.2
	28.35	265.05		31.6	131.15
	35.4	631.15		66.95	176.1
	43.45	393.45		164.2	36.15
	15.1	107.35		40.9	264.05
	93.55	124.35		71.55	892
	51.85	227.5		52.15	291
	64.7	128.35		53.25	51.75
	61.25	47.05		104.55	248.85
	169.05	65.4		27.3	871
	32.8	718.85		41.95	55.4
	76.55	1036.5		76.25	513.15
	106.65	245.05		31.3	377.4
	268.25	85.9		107.35	104.1
	42.7	224.2		30.35	72.75
	44.75	437.95		82.9	235.2
	172.35	476.1		74.95	208.1
	75.9	15		40.65	80.1
	97	280.65		99.25	112.05
	102.9	192.4		26.7	83.7
	30.7	78.45		135.45	36.55
	90.35	94.95		35.85	201.75
	197.7	149.85		57	164.25
	120.7	300.05		42.25	181.5
	31.3	149.4		50.65	191.6
	43.6	208.45		426.95	62.85
	46.65	765.1		91	150
	68.2	560.05		103.8	166
	37.05	18.7		66	29.65
	20.55	55.35		38.95	772
	43.95	658.9		71.95	501.05
	154.1	102.95		107.3	126.2
	157.1	45.15		80.95	727.85
	191	576.5		87.45	622.7
	58.9	580.25		588.35	775.8
	51.35	226.65		322.35	255
	21.15	349.55		31.95	234.35
	19.45	67.7		27.2	883.7
	28.5	383.9		24.05	62.9
	25.8	104.9		57.3	102.85
	144.35	111.95		41.35	99.05
	207.1	84.9		47.1	22.7
	46.95	241.95		24.55	375.85
	95.75	15		68.2	59.15
	31.8	220.8		128.5	926.2
	42.15	274.3		117.05	35.05
	91.05	57.05		61.2	120.7
	141.35	1294.5		37.2	379.05
	25.5	102.25		54.45	65.7
	26.45	14.15		86.5	158.85
	114.9	155.7		37.15	604.3
	31.4	77.05		36.05	248.4
	30.55	249.65		124.2	32.1
	39.8	159.05		45.2	174.2
	51.55	102.9		127.6	748.45
	97.1	154.4		27.15	75.05
	38.15	218.1		176.5	439.15
	39.3	135.3		45.75	263.85
	43.95	351.05		210.05	215.7
	59.75	192.85		137.55	55.35
	59.65	158.65		310.25	619.4
	79.25	350.35		54.55	955.2
	73.9	202.45		46.55	126.6
	18.25	54.3		159.25	539
	273.7	136.8		108.15	593
	123	605.9		77.05	1010.55
	184.55	334.45		76.35	226.4
	34.15	75.5		97.85	1530.15
	162.3	142.6		74.8	537.35
	61.4	55.7		187.2	369.95
	79.85	60.55		383.85	21.95
	172.3	121.85		74.1	701.15
	56.1	32.85		55.55	291.95
	198.55	24.15		36.05	604.1
	92.55	60.8		142.4	95.75
	29.7	569.55		71.6	341.35
	17.35	267.85		193.8	285.35
	27.6	227		85.65	53.25
	62.05	84.35		63.2	559.75
	40.3	271.4		24.95	543.8
	53.4	92		173.45	81.85
	107.55	50.15		104.3	372.45
	186.4	560.5		127.55	68.35
	145.1	606.7		71.7	288.6
	72.25	417.45		482.65	66.45
	49.75	57.8		77.35	254.85
	12.6	159.65		29.65	488.6
	96.55	312.5		110	429.85
	42.95	304.45		26.8	671.85
	84	261.95		93.8	331.65
	36.95	196.95		324.85	476
	69.3	496.3		33.25	349.35
	20.95	137.25		60.05	101.5
	122.1	37.9		32.15	395.9
	128.45	400.25		70.25	269.05
	63.25	250.85		69.4	362.4
	18.9	318.45		107.95	228
	71.2	449.05		243.1	315.3
	27.1	373.25		140.95	892.9
	72.5	180.65		164.2	92.8
	56.45	554.15		178.1	549.1
	115.1	46.4		156.85	1637.35
	62.6	822.65		241.65	178.2
	53.55	19.1		106.85	439.6
	34.5	124.55		114.75	219.1
	18.3	181.4		211.45	69.35
	92.35	141.25		56	148.05
	53.7	82.55		39.25	421.7
	32.25	263.55		121.45	348.05
	210.85	149.5		65.25	47.2
	64.55	610.85		241.2	94.15
	117.15	702.35		152.25	161.85
	108.9	133.9		118.55	484.9
	31.45	521.35		32.35	165.7
	39.35	38.4		29.15	259.1
	146.25	506.25		28.75	57.95
	27.15	121.8		45.8	274.3
	14	602.3		237.1	216.4
	61.05	332.4		53.25	122.15
	123.15	545.5		52.2	751.9
	35.55	68.15		229.5	238.5
	50.6	162.35		30.9	157.8
	147	57.3		121.35	153.6
	279.15	21.65		190	53.2
	138.45	179.05		74.85	33.65
	35.9	143.25		195.8	158.15
	47.55	29.8		37.15	518.95
	107.5	292.55		137.35	36.65
	88.8	449.55		118.85	720.15
	49.5	88.85		66.25	59.85
	160.1	90.35		104.55	34.3
	20.3	216.65		61.05	509.85
	74.1	67.05		61.25	54.45
	17.35	323		130.1	274.45
	110.05	24.9		67.1	197.7
	70.75	348.5		174.15	67.3
	71.25	37.35		140.05	970.95
	64.6	35.6		90.75	147.4
	63.65	209.6		297.2	483.45
	104.4	280.85		231.9	152.75
	166.7	126.95		37.8	33.4
	538.3	179.45		71.5	49.6
	136.95	206.2		30.3	165.2
	52.55	637.35		166.75	204.7
	96.5	140.95		75	362.55
	108.65	63.65		94.9	375.75
	147.95	143.2		146.35	114.2
	210.15	101.75		94.8	36.2
	155.75	210.55		49.3	52.55
	144.45	87.65		363.2	66.15
	77.85	446.15		54.7	57.05
	55.4	120		170.05	52.65
	69.55	141.65		65	130.2
	19.5	132.25		123.6	69.15
	36.2	1671.35		224.05	37.65
	87.1	374.1		86.55	164.1
	20	156.8		246.1	443.3
	88.45	95.8		599.7	161.35
	74	215		39.1	378.35
	64.7	675.05		87.9	537.55
	66.95	24.6		143	198.8
	50.45	136		44.8	112.95
	56.45	305.2		138.85	98
	69.9	104.55		140.4	45.55
	37.65	85.75		150.8	61.75
	225.6	27.85		50.45	450.4
	40.4	88.75		121.9	39.65
	37.35	428.25		25.25	64.7
	73.6	804		120.75	46
	219.4	41.5		75.75	37.05
	106.6	814.05		731.85	43.75
	87.35	178.35		184.6	40.15
	16.95	583.8		215.95	151
	70.25	1325.55		158.75	154.7
	39.6	169.5		129.65	124.25
	124.35	96.7		190.75	37.8
	120.25	196.4		571.1	53.5
	55.1	36.55		29.5	69.7
	38.25	18.8		159.65	303.3
	186.75	75.9		251.4	77.95
	128.9	475.95		347.55	531.35
	71.25	618		50.8	66.05
	133.9	269.6		233.85	289.6
	107.9	336.6		182.8	176.85
	27.65	170.2		268.45	110.5
	14.4	165.1		188.65	41.75
	278.35	104.2		52.85	61.75
	38.35	56.35		309.3	120.35
	53.25	691.65		254.4	227.75
	67.2	45.05		250.05	103.05
	101.8	22.6		121.15	63.75
	166.75	301.45		44.3	134.1
	146.55	317.15		166.6	139.45
	19.9	53.25		48.05	111.65
	28.85	22.95		65.1	159.45
	109.05	126.95		35.25	209.9
	292.05	61.4		177.95	109.75
	34.25	188.55		32.7	187.45
	58.7	135.75		304	188.2
	212.9	276		77.75	171.05
	187.05	624.95		28.55	345.45
	41.15	305.2		140.55	242.6
	594.25	168.15		232.8	171.75
	260.2	117.95		252.05	59.85
	275.25	938.7		140.15	242.3
	93.9	484		40.4	238.45
	120.9	203.3		124.85	412.45
	48.8	87.05		258.35	137.05
	194.7	17.85		162.55	264.85
	48.8	51.5		104.6	263.1
	90.75	86.2		191.1	146.55
	79.75	332.55		97.8	659.75
	114.7	180.75		153.05	494.15
	50.8	130.6		182.4	160.85
	369.35	1178		208.7	48.6
	146.1	384.85		31.45	298.3
	80.1	239.55		64.4	123.85
	106.15	212.55		93.9	34.9
	236.45	366.7		182.6	35.45
	190.9	72.1		70.65	71.95
	73.5	13.75		29.7	670.1
	86.5	719.4		34.1	124.7
	109	148.95		201.05	695.3
	162.95	83.8		131.8	201.1
	72.35	22.4		116.05	833.05
	28.2	91.15		58.1	240.9
	30.2	79.2		172.8	820
	219.15	364.95		131.85	356.35
	195.5	293.5		250.65	27.7
	119.95	507.9		103.35	215.7
	279.55	293.05		68.9	55.5
	96.5	689.1		26.2	17.85
	98.15	625		83.75	265.35
	19.2	89.85		49.6	207.65
	201.95	187.7		248.7	408.1
	92.6	2977.85		459.7	282.55
	108.45	130.2		559.5	111.05
	19.35	35.75		93.5	65.55
	157.5	86.8		31.45	35.6
	63.2	197.3		180.05	260.2
	96.8	60.25		120.75	336
	61.8	525.7		234.05	183.7
	100.8	112.6		34.75	69.85
	100.5	498.45		269.1	654.75
	14.8	212.9		230.9	231.5
	42.85	39.85		106.15	236.05
	42.9	364.35		298.95	314.15
	41.3	25.25		168.8	467.85
	25.15	181.7		573.05	766.75
	21.05	16.95		40.5	259.25
	17	23.25		191.2	110.8
	28.75	16.25		214.9	67.9
	18.25	46.25		54.4	101.75
	50.2	80.3		371.8	91.8
	59.95	305.6		162.6	343.5
	64.85	243.05		52.45	189.4
	73.9	52.25		34	54.8
	52.75	98.95		205.15	125.9
	54.6	31.3		111.25	219.9
	27.95	98.55		92.05	185.75
	28.9	77.35		36.35	315.95
	46.35	85.7		106.85	84.1
	34.15	118.35		341.25	142
	39.35	436.65		65.7	40.4
	16.25	22.2		94	432.85
	40.9	448.25		43.85	44.75
	23.05	256.05		72.45	308.5
	35.4	193.75		232.7	319.65
	72	92.55		166.7	364.55
	39.35	104.05		73.55	48.9
	31.95	654.8		104.9	56.95
	30.25	342.95		43.6	208.9
	14.35	620.05		296.35	37.95
	54.7	47.7		150	254.3
	32.3	301.5		298.4	172.5
	67.8	520.05		207.95	91.1
	38.8	199.2		168.2	281.05
	20.3	1182.85		319.4	520.55
	102.9	454.75		29.4	79.75
	109.6	344.25		72.4	214
	30.65	119.25		459.4	142.85
	17.15	588.6		47.15	189.65
	49.75	1367.85		185.2	273.15
	21.9	91.7		165.35	32.8
	21.1	310.2		140.15	401.5
	42.25	110.5		86.15	228.6
	14.35	412.95		487.5	430.6
	21.9	255.35		128.35	365.05
	21.05	422.35		37.15	180.55
	75.5	387.5		171.05	211.4
	18.9	121.2		398.7	1096.35
	89	182.65		84.55	159.15
	30.5	538.35		135.25	76.25
	101.3	361.6		388.35	211.5
	114.5	219.6		264.9	57.2
	26.1	1261.4		52.55	159.4
	117.15	208.8		38.3	63.75
	17.65	92.75		463.5	356.2
	27.95	30.15		109.9	282.3
	72.75	92.85		295.5	91.85
	80.35	327.8		26.45	70
	87.65	156.4		82.05	65.2
	24.85	1313		138	167.95
	69.3	20.65		121.4	301.7
	13.65	317.8		165.25	440.3
	26.25	195.95		82.9	324.55
	21.4	27.2		376.3	62.25
	25.25	151.8		60.15	257.45
	68.15	503.6		56.75	60.25
	31.4	49.9		48.05	198.35
	29.7	164.05		89.3	132.6
	13.05	649.2		336.3	76.6
	70.4	387.5		444.4	193.2
	44.35	131.4		154.9	163.05
	26.5	111.1		328.85	682.75
	49.95	472.8		118.45	191.25
	52	420.65		151.05	125.8
	43.55	193.15		67.55	109.85
	48.4	18.2		241.1	98.7
	23.3	295.15		37.3	275.6
	26.05	774.85		55.35	318.65
	38	97.1		20.5	139.1
	17.5	1058.75		62.85	72.5
	39.95	89.9		28.45	190.7
	46.15	412.95		96.25	285.35
	75.6	139.05		50.9	38.1
	122.9	52.7		52.65	67.3
	31.9	243.65		110.3	74.65
	33.4	22.45		31.65	42.8
	33.35	150.55		326.85	103.6
	68.45	146.1		526.05	50.45
	52.45	414.8		60	79.7
	85.85	245.8		267.05	63.5
	46.55	825.6		265.3	69.4
	31.1	57.7		63.8	308.15
	121.65	119.75		77.9	76
	81.45	195.8		103.7	41.3
	19.9	1297.5		441.3	123.95
	20.55	300.75		44.9	93.05
	45.6	234.65		114.35	55.7
	65.95	168.5		176.6	39.7
	104.9	72.5		42.3	116.35
	30.1	466.15		53.9	217.85
	69.9	264.35		44.85	73.65
	41.5	382.95		94.15	140.9
	44.85	392		86.8	34.45
	18.55	200.15		34.25	129.9
	102.6	22.45		33.95	234.5
	59.7	363.15		150.35	50.75
	25.2	150.25		216.3	49.55
	42.65	224.15		35.45	181.85
	33.95	71.05		39.25	377.2
	58.75	262.8		130.25	63.7
	74.95	42.55		320.45	120.65
	22.75	50.75		292.75	378.2
	45.3	241.35		28.95	274.4
	74.5	640.15		46.6	556.25
	20.85	547.1		48.7	120.1
	108.8	437.75		4.4	98.05
	42.4	19.3		75.85	104
	74.55	60.6		145.9	189.35
	53.65	22.05		151.6	315.5
	16.75	84.65		49.2	108.5
	14.05	69.85		23.25	183.15
	41.45	278.15		189.65	66.05
	26.55	366.75		95.4	345.85
	24.05	274.25		125.15	40.45
	104.45	36.25		169.35	274.85
	30.9	23.6		115.9	52.85
	15.85	36.3		35.5	229.85
	86.8	836.55		138.55	267.85
	31.8	124.3		256.3	59.2
	60.35	125		168.55	277.4
	15.1	463.05		59.5	250.1
	43.95	84.65		391.95	258.75
	30.5	151.65		211	205.55
	52.5	421.75		31.1	647.75
	48.95	2210.4		143.25	121.85
	67.9	20.9		257.95	225.3
	57.55	37.15		46.1	103.75
	77.15	53.2		74.8	39.35
	97.55	218.95		78.25	94.05
	271.2	22.95		56.5	94.95
	47.4	66.6		114.05	67.15
	55.5	52.25		84.85	219.55
	90.8	337.25		195.75	127.35
	37.55	22.35		178	129.45
	30.75	22.05		65.95	53.95
	76.55	226.65		81.3	293.6
	50.6	81.15		139.25	90.45
	43.4	291.95		42.65	108.6
	82.7	92.7		161	90.05
	16.2	186.3		352.8	66.6
	28	38.75		125	219.5
	37.95	186.75		525.05	123.75
	111	310.65		148.35	199.75
	46.55	64.4		35.05	96.9
	65.5	26.35		187.65	105.8
	273.4	224.35		132.45	117.1
	36.15	131.4		238.55	94.95
	19.65	23		50.75	50.45
	80.55	118.05		117.3	63.75
	104.6	38.4		52.9	290.7
	160.05	119.45		559.55	186.3
	27.45	45.55		53.3	321.8
	70.75	86.1		183.3	200.45
	63.2	184.6		6.15	272.45
	74.1	98.6		749.4	604.7
	38	159.85		27.85	268.9
	32.35	29.7		218.4	61.1
	120.8	237.8		260.05	69.3
	24.2	95.55		184.1	86.4
	36.9	51.2		42.45	488.8
	15.95	62.3		52.25	109.55
	262.55	127.75		43.85	204.2
	48.05	219.45		56.8	257.6
	34.3	69.9		71.1	104.75
	70.5	72		61.95	407.3
	64.55	538.55		139.8	99.5
	160.35	31.6		118.25	80.9
	63.5	14		45.2	143.65
	28.8	143.35		191.85	202.7
	218.25	434.3		66.35	54.4
	218.4	91.65		219.55	104.35
	355.65	50.25		144.35	147.05
	82.05	30.9		63.5	118.15
	72.65	210.5		152.9	89.2
	62.55	428.45		47.15	90.3
	85.3	81.7		307.45	165.25
	48.2	46.75		60	346.8
	109.55	161.15		142.8	88.25
	83.85	64.15		111.2	108.4
	55.6	122.45		247.5	150.65
	47.5	74.7		79.25	228.85
	66.35	255.2		119.9	45.15
	15.45	93.4		479.9	52.1
	104.8	331.6		120.5	21.2
	125.8	87.9		75.6	550.3
	95.2	39.95		244.85	235.45
	67.4	22.15		254.75	100.4
	46.85	55.75		160.95	88.4
	52	114.65		123.55	86.55
	288.85	221.5		85.8	274.5
	108.75	57.7		145.05	141.1
	175.75	145.25		414.9	418.85
	67.9	189.95		76.05	111.7
	225.65	219.4		148.8	69.8
	106.1	341.8		50.6	194.7
	49.35	182.95		30.9	45.1
	58.3	434.5		41.15	146.4
	168.6	168.9		82.05	400.25
	34.75	206.8		72	39.25
	145.9	178.5		16.3	86.4
	177.65	618.05		39.8	160.15
	28.2	31		56.1	176.7
	22.9	108.95		252.8	91.45
	45.45	292.85		78.15	172.1
	215.75	256.25		44.9	37.95
	116.4	526.05		167.9	42.25
	327.05	328.9		29.5	59.05
	160.9	83.5		113.45	127.2
	26.75	493.65		50.3	101.85
	162.45	194.1		398.3	91.95
	103.35	235.35		92.75	43.75
	37.55	205.25		40.95	192.9
	135.4	114.65		58.9	107.9
	91	133.85		398.4	52.35
	22	632.7		131.5	95.6
	158.7	216.2		199.45	170.3
	43.9	63.7		357.75	116.2
	61.05	281.45		129.8	179.55
	73.9	175.45		99.15	137.35
	45.7	646.7		538.3	266.65
	130.55	580.1		90.2	42.05
	83.4	481.45		199.2	134.25
	32.75	422.3		29.75	51.35
	56.6	123.85		79.85	89.3
	223.8	167.2		119.5	92.5
	49.2	130.65		244.1	200.6
	318	316.3		378.65	102.4
	32.6	26.85		160.35	52.45
	70.65	164.15		144.95	84.55
	305.85	742.65		43.95	462.15
	61.4	124.4		70.85	94.3
	51.75	265.45		45.75	68.55
	239.9	91.95		91.7	330.25
	14.95	34.1		53.7	188.5
	73.75	89.6		73.1	31.05
	127.55	342.4		178.35	308.15
	17.65	55.25		170.15	61.55
	31.75	110.55		175.55	182.25
	12.65	143.8		67.7	76.05
	98.65	38.1		215.85	355.45
	163.75	31.2		103.45	167.6
	219.1	118.85		90.75	40.65
	201.35	76.9		51.6	99.7
	213.95	269.7		111.15	42.55
	65.05	35.2		141.9	45.2
	107.9	141.6		212.45	72.45
	64.65	100		265.75	88.5
	25.45	51.4		180.4	91.2
	14.35	82.7		129.75	92.8
	30.2	123.2		30.5	43.55
	15.4	83.3		40.75	53.9
	181.35	120.75		31.1	189.75
	109.35	187.8		88.2	197.85
	109.5	21.2		48.65	157.7
	393.9	338.95		31	410.95
	71.85	312		42.1	112.1
	30.65	1154.5		288.4	152.1
	83.35	276.8		115.05	38.25
	22.95	73.2		55.2	161.7
	149.85	359.2		278.95	66.2
	130.2	274.35		47.15	191.05
	90.35	63.4		72.1	202.05
	38.65	54.85		61.4	56.2
	102.55	386.35		266.9	129.7
	46.65	148.5		129.55	64
	50.05	209.65		240.3	56.5
	2191.1	618.35		120.5	107.8
	34.9	86.1		130.35	173.3
	83.15	100.8		286.45	213.45
	36.1	382.15		63.3	57.65
	65.15	134.8		110.7	91.5
	34.55	104.65		39.2	139.3
	61.8	225.8		107.25	62.6
	38.35	314.25		151.9	147.1
	73.2	603.7		124.2	346.9
	41.35	50.7		240.05	142.65
	41.4	526.1		38.65	352.85
	65.1	51.25		363.8	576.7
	39.65	209.15		157.85	82.35
	69.75	34.5		215.95	81.85
	18.4	121.95		76.5	95.7
	74.3	434.65		178.85	129.8
	46.4	259.35		357.85	241.75
	115.55	302.3		206.55	250.85
	42.95	108.4		139.45	229.55
	37.7	48.45		284.65	76.7
	97.4	185.3		61.55	177
	38.95	70.15		34	93.05
	50.9	27.8		239.25	114.15
	36.25	158.45		404.35	231.85
	27.7	278.9		38.85	47.85
	14.5	78.4		144.1	21.95
	26.8	20.3		199.55	99.85
	37.35	84.8		130.95	86.3
	24.45	15.2		335	269.65
	87.35	46.45		225	633.75
	25.25	97.2		62.3	287.5
	77.7	181.75		47.25	76.05
	23.85	35.95		65.2	178.4
	51.8	228.85		42.95	108.35
	120.35	108		147.7	58.65
	19.35	46.65		112.6	42.7
	101.05	46.05		198.55	117.45
	33.65	87.75		485.85	67.9
	275.3	120.1		241.25	788.15
	49.2	136		275.35	31
	100.15	34.45		39.5	36.75
	16.6	182.25		34.1	122.6
	18.45	32.25		204.15	330.6
	116.3	33.05		270.3	195.8
	64.35	206.15		186.75	258.4
	316.85	552.1		500.7	65.8
	78.9	74.1		71.25	314.6
	30.65	23.1		321.45	60.9
	150.1	470.1		27.5	80.65
	143.9	78.7		146.95	183.8
	36.05	36.35		117.9	195.1
	43.8	86.05		228.65	101.1
	34.4	93.3		576.3	36.9
	41.15	60.8		147.4	134.25
	38.15	270.35		45.15	40.8
	367.05	87.25		108.65	134.7
	131.35	58.15		199.7	144.3
	119.75	99.2		100.95	320.5
	120.85	60.7		142.15	255
	73.6	54.9		397.95	153.05
	15.1	139.9		88.45	116.3
	36.95	82.05		351.1	385.75
	28.45	100.7		60.7	208.2
	93.85	126.5		117.15	54.9
	171.15	231.95		77.6	39.6
	31.25	53		65.55	140.7
	24.5	133.7		136.85	115.65
	18.65	56.85		268.5	153.35
	76.4	15.15		27.6	58.75
	186.35	327.75		102.05	504.3
	68.35	184.25		28.4	105.55
	238.5	61.25		153.75	98.15
	86.7	710.05		250	291.05
	212.45	132.75		38.65	173.05
	47.5	207.85		256.3	168.25
	45.3	26		51.5	188.25
	58.45	58.3		66.5	74.15
	113.45	115.15		123.4	39.8
	75.75	370.8		32.05	165.55
	26.95	26.35		356.8	146.9
	295.1	231.1		45.9	76.35
	62.6	34.2		96.75	333.05
	44.85	336.6		120.3	618.65
	216.85	61.4		34.3	58.9
	142.65	355.85		148.35	144.5
	75.15	52.55		171	70.95
	39	45.55		72.6	64.95
	22.4	61.7		119.2	55.25
	63.35	247.8		53.2	209.05
	101.3	39.9		56.4	150.1
	115.8	842.2		263.1	114.8
	166.2	181.25		43.7	74.3
	95.2	53.35		88.65	47.1
	55.7	40		70.5	59.8
	150.85	408.85		207.7	299.8
	127.5	39.8		99.5	49.65
	99	28		74.3	110.4
	34.25	49.65		214.1	48
	162.05	14.1		152.4	59.05
	126.5	138.45		56.7	27.1
	21.45	46		97.1	152.5
	272.7	27.8		148.65	232.9
	17.65	117.4		111.2	233.7
	144.1	22.95		703.6	155.2
	128.85	146.2		201.55	95.8
	99.85	152.6		116.3	113.75
	57.75	12.95		176.15	55.2
	216.9	184.95		97.05	169.35
	64.85	79.65		236.3	76.35
	98.65	537.5		106.2	15.95
	45.35	20.6		91.5	55.35
	135.55	164.9		158.4	81.1
	75.3	204.1		132.25	81.35
	231.5	276.1		31.1	69.95
	120.9	782.35		39.3	71.8
	21.5	42		227.9	62.15
	56.65	364.9		107.45	115.75
	351.7	48.3		289.4	33.25
	22.05	179.45		105.8	45.15
	70.05	318.85		255.85	174.5
	28.2	519.85		133.1	78.15
	43.45	60.1		349.6	62.05
	133.45	36.1		77.7	49.8
	107.1	41.1		62.95	130.65
	58.95	91.2		69.1	186.35
	32.7	304.8		107.3	69.5
	95.2	170.95		170.2	296.5
	46.35	213.6		208.65	68
	64	590.75		112.4	174.25
	296.15	78.25		145.05	97.75
	96.6	53.35		33.3	47.35
	74.35	13.25		36.55	60.75
	197.35	104.85		139.25	185.65
	109.05	73.9		158.2	99.95
	140.55	368.2		27.85	122
	100.4	43.75		243.6	349
	79.05	34.9		126.45	392
	163.85	191.3		92.65	95
	14.95	446.9		172.15	22.8
	47.25	15.9		91.25	54.55
	34.9	63.05		86.55	234.35
	62.85	387.75		110	224.6
	58.2	51.95		48.35	64.1
	133.1	301.85		676.3	142.8
	61.35	273.6		183.9	425.1
	121.85	29.2		89.55	398.9
	74.8	182.15		124.6	167.9
	20.15	106.85		141.3	188.35
	233.85	52.55		51.25	70.25
	55.1	259.3		52.15	62.9
	233	239.1		216.7	136.05
	27.8	381.3		73.8	45.5
	248.75	122.8		477.4	106.55
	108.6	406.65		192.2	154.7
	30	101.75		400.35	43.3
	70.75	27.95		312.45	250.9
	2284.45	90.65		276.25	174.5
	53.25	312.1		398.75	126.2
	66.8	15.2		361.8	544.25
	115.85	231.25		202	222.35
	26.1	44.95		281.85	85.8
	84	356.7		96.65	42.15
	28.75	94.35		157.15	58.5
	105.7	388.7		298.05	71.25
	160.8	171.7		96.85	126.35
	64.4	112.65		55.6	110.2
	62.2	388.05		159.05	57.6
	21.05	40.75		195.7	109.9
	24.55	262.4		93.55	50.6
	148	181.15		90.15	105.4
	80.45	370.75		28.3	195.7
	36.75	25.6		39.7	182.1
	49.5	154.25		30.8	57.15
	47.2	228.35		206.6	187.55
	40.95	321.35		98.2	165.8
	17.15	46.45		172.15	117.45
	32.4	339.6		59.95	173.65
	88.8	27.85		55.75	169.7
	72.8	78.15		176.85	124.35
	79.7	374.25		251.1	46.4
	101.7	18.3		26.8	39
	47.35	56.9		37	127
	42.85	266.5		73.55	71.8
	68.7	630.9		135.95	374.55
	27.4	77.05		33.9	228.55
	18.7	71.45		132.2	299.3
	87.7	179.45		96.3	54.45
	68.35	194.9		163.85	41.5
	42.55	34.7		236.7	38.15
	65.5	956.9		46.95	74.25
	51.6	151.1		297.75	261.1
	54.8	225		29.7	22.45
	55	65.15		134.1	189.95
	43.25	179.95		121.9	113.5
	46.25	136.3		97.05	103.75
	29.1	217.15		188	131.35
	57.3	25.8		232.5	77.95
	75.65	89.75		98.85	146.2
	42.15	59.5		195.45	340.05
	80.75	19.7		186.35	67.7
	53.45	22.35		42.35	116.7
	196.6	76.35		43.9	125.9
	41.85	214.4		134	47.85
	104.4	147.5		119.7	64.8
	112.1	387.15		118.45	194.75
	38	350.25		246.15	143.5
	82.7	148.35		78.3	89.2
	17.05	26.2		431.9	133.15
	176.2	101.2		79.65	656.45
	86.55	28.5		186.8	93.55
	64.9	158.75		138.35	41.2
	31	152.4		350.55	77.3
	74.6	65.35		306.45	84.7
	70.25	398.3		167.6	91.25
	79.95	1029.05		319.5	255.95
	30.2	114		125.95	420.45
	88.9	13.5		1030.3	436.6
	60.85	289.5		153.7	178.8
	61.55	399		327.5	50
	65.5	131.15		75.25	82.7
	24.7	15.05		281.1	170.2
	112.6	357.85		29	133.3
	22.9	60.6		252.1	42.85
	22.4	489.5		31.75	218.2
	86.25	13.6		156.15	91.65
	53.65	325.1		290.15	333.45
	50.5	12.2		247.15	70.3
	55.5	460		80	63.95
	33.55	377.55		103.6	97.2
	143.8	160.95		99.9	68.75
	23.15	85.2		92.65	215.6
	101.85	390.55		41.15	427.85
	222.05	46.85		294.95	225.45
	31.4	43.2		565.1	336.65
	217.5	258.65		66.15	99.25
	29.5	200.65		221.4	85.2
	267.25	53.8		32.55	47.3
	173.55	231.25		84.5	501.85
	59.35	246.55		1059.75	57.55
	52.4	95.4		33.7	171.6
	532.55	92.55		61	52.6
	128.65	82.1		5.15	68.05
	82.5	96.1		31.35	96.85
	27.25	54		69.75	38.35
	23.95	83.55		40.25	530.55
	155.75	35.25		50.55	273.75
	76.8	140.15		41.2	42.9
	37	341.25		35.2	225.1
	45.25	207		36.6	85.75
	53.5	99.1		30.3	144.65
	18.15	486.45		63.65	410.25
	68.85	52.75		39.05	101.65
	43.6	162.2		26.35	121.75
	149.15	361.9		23.3	227.95
	32	56.25		49.75	107
	225.55	196.45		40.95	67
	173.4	78.7		23.95	93.75
	269.15	28		95.15	256.1
	61.2	66.2		41.9	123.1
	140.25	425.75		59.5	219.7
	66.25	71.15		47.9	150.9
	21.05	272.2		38.75	80
	17.05	576.05		62.3	34.95
	55.7	47.05		81.95	104.2
	119.35	331.7		26.95	72.05
	68.6	141.75		56.7	69.1
	51.6	550.2		43.25	135
	165.55	48.25		64.1	76.2
	89.25	64.95		57.9	150.8
	28.55	136.3		40.05	73.45
	17.65	365.2		47.15	252.3
	26	95		45.1	323.8
	77.2	34.5		63	50.25
	129	55.45		40.6	67.6
	88.9	262.3		35.75	94.4
	45.25	410.45		30.6	346.1
	26.95	71.05		27	147.55
	60.4	65.15		61	41.65
	81.85	676.3		66.85	46.35
	187.95	80.85		90.6	36.9
	137.95	105.4		20.45	338.6
	188.15	28.45		32.25	644.15
	21.4	330.95		37.85	308.15
	240	123.35		86.35	44.75
	172.65	185.65		101.7	494.2
	224.9	66.6		102.5	127.7
	78.45	90.9		27.5	224.65
	26.65	13		53.75	121.7
	58.85	150.05		94.25	61.75
	93.95	149.15		34.85	70.6
	105.85	332.2		43.25	185.7
	95.5	42.35		93.6	100.7
	44.45	228.75		175.8	53.2
	34.75	35.45		20.95	94.9
	66.8	132		27.9	279.55
	1170.85	63.4		97.75	417.4
	107.05	318.8		84.8	42.9
	97.65	113.65		48.1	98.95
	95	262.45		29	278.65
	16.25	200.1		113.05	97.3
	20.35	138.3		84.05	211.85
	111.15	536.45		47.75	233
	41.35	296.5		44.05	55.45
	213.7	576.75		46.45	113.95
	64.2	152.8		9.65	175.6
	26.2	837.95		38.1	233.7
	155.5	277.75		19.5	179.25
	90.2	74.75		27.2	112.25
	34.9	425.8		83.9	84.15
	37.5	62.05		58.05	123.6
	69.15	324.1		20.65	114.4
	79.2	478.2		36.5	53.6
	82.3	186.25		68.4	140.65
	19.85	34.95		36.75	153.15
	35.15	190		46.15	88.15
	676.75	19.45		53.9	163.2
	39.95	17.3		33.8	131.4
	111.3	583.2		50.8	176.35
	109.35	68.95		18.55	184.05
	176.1	104.8		99.1	77.85
	187.15	279.7		65.95	42.7
	55	198.15		79.2	185.55
	2280.95	421.35		67.95	183.25
	96.2	304.8		37.75	255.55
	13.8	222.45		69	83.1
	48.5	268.95		84.55	119.3
	93.55	208.75		50.65	77.4
	30.55	111.8		49.85	43.15
	23.4	27.55		22.15	39.65
	35.2	36.9		175.8	354.65
	39.15	138.05		138.35	211.85
	67.1	1042.15		17.95	106
	51.9	134.6		58.3	299.3
	14.35	140.75		31.5	176.4
	118.2	343.9		32.15	576.45
	45.25	42.85		47.9	52
	36.65	54.35		187.05	343.45
	86.85	262.65		23.25	124.05
	20.75	86		73.4	44.55
	97.6	85.3		140.25	149.95
	27.6	208.95		65.45	309.45
	34.85	165.75		134.65	37.35
	125.05	53.3		145.55	221.45
	32.75	22.5		60.85	95.8
	13.2	194.05		45.7	93.4
	55.15	35.9		109.45	453.85
	35.8	459.7		40.55	277.6
	80.4	321.35		63.35	293.1
	43.3	82.75		105.85	182
	16	288.7		30.1	189.9
	89	276.45		45.6	311.95
	56	63.2		29.45	90.45
	139.6	116.65		116.95	280.9
	59.55	275.55		48.85	107.4
	46.8	35.8		97.3	47.15
	33.7	74.6		24.9	91.45
	48.6	232.25		55.25	321.65
	27.6	235.3		164.1	126.8
	52	144.55		55.35	66.95
	38.45	31.8		31.7	89.25
	48.45	444.6		79.6	98.85
	19.2	218.2		27.85	54.6
	68.6	747.4		82.6	52.35
	154	119.75		121	174.05
	39.75	12.05		43.95	91.4
	46.95	88.5		58.3	64.75
	39.4	192		53.85	295
	18.45	32.85		11.75	528.45
	170.95	18.85		47.75	421.7
	38.95	53.6		56.2	89.35
	74.65	109.95		31.2	135.4
	98.75	112.1		34.5	228.35
	13.9	53.9		73.6	200.7
	40.2	220.45		38.35	65.75
	35.15	395.8		65.05	78.1
	35.4	23.45		66.3	53.95
	20.5	205.3		20	147.85
	97.15	105.05		43.25	78.5
	168.8	134.2		39.6	55.45
	21.85	152.8		31.8	173
	68.55	14.9		19.6	207.3
	21.75	90.55		38.85	153.4
	181.75	120.3		26.4	312.15
	50.8	151.7		81.85	85.55
	126.05	69.85		73.1	79.4
	23.7	455.55		30.85	44.95
	19.55	14.2		106.7	82.1
	165.45	25.7		16.45	154.1
	19.25	397.55		41.3	116.1
	300.95	80.5		59.75	611
	361.7	100.35		112.25	405.55
	69.9	61.8		59.8	119
	56.7	196.35		77.4	104.65
	159.8	792.8		80.25	224.15
	53.4	1280.65		36.9	258.95
	32.2	34.75		87.7	350.6
	37.2	21.65		145.6	41.35
	28.55	77.95		26.85	156.35
	33.4	18.25		126.05	69.7
	46.05	206.45		67.1	134.7
	70.1	52.45		29.1	88.8
	76.6	219.65		86.4	49.05
	154.45	117.25		100.5	39.2
	68.15	144.2		29.35	143.5
	27.1	78.05		44.65	377
	145.45	306.1		169.65	258.3
	17.15	102.7		28.2	91.55
	143.5	194.8		87.3	45.45
	72.1	126.95		38.15	310.75
	103.55	64.75		39.8	48.55
	43.25	498.9		99.85	96.3
	106.05	12.55		70.4	59.35
	218.3	303.7		131.65	245.7
	40.15	113.55		35.2	84.55
	33.7	31.65		61.9	98.95
	66.2	54.4		87.55	242.7
	84.5	29.3		79.4	357.1
	56.1	12.95		103.05	43.65
	46.15	26.15		91.75	174.4
	124.7	33.35		39	538.15
	37.75	177.55		146.3	204.65
	33.8	300.15		69.65	105.2
	73.2	366.8		125.2	95.2
	128.4	106.2		26.5	55.45
	109.85	252.3		40.3	1924.8
	104.4	132.9		33.65	2326.2
	40.15	114.3		99.05	260.95
	50.9	525.65		92.3	71.25
	14.35	59.85		48.5	82.8
	79.15	124.7		51.9	196.25
	134.65	18.75		36.95	47.5
	114	117.7		28.2	566.35
	17.3	62.85		73.95	644.2
	96.65	161.15		27.3	109.5
	43.35	73.75		88.8	834.45
	29.05	20.25		65.1	28.1
	188.7	384.3		166.9	299.1
	221.4	142.8		114.2	669.7
	82.25	64		66.65	406.05
	60	215		80.5	286.9
	74.7	38.1		51.6	1944.3
	19.15	264.45		42.05	158.75
	53.35	33.4		42.05	496.5
	49.2	29.85		33.4	429.25
	15.25	132.6		104.9	85.85
	51.35	284.9		93.9	320.5
	36	230.85		147.7	240.3
	137.95	102.5		28.7	95.85
	93.25	291.7		30.05	24.9
	120.65	50		36.1	938.55
	36.1	167.05		31.75	101.7
	40.85	153.5		111.9	254.05
	164.9	128.05		34.95	29.55
	74.1	80.3		41.05	272.75
	114.3	247.7		35.3	104.15
	98.45	314.35		298.7	930.65
	18.8	70.45		66.5	93.1
	56.15	941.15		28.85	280.65
	160.55	112.65		26.7	321.4
	175.9	20		115.3	550.95
	125.35	148.05		27.65	403.15
	130.45	98		39.7	500.15
	17.35	156.35		47.6	35.5
	131.35	362.55		204.15	313.55
	42.1	65.55		51.35	187.05
	168.1	149.4		197.55	284.45
	232.5	144.85		134.2	207.1
	59.7	116.6		71.5	444.35
	140.6	53.55		220.5	809.35
	46.95	58.1		310.1	163.9
	119.4	257.5		357.55	86.35
	114.15	534.3		36.65	522.7
	76.75	28.8		71	240.5
	138.85	38.85		29	42.7
	350.75	226.65		61.6	54.95
	87	48.45		92.4	697.05
	213.05	42.85		61.05	553.3
	85.45	132		39.95	1376.45
	46.55	162.3		429.55	72.65
	50.8	23.7		50.15	1094.25
	140.05	129.7		363.7	1605.95
	78.85	202.3		136.5	75.55
	49.5	273.25		27.2	470.8
	35.25	143.25		105.7	1182.55
	42.95	320.5		238.4	301.6
	264.1	41.2		139.05	573.1
	22.5	332.05		14.9	396.4
	180.85	550.1		38.6	319.05
	284.65	99.05		83.75	168.3
	39.8	251.35		132.7	662
	108.15	194.15		49.9	454.7
	65.85	453.8		41.35	125.15
	165.25	50.7		41.15	126.3
	28.85	78.55		27.3	370
	187.05	31.55		87.75	51.25
	255	270.15		72.6	598.15
	101.3	132.45		47.35	225.2
	217.4	283.8		61.35	639.2
	48.1	100.25		41.65	1371.1
	59	33.9		282.25	836.6
	53.8	27.6		77	360.4
	83.85	257.85		126.75	187.6
	105.65	59.95		146.1	196.9
	102.95	32.05		182.75	1858.5
	30.15	276.15		120.9	159.3
	109.25	351.65		130.6	359.15
	92.95	63.1		155.6	146.65
	105.55	65.4		30.65	64.55
	218.4	50.6		127.2	1303.4
	266	41.95		73.95	74
	100.55	203.5		66.5	838.45
	183.75	124.75		265	758.95
	100.1	228.35		63.35	194.4
	197.95	460.4		123.65	542.6
	306.1	84.65		94.5	314.05
	176.75	78.3		122.4	208.8
	17.25	136.9		154.55	411.1
	68.9	30.45		322.7	2010.1
	95.75	72.6		71.05	556.1
	35.55	32.6		61.7	566.75
	125.6	537.95		122.35	133.7
	59.75	284.15		65.5	141.1
	165.45	18.8		234.5	43.35
	168.25	285.65		38.85	227.25
	266.6	173.4		73.4	790.1
	119.7	137.3		39.15	309.2
	169.15	58.45		140.9	911.05
	27.3	31.05		281.95	158.15
	76.7	297.55		93.75	877.4
	254.9	21.6		72.05	537.45
	18.7	1201.5		60.25	1090.05
	40.5	101.45		82.65	1146.85
	120.15	70.85		150.15	568.8
	95.9	682.85		91.75	513.8
	81.45	111.15		103.8	555.35
	65.35	206.95		123.95	71.8
	126.35	15.8		160.7	909.7
	45.55	313.3		117	135.25
	34.15	45.55		159.15	32.8
	106.25	230.7		69.55	19.2
	34.1	167.25		169.7	75.6
	25.3	80.4		96.55	745.25
	27.45	178.55		45.05	648.45
	13.4	98.65		27.35	545.7
	77.4	113.85		113.4	81.7
	66	118.45		111.85	320.8
	79.8	67.1		217.55	626.85
	98.3	154.3		65.75	93.2
	59.65	92.9		116.15	217.45
	237.05	129.95		92.45	2922.55
	45.55	102.4		174.55	538.85
	20.7	53.35		118.1	506
	52	33.7		99.35	27.85
	33.95	101.25		70.4	213.3
	30.2	30.8		106.25	277.4
	43.5	101.05		38.2	715.75
	117.65	795.2		31.7	640.65
	33.1	660.65		272.7	75.45
	170.05	180.4		133.4	78.5
	64.8	256.15		42.25	77.8
	47.55	14.9		267.55	410
	62.2	232.55		141.45	826.2
	91.15	391.35		150.6	1910.4
	86.85	464.3		42.5	575.6
	28.65	27.7		150.8	320.45
	25.75	163.2		28.9	159.15
	70.1	125.1		43.7	77.8
	90.5	43.85		84.15	74.1
	111.6	97.45		129.1	53.1
	77.65	21.75		142.85	245.15
	117.75	39.35		294.95	625.6
	28.4	273.65		214.1	497.45
	25.55	419.25		159.9	49.65
	30.9	70.4		97.25	42.7
	99.6	326		72.75	2034.6
	33.35	123.55		90.45	470.9
	65.75	250.65		70.9	457.25
	46.45	292.85		231.1	368.4
	22.85	190.9		206.55	456.95
	36.35	236.3		49.15	468.95
	14	46.45		153.55	250.05
	52.05	512.75		150.05	56.9
	90.5	184.8		134	603.9
	52.55	220.3		101.95	147.35
	27.75	49.05		32.1	102.2
	20.25	60.75		56.9	338.55
	17.1	251.35		232.4	447.95
	41.5	60.45		39.5	58.35
	57	174.85		47.7	316
	40.95	567		59.2	182.05
	155.2	28.7		92.05	137.35
	35.4	495.8		83	517.05
	151.25	160.2		374.15	23.4
	30.25	562.15		93.35	1269.3
	220.3	320.35		115.1	485.6
	20.65	48.05		393.2	230.35
	152.6	136.65		73.35	383.65
	44.9	354.25		258.35	262.2
	83.55	357.45		26.35	1411.7
	23.6	35.9		42.9	248.15
	76.45	125.55		55.75	692.3
	58.15	47.25		319.7	241.3
	65.45	373.9		52.6	1330.6
	24.85	170.2		194.1	324.45
	14.5	214.1		17.3	449.35
	97.3	57.75		20.95	207.7
	116.4	80.5		199.15	95.65
	27.7	50.95		139.6	126.8
	27.2	111.25		33.85	45.35
	113.65	94.85		43.7	435.7
	37.4	95.05		38.1	665
	76.6	50.25		69.8	392.2
	23.45	42.4		271.7	184.65
	69.25	37.85		18.9	325.65
	209.1	231.95		139	1515
	335.9	138.65		140.25	224.5
	197.95	436.85		106.45	156.25
	63.35	65.55		180.5	245.9
	55.15	181.65		97.6	414.3
	35.95	384		79.3	312.55
	110.65	223.9		31.85	443.45
	168.1	134.65		73.5	163.75
	51	166.85		175.35	303.35
	57.8	662.4		149	296.6
	72.4	346.15		343.8	23.15
	157.2	423.6		61.95	423.15
	37.5	16.7		22.15	299.35
	90	302.4		345.8	489.5
	32.9	159.45		16.6	429.85
	85.35	147.8		40.15	925.7
	133.25	154.2		172.9	501.1
	22	533.65		98.05	568.4
	264.6	240.1		26.65	803.35
	161.75	64.3		86.8	224.65
	38.75	93.75		25	205.65
	22.45	879.9		81.1	41.4
	36.45	12.35		59.2	70.3
	41.05	111.55		126.15	237.75
	194.65	507.35		60.4	52
	30.9	37.95		280.55	347.2
	17.05	31.45		18.7	444
	103.1	493.65		23.15	328.45
	75.35	52.05		67.75	484
	74.75	68.5		24.35	713.75
	65	153.75		99.55	41.15
	149.85	25.4		22.95	189
	163.3	74.2		64.55	52.1
	34.5	108.95		51.35	399.35
	71.85	270.3		114.5	935.4
	35.6	140.05		96.9	407.75
	50.5	110.1		166.45	486.8
	99.55	180.55		16.55	275.5
	109.7	237.45		38	308
	101.8	80.85		38.15	81.3
	153.25	173.65		23.05	579.65
	41.4	29.3		93.95	587.55
	147.5	187.65		74.85	56.75
	13.5	89.25		106.35	103.85
	31.55	337.65		45.3	104.6
	240.25	1228.35		84.15	354.15
	118.45	359.6		64.15	189.4
	139.7	82.75		35.8	84.4
	113.25	187.5		49.9	173.4
	60.95	262.7		220.85	67.2
	36.3	239.9		160.9	32.85
	135.05	61.2		66.85	167.4
	29.75	43.2		120.65	212.55
	16.45	226.4		79.95	103.45
	124.15	278.9		36.25	412.95
	36.9	174.1		85	129
	13.15	642.85		79.6	529.8
	74.3	70.15		71.95	261.6
	39	176.85		21.7	66.55
	122.75	364.85		158.65	337.25
	65.6	26.3		32.65	335.95
	72.2	52.7		34.8	32.4
	242	229.55		68.05	750.4
	79.1	19.95		69.05	335.9
	138.45	192.25		141.7	552.15
	75.8	153.8		102.3	2242.8
	89.5	488.15		265.55	768.05
	269.6	438.3		43.7	302.4
	19.25	744.85		561.75	361.8
	140.05	79		15.4	83.85
	72.85	213.15		32.6	86.3
	75.45	365.1		140.9	1260.4
	73.95	238.45		40.3	579.55
	81.95	210.9		147.4	706.8
	186.65	31.15		27.7	147.6
	72.35	19.15		38.95	20.15
	31	268.5		62.5	912.15
	89.95	464.95		237	156.75
	32.15	233.4		273.9	158.85
	47.45	46.9		196.35	320.1
	52.95	199.9		217.4	114.45
	70.55	50.7		338.25	272.6
	76.25	176.6		14.25	137.5
	113.25	161.7		154.2	1419.3
	50.3	82.6		54.35	150.45
	2322.7	288.8		50.65	527.7
	36.2	34.1		303.7	31.75
	33.9	42.8		30.2	562.35
	17.1	443.2		349.45	531.65
	84.9	137.65		56.9	548.7
	157.2	157.1		26.75	21.5
	17.75	85.8		30.85	546.15
	33.05	273		84.6	300.35
	29.2	663.05		40.65	689
	130.9	289.05		83.45	317.75
	53.45	62.45		136.35	646.3
	29.4	53.9		77.8	511.05
	39.45	44.95		244.3	525.05
	46	189.1		136.35	42.8
	84.3	81.45		74	1801
	54.1	158.2		36.35	351.3
	27.5	220.7		26.9	672.3
	44.25	116.75		77.7	624.2
	73.95	499.1		341.55	217.55
	18.5	389.85		301.7	183.3
	63.8	616.55		80.75	393
	49.15	183.55		122.85	471.1
	33.4	196.05		38.3	150.2
	88.3	81.8		36.1	44.25
	22.8	15.95		90.65	132.5
	41.45	117.9		81.4	516.25
	45.65	151.85		52.8	206.9
	70.5	246.4		127.1	19.2
	34.8	576.5		179.7	154.9
	112.2	40.15		144.15	50.8
	33.65	15.65		56.4	270.55
	154.7	142.35		42.75	555.3
	92.6	135.05		93.25	258.7
	43.3	48		65.45	507.05
	213.9	27.9		61.45	337.9
	106.05	34.15		36	365.75
	48.9	48.75		148.75	238.05
	28.7	222.65		153.3	93.3
	44.3	112.05		40	53.6
	100.35	74.3		173.15	1232.45
	94.75	20.9		2831.95	243.5
	209.55	83.5		31.7	134.6
	53.75	92.75		174.3	108.1
	77.15	22.2		12.4	88.75
	40.35	20.65		26.1	399.8
	87.35	60.75		60.95	46.5
	69.9	13.2		30.85	1088.35
	125.15	293.45		58.95	93.4
	17	97.1		66	347.2
	16.55	288.15		154.5	45.65
	29	44.1		40.15	86.7
	17.3	127.05		22.3	155.9
[truncated: 35,334 more rows]

## Sheet: Figure 5E bar graph
Frequency (Hz)
	Syt11+/+			Syt11-/-
	Con	Bac		Con	Bac
	18.43	8.18		6.22	0.61
	8.78	0.65		12.73	2.84
	18.31	6.41		5.92	2.12
	8.43	3.76		6.09	3.28
	16.19	3.73		4.37	1.88
	3.5	1.43		8.52	3.99
	8.59	1.92		2.98	1.25
	8.63	1.94		6	2.39
	4.97	0.53		3.29	3.87
	6.64	1		8.46	4.6
	7.51	0.66		5.26	1.26
	7.16	0.96		4.46	1.47
	11.98	4.2		3.57	0.95
	9.72	1.94		5.13	1.04
				7.74	4.53
				8.78	3.09
				5.85	1.4
				6.13	2.45
				3.02	1.08

## Sheet: Comparison between genotypes
	Frquency			Amplitude
	Inhibition (%)			Inhibition (%)
	Syt11+/+	Syt11-/-		Syt11+/+	Syt11-/-
	55.6158	90.1929		59.3413	11.6211
	92.5968	77.6905		27.0764	31.3734
	64.9918	64.1892		43.4656	42.6544
	55.3974	46.1412		31.4073	52.251
	76.9611	56.9794		24.7778	24.0818
	59.1429	53.169		1.90332	20.1765
	77.6484	58.0537		34.3006	32.9338
	77.5203	60.1667		4.89979	45.7698
	89.336	-17.6292		35.9094	71.7135
	84.9398	45.6265		-2.74377	60.7957
	91.2117	76.0456		30.0997	42.572
	86.5922	67.0404		30.5217	0
	64.9416	73.3894		20.9751	34.9267
	80.0412	79.7271		38.2193	46.0893
		41.4729			27.0333
		64.8064			50.3255
		76.0684			49.9901
		60.0326			25.4414
		64.2384			28.113
