# Supplementary material for: Synaptotagmin-11 facilitates assembly of a presynaptic signaling complex in post-Golgi cargo vesicles
Source: EMBO Rep. 2024 May 2;25(6):10. doi: 10.1038/s44319-024-00147-0 (PMC11169412; doi:10.1038/s44319-024-00147-0)
Supplement: Supplementary file 8 — Source data Fig. 5 [file 44319_2024_147_MOESM8_ESM.zip › EMBOR-2023-58002V2_SourceDataForFigure5/5F/Numerical data 5F.xlsx]

## Sheet: README
Figure 5F Cunulative Probability
Ampliitudes of all events recorded in Syt11+/+ ( n = 14) and Syt11-/- (n = 19) neurons used for the cumulative probability plot
Figure 5F bar graph
Average amplitude of sEPSCs recorded in n = 14 (Syt11+/+) and n = 19 (Syt11-/-) neurons

## Sheet: Figure 5F Cumulative Probabilit
Amplitude (pA)
	Syt11+/+			Syt11-/-
	Con	Bac		Con	Bac
	9.05	4.97		7.99	12.47
	6.65	57.06		24.86	3.48
	28.18	11.25		39.17	3.69
	19.99	3.14		27.27	8.24
	47.21	4.67		20.48	7.54
	10.03	27.51		31.89	3.58
	17.26	17.39		18.71	16.44
	16.21	10.15		19.18	18.14
	47.55	5.1		10.8	37.17
	22.22	5.78		16.83	10.16
	3.97	6.83		18.98	13.23
	11.53	50.23		44.97	3.37
	3.46	17.62		15.23	11.11
	20.93	11.1		5.58	19.11
	34.54	9.66		4.78	4.74
	10.09	6.15		8.86	5.01
	127.54	5.55		8.71	6.86
	15.33	55.54		6.91	11.32
	7.17	6.84		5.53	6.35
	12.79	7.82		8.56	17.19
	9.6	26.08		5.8	5.5
	13.3	3.84		6.86	14.84
	8.99	6.56		9.17	5.38
	44.98	8.6		8.15	15.01
	3.1	79.38		4.62	21.3
	11.95	25.37		18.46	4.32
	20.14	6.62		15.82	15.57
	26.6	4.41		8.39	3.59
	11.94	17.76		4.68	7.92
	6.41	4.71		15.23	3.19
	11.29	5.36		47.22	5.09
	11.77	5.16		7.99	3.45
	4.62	7.8		16.61	9.23
	10.4	5.47		31.94	5.64
	19.07	11.39		14.69	15.26
	26.7	19.19		4.93	18.75
	9.39	3.39		13.16	3.35
	3.61	42.16		7.9	3.46
	16.37	48.18		5.91	15.11
	4.07	51.19		5.77	4.03
	29.82	22.1		4.14	3.1
	10.48	11.32		5.11	3.65
	10.92	24.64		3.71	9.9
	19.72	7.22		9.59	5.6
	19.91	3.39		13.97	15.14
	7.3	5.17		5.94	10.5
	5.43	3.61		15.22	16.35
	44.17	5.1		4.92	9.34
	4.3	20.79		55.29	12.59
	9.2	20.7		5.69	3.47
	5.56	3.36		8.1	3.84
	6.61	50.62		9.21	9.11
	38.04	3.03		3.42	8.28
	7.17	4.2		4.71	3.32
	11.59	15.85		6.36	5.34
	13.46	6.38		3.15	4
	54.42	7.98		4.39	4.66
	19.32	8.84		13.06	5.18
	26.05	15.17		3.8	3.81
	16.38	4.01		3.85	9.78
	7.55	8.21		26.79	5.78
	24.08	4.54		5.63	9.62
	5.06	181.88		4.16	6.35
	21.28	5.57		3.32	25.59
	5.54	9.37		3.17	3.94
	83.57	9.49		7.89	8.77
	16.07	17.23		16.94	7.63
	9.68	14.27		7.14	5.93
	10.89	6.3		8.33	5.23
	5.38	3.14		36.11	21.35
	31.05	18.44		10.2	9.65
	72.56	75.45		3.41	33.98
	4.78	3.52		6.42	4.22
	37.92	14.67		20.08	4.79
	7.46	5.03		4.95	5.99
	40.69	14.44		6.51	33.49
	3.93	17.67		24.85	4.5
	49.75	7.95		3.49	4.34
	11.23	3.88		12.95	5.61
	18.33	24.35		5.32	3.47
	42.96	6.49		5.4	23.34
	31.97	9.56		7.71	3.54
	35.92	5.19		8.82	5.93
	11.78	15.59		10.97	3.59
	4.65	14.84		4.47	9.42
	8.1	4.43		17.79	6.71
	6.29	4.64		17.19	50.73
	8.24	14.34		40.62	3.58
	7.7	3.5		3.69	14.08
	26.7	20.25		8.71	3.49
	43.01	3.47		6.95	7.95
	7.85	20.32		42.84	5.77
	40.97	3.29		12.87	29.86
	20.81	7.49		3.75	9.7
	13.52	6.2		10.86	3.17
	5.27	4.53		6	3.71
	9.89	6.24		6.19	17.37
	8.86	3.22		33.63	4.04
	40.44	3.22		3.25	3.31
	95.06	4.9		6.74	7.27
	6.36	3.79		3.74	11.89
	3.18	18.03		5.22	17.07
	38.86	4.31		13.35	6.23
	4.93	6.46		17.71	3.48
	4.87	114.65		9.81	4.8
	8.83	5.39		24.1	30.59
	13.02	7.08		4.6	19.39
	42.25	8.88		20.81	20.94
	8.52	7.87		13.82	24.45
	11.12	12.25		5.92	6.14
	10.53	6.35		9	20.18
	3.01	3.05		8.31	3.33
	7.1	55.04		14.77	17.22
	15.79	6.29		4.81	14.7
	6.95	17.52		26.57	6.69
	16.7	84.83		3.07	4.4
	5.17	15.21		5.48	3.66
	4.08	5.96		14.39	10.87
	7.41	4.95		7.98	24.44
	31.44	5.82		7.32	6.25
	60.01	47.5		4	4.71
	15.16	3.46		7.68	12.3
	19.48	5.22		27.04	3.45
	9.59	3.23		4.51	3.72
	34.55	6.53		6.44	71.67
	28.95	5.69		4.93	5.53
	22.84	3.26		20.25	49.98
	7.18	4.54		7.64	26.6
	21.76	3.79		9.21	3.52
	11.34	4.2		8.13	8.97
	36.15	7.33		7.59	7.41
	5.3	3.07		11.43	26.52
	34.8	4.44		33.8	7.91
	50.71	17.38		4.29	7.08
	14.13	6.12		3.67	3.67
	14.75	4.84		49.8	4.01
	36.89	8.18		5.64	5.71
	3.25	3.9		3.69	10.08
	25.54	6.17		3.57	5.54
	4.34	14.19		4.96	3.82
	17.1	31.62		6.28	14.25
	18.39	4.18		3.84	5.15
	34.57	4.01		6.71	12.93
	18.73	14.06		5.32	3.31
	6.32	64.39		24.7	9.41
	38.71	4.93		4.46	3.54
	4.83	15.09		4.62	3.37
	51.55	6.26		6.17	3.47
	9.51	3.86		22.69	42.32
	7.56	4.32		6.73	26.6
	6.52	66.69		4.77	3.71
	45.68	8.26		18.49	4.02
	18.91	17.94		3.06	5.02
	12.12	9.18		6.81	13.36
	5.66	4.4		6.66	3.69
	17.05	3.66		6.05	16.93
	39.93	3.06		11.82	3.39
	4.69	3.24		5.69	4.37
	12.92	4.76		16.12	8.27
	10.02	12.69		5.95	7.43
	36.77	7.46		10.16	3.33
	6.82	9.31		20.54	6.85
	8.39	4.54		4.44	18.49
	16.41	10.01		3.82	8.63
	6.49	9.31		12.15	6.78
	4.93	6.31		10.83	4.3
	42.67	4.7		56.23	25.05
	13.43	128.09		29.09	4.09
	4.97	8.57		37.66	3.64
	10.67	5.5		4.05	12.39
	14.19	5.02		3.65	6.23
	33.29	5.03		18.02	3.88
	11.73	3.13		3.12	14.4
	6.63	4.25		8.05	3.7
	3.53	5.34		7.71	7.9
	6.85	5.38		6.64	5.47
	30.19	36.94		3.05	6.42
	51.54	4.08		3.88	5.72
	41.36	4.89		12.49	4.97
	6.85	23.71		10.06	3.16
	20.5	20.84		49.91	16.55
	31.06	13.4		12.07	3.05
	17.81	5.22		7.32	13.41
	7.98	10.68		15.02	5.22
	6.42	5.58		4.61	7.49
	6.13	6.54		14.91	4.94
	6.5	4.19		7.14	15.78
	45.98	7.37		14.74	3.06
	11.95	14.07		20.35	3.94
	10.26	8.35		7.75	108.76
	38.21	3.23		4.13	3.1
	7.69	74.22		6.1	3.88
	4.28	3.96		18.71	3.58
	16.93	7.36		3.32	8.55
	5.38	64.08		12.48	4.15
	8.91	15.24		4.04	134.14
	15.83	4.62		8.46	4.1
	8.94	22.9		24.87	4.73
	25.65	5.35		3.29	149.49
	21.36	6.36		7.04	33.14
	21.67	4.73		14.6	64.65
	18.44	18.34		3.89	9.82
	15.88	14.21		4.52	4.84
	3.95	8.43		3.03	77.57
	6.31	7.27		25.61	12.49
	8.2	14.06		8.52	41.91
	3.11	7.63		5.61	9.41
	15.74	5.03		4.64	18.58
	3.68	4.21		4.99	3.04
	3.22	4.58		10.45	5.81
	27.78	21.7		3.48	46.94
	20.51	4.46		7.44	4.7
	10.44	3.21		4.26	3.89
	7.67	7.27		5.64	3.21
	13.44	4.27		3.22	4.98
	13.92	28.72		9.6	108.17
	6.23	4.79		8.67	3.72
	9.02	19.84		25.95	31.63
	26.27	6.35		6.81	10.4
	7.27	18.73		3.26	5.08
	24.81	4.86		11.8	10.65
	43.93	96.9		11.98	16.96
	9.65	6.96		3.94	40.32
	6.66	41.92		13.7	36.66
	9.77	4.49		3.4	4.7
	5.06	4.28		4.73	4.17
	23.37	5.22		17.68	5.91
	14.71	5.86		5.67	4.5
	4.13	27.62		3.45	12.44
	24.27	37.58		23.28	9.48
	13.02	42.93		4.57	7.81
	13.8	39.13		13.05	235.66
	6.21	3.12		3.36	7.31
	26.09	10.5		9.84	84.1
	39.75	4.95		22.15	3.82
	4.93	137		8.5	50.26
	22.42	26.21		3.85	28.66
	13.88	25.74		19.38	4.62
	15.3	5.6		14.65	30.96
	25.93	48.83		6.91	4.61
	18.21	5.53		9.1	5.99
	8.98	31.97		31.58	5.62
	47.48	7.2		8.15	77.54
	17.95	3.92		6.1	14.84
	12.87	11.26		3.61	36.9
	4.26	6.8		4.16	4.36
	3.74	4.84		5.3	3.43
	13.2	12.1		11.54	35.23
	5.37	10.15		5.98	47.2
	6.23	4.97		33.98	35.25
	38.58	15.97		6.19	5.6
	5.73	5.56		5.01	87.35
	25.76	12.55		3.97	7.29
	5.79	5.91		36.63	27
	24.06	3.15		5.19	51.01
	7.38	9.43		13.55	3.94
	5.47	3.52		15.47	3.15
	5.64	8.39		5.8	23.13
	6.42	10.37		3.61	4.39
	21.85	13.02		17.4	5.14
	11.47	4.02		25.23	12.03
	30.93	6.85		14.44	47.67
	19.09	5.56		3.95	10.6
	35.05	4.4		12.39	4.01
	36.27	10.19		9.65	9.4
	18.57	22.91		6.09	24.85
	6.52	5.47		4.2	4.49
	38.91	4.77		7.29	5.11
	4.55	3.36		22.52	18.28
	20.93	8.19		4.63	39.36
	10.3	5.26		24.5	4.36
	12.23	3.15		5.78	27.82
	5.56	6.17		25.81	12.12
	32.79	9.21		28.23	3.08
	14.44	31.73		9.48	50.61
	23.05	9.25		10.93	64.05
	5.17	3.8		4.2	30.59
	11.74	5.87		3.05	41.01
	18.38	7.11		5.26	53.74
	32.96	5.29		6.79	3.73
	13.82	6.11		9.28	5.75
	6.55	12.62		3	4.3
	7.54	3.5		10.08	52.6
	10.47	9.22		5.12	6.7
	7.25	13.15		3.5	16.23
	27.53	4.6		3.17	5.18
	41.39	8.93		36.08	4.66
	6.48	81.62		12.69	5.83
	9.68	28.72		3.06	7.58
	5.38	4.42		4.08	9.61
	4.93	5.02		23.35	14.4
	12.89	11.2		13.37	5.75
	3.97	5.03		6.68	3.58
	39.69	58.01		4.73	191.06
	8.56	4.39		7.15	10.96
	74.09	13.27		3.53	5.25
	8.33	10.64		29.84	70.08
	10.85	4.86		4.14	33.63
	11.59	3.29		4.09	6.16
	20.47	55.65		3.02	4.18
	18.76	8.03		7.18	12.01
	30.01	3.51		11.16	4.16
	26.06	6.03		9.98	3.62
	44.19	5.67		16.68	8.89
	16.37	11.02		6.47	3.86
	24.48	5.03		11.57	5.51
	14.03	9.11		3.28	144.54
	22.52	6.1		39.93	22.44
	3.83	4.85		8.25	25.4
	15.27	4.15		4	14.83
	6.3	4		6.02	63.25
	3.91	6.18		22.46	3.11
	34.98	3.31		3.55	3.1
	8.17	52.05		3.5	29.96
	9.17	5.79		8.19	3.72
	6.23	5.95		12.22	4.35
	21.24	23.37		3.41	6.06
	7.68	6.2		11.05	4.46
	35.39	6.41		4.26	16.55
	12.62	35.73		16.41	12.01
	13.89	6.92		14.95	17.38
	15.5	3.66		5.79	6.96
	3.38	4.4		3.64	5.27
	20.36	4.22		4.92	18.16
	10.18	11.56		23.31	66.79
	8.64	7.99		17.58	37.57
	10.61	5.72		6.04	74.31
	4.46	10.23		15.74	135.52
	52.27	5.69		3.22	10.85
	4.9	4.66		15.76	5.49
	4.12	6		10.74	4.89
	6.19	35.82		5.73	50.01
	16.37	32.91		6.17	4.2
	11.04	3.89		7.76	8.93
	9.77	12.26		7.07	45.16
	12.27	3.5		3.89	67
	13.1	4.34		5.36	11.09
	11.3	15.31		10.43	5.41
	5.31	36.99		15.29	40.03
	23.18	4.6		6.56	5.75
	10.24	5.86		3.59	44.92
	28.09	3.25		8.57	6.08
	15.76	75.85		55.29	3.99
	13.68	7.14		43.64	7.17
	37.05	8.17		3.67	9.1
	9.18	3.93		6.1	13.84
	11.95	10.71		8.98	26.7
	7.91	13.96		6.54	3.74
	4.6	3.48		4.85	3.89
	14.74	3.24		4.55	4.56
	18.21	6.59		8.68	6.73
	18.52	4.17		3.75	13.68
	6.76	4.27		3.88	4.61
	55.28	3.53		5.44	6.35
	3.39	7.49		28.07	9.78
	7.52	9.94		3.45	63.89
	46.43	5.63		13.76	10.47
	14.04	4.43		4.39	33.29
	17.43	7.49		3.14	3.31
	31.12	4.6		4.25	17.67
	8.15	5.64		5.26	7.29
	12.01	43.77		11.33	6.5
	24.44	5.86		8.02	5.37
	8.3	6.29		4.06	4.92
	6.17	3.75		22.52	122.73
	7.4	3.3		3.26	43.33
	24.06	48.64		9.16	8.58
	15.81	5.64		3.24	4.36
	8.01	10.57		9.47	5.04
	14.44	6.26		20.03	4.47
	31.5	10.6		25.5	10.28
	24.55	60.44		4.48	12.01
	14.44	9.81		29.12	20.29
	4.17	8.57		5.07	4.26
	7.79	27.56		7.93	17.01
	6.59	83.68		4	3.02
	3.17	3.76		3.15	21.14
	3.99	5.83		24.13	3.4
	28.2	27.22		21.74	17.96
	14.24	3.28		9.42	22.51
	11.5	3.22		4.26	4.25
	40.84	7.94		5.76	4.22
	21.48	3.33		7.95	3.57
	6.65	5.61		11.16	8.05
	33.37	5.24		3.37	22.81
	58.12	3.02		15.71	7.14
	38.3	10.07		35.83	3.19
	9.68	3.25		7.57	3.91
	10.26	22.3		16.91	57.64
	18.76	5.75		3.55	51.57
	17.48	3.54		3.09	9.95
	3.4	12.65		12.39	25.11
	3.21	4.8		20.26	10.82
	29.67	6.44		19.86	15.67
	4.49	4.04		43.71	4.7
	23.85	15.26		29.69	57.86
	31.24	236.34		4.26	8.87
	7.86	20.29		4.44	3.65
	3.55	9.03		5.26	36.95
	22.3	4.78		14.34	17.66
	3.54	6.78		13.25	4.16
	6.94	17.45		4.5	4.41
	36.42	67.85		3.9	3.71
	7.08	5.81		52.78	98.9
	27.97	19.41		34.49	8.24
	18.03	25.01		34.62	4.31
	5.53	3.13		7.52	4.49
	5.73	3.45		6.13	3.38
	17.24	3.55		4.13	4.46
	14.98	20.13		21.72	4.85
	46.64	20.11		3.65	56.48
	21.61	13.62		14.78	7.48
	51.07	21.05		3.96	10.64
	8.8	28.46		6.3	102.91
	25.73	5.37		28.74	4.65
	25.36	3.83		8.94	5.37
	10.13	69.85		5.97	40.57
	9.95	11.73		12.91	34.72
	9.19	4.91		11.6	4.38
	37.12	9.61		4.5	5.13
	21.17	3.03		3.41	68.63
	8.99	3.67		8.88	10.1
	7.52	28.04		4.63	6.32
	31.31	66.61		10.32	34.55
	10.54	8.03		6.27	3.47
	14.08	68.15		10.63	3.5
	8.31	44.97		5.98	22.48
	13.1	7.13		11.01	31.38
	59.52	3.06		3.82	3.62
	30.79	5.68		18.45	5.21
	31.08	68.75		19.06	64.13
	39.45	6.7		6.78	3.35
	9.78	3.73		8	8.28
	11.23	4.06		6.84	9.95
	33.82	6.31		14.15	62.47
	8.97	3.42		4.39	7.1
	14.78	3.88		20.75	5.16
	30.72	5.66		6.87	3.76
	20.85	4.96		15.29	3.36
	60.79	6.03		45.34	17.76
	30.64	4.14		5.76	4.53
	10.4	4.01		5.95	7.86
	5.04	9.64		9.56	4.21
	15.3	5.15		35.96	4.05
	14.15	7.08		8.71	11.99
	4.57	3.65		9.05	62.56
	25.87	4.55		4.43	3.32
	4	4.56		6.65	10.35
	21.78	36.51		6.48	5.12
	15.35	5.42		13.09	11.77
	29.41	5.64		11.33	3.86
	7.47	3.49		9.56	23.31
	5.92	92.44		16.1	13.61
	18.58	8.04		5.69	3.94
	15.06	57.56		16.88	4.22
	25.87	4.83		4.17	7.24
	9.65	55.64		43.82	84.88
	4.89	4.5		15.07	8.37
	9.23	3.89		3.02	16.43
	46.88	5.74		3.63	21.53
	17.95	5.7		8.76	3.07
	68.62	8.85		5.53	4.54
	27.03	9.66		3.63	4.53
	17.13	5.57		36.94	14.66
	6.01	5.85		5.11	4.74
	21.46	3.93		17.2	5.07
	11.53	4.12		7.75	6.85
	9.02	20.74		19.87	15.13
	13	6.95		12.88	77.64
	22.19	3.23		11.1	78.85
	33.24	11.27		3.94	5.5
	10.59	16.79		11.86	3.7
	5.59	5.92		12.17	12.01
	4.85	3.96		13.54	11.8
	38.25	44.32		7.63	3.99
	33.32	7.02		13.54	52.18
	27.7	7.64		28.88	4.4
	7.88	8.77		3.54	3.24
	3.2	13.26		3.14	52.23
	16.02	23.47		6.36	63.87
	33.77	3.32		5.37	8.28
	35.71	4.68		6.24	4.42
	20.41	6.11		10.04	7.02
	18.36	3.89		3.93	111.87
	38.38	3.34		18.42	27.51
	4.58	57.17		4.34	4.21
	4.46	3.42		7.42	4.97
	6.6	6.89		10.03	3.63
	35.41	13.4		6.89	26.59
	32.34	4.33		6.35	3.77
	16.55	26.87		22.18	184.49
	5.38	48.07		3.11	15.12
	17.55	10.51		26.15	5.77
	7.14	3.31		3.92	4
	10.41	11.26		4.1	3.63
	12.27	3.01		5.77	40.5
	3.01	5.14		12.6	5.49
	29.21	11.05		6.26	6.85
	11.98	5.9		3.8	4.52
	9.26	4.35		3.36	8.7
	14.48	26.76		3.66	4.05
	8.84	8.81		5.73	3.99
	14.9	4.56		25.86	6.51
	49.1	35.54		6.78	3.85
	4.25	5.07		7.61	3.81
	5.16	4.08		3.21	3.94
	5.19	25.53		4.34	9.07
	16.6	14.47		12.46	19.83
	5.41	5.2		5.98	3.62
	33.91	12.32		7.47	3.19
	8.04	18.73		9.14	3.13
	5.01	4.12		3.72	223.2
	6.01	4.73		9.09	3.12
	51.07	48.14		11.01	3.01
	37.73	3.07		14.85	4.68
	18.56	17.51		12.89	154.73
	6.56	3.19		4.32	101.09
	17	3.86		24.39	6.19
	3.29	5.34		3.26	12.03
	5.91	5.63		5.91	60.83
	5.25	10.86		3.29	5
	14.46	24.21		10.05	6.92
	65.92	4.05		3.6	4.83
	8.99	10.61		13.21	14.9
	13.53	3.69		15.25	14.34
	14.97	28.11		49.2	3.94
	11.82	5.61		12.77	3.99
	13.97	5.31		31.39	10.63
	7.87	5.38		10.66	4.25
	30.32	6.66		27.83	9.31
	14.42	4.53		20.14	3.75
	37.24	5.52		7.49	11.19
	4.12	3.61		4.03	3.53
	22.46	11.47		12.81	3.69
	5.21	16.2		13.83	4.42
	7.41	5.28		41.69	3.05
	5.25	5.38		5.12	93.44
	3.24	5.6		16.31	39.25
	3.09	4.21		3.47	18.96
	4.66	6.54		9	5.37
	11.28	33.31		29.15	3.61
	79.28	6.63		32.48	87.81
	35.55	15.76		59.73	4.65
	11.5	8.31		21.38	9.4
	3.99	3.1		8.66	6.75
	15.92	6.67		6.98	5.24
	16.53	5.07		9.49	5.08
	22.48	3.5		3.2	11.32
	16.92	6.2		34.39	3.49
	10.55	18.71		9.33	8.46
	9.4	10.21		14.37	10.86
	10.21	5.57		8.55	34.87
	13.4	4.87		7.01	10.01
	8.51	11.62		15.49	5.38
	30.33	20.95		9.34	34.31
	43.14	5.49		13.83	4.22
	6.96	3.63		14.7	6.22
	5.12	25.5		15.49	13.42
	24.73	4.15		28.1	46.51
	15.27	6.26		11.24	35.36
	3.26	20.47		5.6	3.83
	35.3	6.31		4.63	39.26
	31.31	4.91		8.42	17.93
	11.85	6.18		4.02	6.7
	9.26	3.59		5.65	13.92
	8.55	16.98		6.64	3.87
	20.42	3.75		10.28	3.82
	19.08	17.96		6.95	31.02
	15.7	6.99		3.8	4.98
	11.33	4.82		5.74	10.94
	29	55.31		11.45	11.91
	25.86	59.1		12.37	3.01
	12.17	5.35		6.35	25.48
	4.67	14.07		17.83	6.02
	24.01	5.74		4.6	3.95
	23.73	8.64		3.51	10.6
	40.67	3.22		3.83	3.13
	7.52	3.89		15.07	3.11
	44.71	6.01		7.37	17.91
	21.14	3.48		11.45	12.75
	27.57	9.65		35.6	4.74
	11.93	19.56		9.75	4.78
	27.23	3.31		9.2	33.66
	4.21	21.14		6.59	9.97
	19.24	4.86		5.09	50.01
	23.44	5.85		46.04	5.95
	8.96	26.84		11.75	29.22
	17.03	4.45		6.11	3.6
	4.34	33.09		19.94	4.18
	8.53	3.71		4.6	11.29
	7.22	3.76		11.34	6.23
	9.5	9.56		27.75	4.07
	3.37	3.93		3.96	4.89
	5.6	6.36		3.47	3.4
	3.84	5.88		9.14	31.07
	6.15	4.86		6.2	26.4
	48.66	5.21		10.52	3.67
	17.48	3.03		13.73	122.12
	24.87	14.47		24.11	8.08
	18.83	3.6		7.04	6.15
	3.77	9.73		30.32	4.23
	35.99	5.11		26.03	10.6
	6.96	5.53		5.91	59.12
	3.14	12.52		18.3	7.89
	44.69	4.01		6.3	11.79
	23.5	4.69		5.82	4.67
	8.04	8.14		12.17	22.98
	29.55	17.61		7.36	3.32
	10.15	40.18		23.36	4.1
	5.92	4.83		8.07	38.71
	8.49	3.55		9.36	3.11
	40.59	5.87		3.45	212
	19.8	4.39		6.41	5.69
	11.05	4.3		5.85	5.09
	44.66	5.23		11.26	12.6
	4.06	7.31		14.2	11.85
	17.99	15.08		9.75	3.79
	12.83	3.31		4.52	4.23
	4.83	22.86		8.38	3.08
	3.56	31.04		3.48	22.81
	13.45	6.29		7.1	144.03
	12.9	5.11		4.59	19.82
	13.45	4.52		8.46	7.1
	5.95	4.23		8.7	10.62
	4.78	33.38		4.7	6.09
	35.38	73.11		9.55	7.51
	50.08	3.37		26.39	42.15
	31.82	12.63		18.73	5.92
	14.65	4.2		13.48	8.38
	14.67	6		17.66	4.98
	14.62	20.76		16.89	3.6
	37.59	6.05		24.95	23.42
	20.1	6.3		21.86	12.33
	4.02	3.97		12.4	3.12
	34.15	4.59		3.02	7.35
	37.08	6.31		3.84	38.45
	3.15	3.35		7.36	9.97
	8.01	3.04		8.41	10.47
	37.75	3.95		6.65	5.92
	18.32	5.31		26.25	6.2
	5	5.01		5.06	21.22
	24.59	8.02		38.77	3.61
	21.36	26.95		3.35	3.46
	8.41	8.62		7.72	4.76
	32.06	34.98		6.92	8.78
	26.45	3.57		22.62	3.72
	3.43	7.77		17.77	3.83
	5.03	9.14		41.67	4.43
	13.86	5.91		36.3	4.03
	14.8	3.37		13.25	3.15
	11.15	5.9		4.78	140.12
	11.94	7.3		41.03	7.66
	6.09	6.02		5.66	3.86
	26.27	3.71		21	67.26
	56.68	15.05		18.24	10.75
	8.83	3.5		12.9	7.03
	48.79	29.8		30.93	5.34
	14.08	23.59		5.75	23.62
	7.85	21.34		12.37	93.41
	7.84	4.88		16.35	12.05
	40.53	13.15		31.3	11.98
	5.88	20.59		16.24	63.6
	12.06	4.34		39.01	28.65
	10.43	49.18		26.48	3.68
	23	5.58		24.33	37.22
	49.46	11.11		5.7	68.52
	5.96	254.18		24.43	3.75
	8.3	4.07		4.03	5.54
	3.38	5.16		6.66	3.03
	9.74	24.3		7.27	10.64
	13.85	3.38		5.76	4.86
	9.97	4.33		22.45	103.68
	7.97	4.98		6.11	22.79
	22.47	4.69		3.27	6.26
	22.53	10.39		5.19	39.42
	17.25	4.72		13.16	4.9
	6.34	5.64		17.11	36.85
	31.75	41.36		3.44	17.14
	13.93	40.62		8.26	50.54
	8.33	3.09		5.81	31.74
	3.15	3.96		3.31	7.48
	32.26	3.38		3.53	65.11
	14.87	4.17		9.2	47.17
	27.1	6.26		3.21	4.12
	20.7	11.48		4.56	25.99
	6.29	4.81		34.83	3.82
	9.97	3.93		3.39	6.09
	9.79	8.44		18.27	95.11
	12.29	5.32		9.7	13.98
	13.55	6.88		4.14	38.94
	11.11	4.61		8.09	9.56
	3.27	4.69		6.29	10.2
	11.35	5.06		4.35	3.64
	12.46	39.74		6.91	12.99
	7.53	6.63		4.52	5.55
	15.49	5.08		5.2	27.05
	23.62	5.82		19.83	5.59
	7.56	5.05		11.07	6.01
	17.09	3.25		4.79	54.88
	8.02	12.5		17.4	3.84
	5.77	4.16		7.09	93.97
	41.01	4.59		4.46	8.17
	11.51	20.36		6.1	22.38
	34.86	8.4		20.49	6.54
	15.51	3.77		21.02	7.86
	11.93	3.35		32.88	19.27
	8.93	21.36		16.16	24.3
	32.35	10.98		9.42	187.49
	6.45	3.56		15.16	27.94
	3.83	10.37		4.65	13.32
	8.75	6.5		42.45	11.6
	5.12	26.85		32.81	3.27
	10.61	33.98		7.59	6.85
	48.32	26.05		8.44	63
	24.75	3.3		6.42	7.67
	8.26	78.7		12.71	40.46
	5.31	4.95		5.2	4.63
	4.63	3.44		16.14	65.34
	5.44	3.44		22.43	49.77
	12.11	7.28		10.21	71.9
	3.67	32.39		13.08	10.35
	35.61	4.7		5.6	6.83
	46.63	11.19		32.67	45.86
	14.9	8.51		6.63	6.49
	4.17	6.51		3.88	6.46
	45.32	12.55		3.13	19.32
	8.37	5.97		6.54	3.13
	10	3.38		5.95	3.01
	4.49	63.16		12.45	26.28
	3.22	7.84		12.61	5.08
	11.54	6.67		3.07	99.63
	17.44	4.04		7.78	55.26
	29.79	6.43		10.82	7.72
	51.59	6.87		13.68	20.78
	37.18	5.62		34.44	7.52
	44.97	4.31		16.25	3.97
	5.25	8.61		6.19	26.45
	26.67	9.63		12.57	5.05
	11.47	11.34		6.59	75.64
	3.46	3.97		10.7	92.48
	16.71	43.19		11.05	52.16
	20.22	6.47		6.25	15.14
	43	6.51		11.63	8.18
	42.85	3.38		5.86	31.49
	31.07	5.8		4.31	3.1
	21.19	5.5		4.86	7.5
	8.82	52.67		3.59	8.33
	34.38	4.3		13.88	49.4
	43.57	7.56		5.88	189.97
	6.58	4.41		3.19	3.82
	42.65	5.94		8.01	42.72
	27.3	3.12		18.88	5.13
	4.96	6.12		3.86	99.65
	5.97	21.03		10.3	67.72
	10.78	13.74		5.65	6.42
	6.71	6.01		7.76	7.47
	5.27	5.03		10.23	8.81
	11.03	4.89		7.51	7.19
	4.04	5.77		9.91	19.64
	12.52	15.28		8.9	9.62
	15.85	3.27		9.09	79.13
	36.75	5.83		8.24	89.95
	32.43	9.5		4.79	14.49
	5.45	5.18		4.16	18.27
	4.71	7.46		28.78	19.18
	4.5	9.26		15.97	38.72
	5.29	8.38		17.66	58.5
	42.65	6.13		6.95	6.22
	26.67	3.78		12.25	5.86
	7.58	21.32		3.12	8.16
	12.56	3.03		5.06	5.8
	4.41	11.19		3.87	15.81
	5.08	14.28		4.72	3.72
	7.01	6.62		15.98	59.82
	8.31	87.02		3.68	7.17
	20.34	9.88		24.41	61.21
	4.91	10.68		5.75	3.81
	8.61	5.19		4.3	3.86
	10.98	8.42		22.49	11.58
	5.94	5.39		3.98	19.12
	14.65	10.45		6.65	71.66
	6.73	3.34		3.82	8.83
	22.09	3.02		23.86	53.13
	12.48	14.16		4.45	4.14
	4.9	9.32		5.3	30.82
	42.68	26.41		7.33	3.06
	10.81	4.17		13.18	15.08
	10.86	22.58		9.98	43.59
	38.89	26.24		25.5	26.92
	6.77	10.55		9.24	4.13
	43.27	15.79		15.23	4.58
	6.57	3.13		13.57	46.56
	19.95	4.85		5.92	11.16
	5.25	5.21		4.9	67.61
	28.41	3.79		33.25	3.55
	3.42	6.73		3.3	60.93
	3.54	9.01		3.11	16.96
	9.63	4.68		29.56	32.37
	28.08	3.77		28.32	62.24
	4.31	9.35		6.39	22.69
	32.76	4.52		6.57	65.41
	7.56	3.74		9.02	31.31
	10.42	9.62		8.93	10.35
	113.33	4.12		10.52	22.44
	29.58	4.32		3.37	6.5
	16.2	3.05		41.41	15.79
	3.24	3.71		8.18	49.88
	43.44	9.91		9.32	117.41
	10.76	5.59		10.45	14.43
	7.2	3.36		19.64	3.88
	5.98	11.49		8.43	5.81
	5.68	3.18		6.75	6.59
	61.42	15.47		37.77	25.47
	24.67	3.58		7.84	5.61
	5.4	3.8		19.63	11.83
	6.02	4.04		32.34	3.99
	13.65	3.34		33.65	37.93
	14.63	3.65		15.26	25.2
	31.54	6.55		34.71	163.86
	9.37	5.8		10.46	169.04
	15.7	4.52		15.96	23.66
	10.81	3.29		22.22	32.82
	5.35	4.15		13.19	122.79
	8.96	4.05		8.91	14.81
	14.17	3.02		10.48	83.92
	9.21	3.27		8.99	27.38
	3.64	18.64		57.17	16.57
	42.33	7.86		4.18	13.02
	25.58	4.64		4.61	33.89
	9.02	3.25		8.62	12.77
	4.53	6.76		10.77	8.53
	13.49	3.3		12.13	3.23
	14.21	6.34		7.44	4.2
	24.14	4.93		3.64	52.13
	11.82	17.8		6.46	38.13
	25.89	9.46		3.12	3.72
	8.47	3.45		42.05	5.83
	6.03	24.14		4.08	3.54
	5.46	4.36		15.73	3.65
	10.24	7.14		37.35	6.51
	5.87	3.94		29.09	5.76
	6.25	6.53		14.94	29.41
	4.43	3.95		12.59	8.08
	9.78	5.61		7.66	5.07
	4.43	3.68		29.91	23.97
	23.53	3.79		7.27	3.38
	11.09	4.93		3.36	3.17
	31.3	3.09		8.38	4.36
	15.58	11.32		7.34	3.72
	28.88	21.5		7.85	7.7
	4.82	3.98		6.72	5.87
	23.1	6.21		5.18	4.43
	9.17	7.12		4.84	22.99
	11.06	4.21		8.68	47.16
	14.38	4.74		3.2	5
	6.05	6.34		7.12	42.05
	36.45	7.21		5.58	49.55
	7.09	4.34		14.71	3.39
	8.4	21.04		21.41	5.67
	54.45	6.16		16.87	4.78
	3.78	3.25		15.59	74.83
	8.12	3.01		17.87	4.55
	9.13	3.45		8.58	4.04
	57.08	3.63		3.04	4.08
	3.28	13.71		3.88	28.75
	43.42	33.12		6.6	3.29
	5.6	6.39		7.22	6.18
	3.63	3.59		10.59	9.79
	5.91	4.74		10.17	5.05
	29.81	3.61		12.37	7.98
	21.16	16.69		4.51	60.27
	64.31	3.09		6.15	32.81
	6.3	47.91		7.72	14.58
	5.39	5.12		16.59	32.56
	16.16	4.41		19.27	10.49
	35.88	7.32		3.45	6.5
	13.83	12.16		16.04	9.66
	11.76	14.89		18.51	10.19
	9.57	7.12		14.04	11.28
	10.02	3.01		8.99	8.98
	10.6	9.3		13.28	5.85
	5.18	8.26		3.23	15.68
	13.62	16.35		4.16	4.15
	35.1	3.67		12.78	10.95
	4.53	6.47		7.39	119.99
	5.03	21.57		3.67	3.9
	3.67	4.64		6.54	3.68
	32.3	5.17		16.73	8.61
	9.07	56.22		11.22	14.11
	8.66	21.19		6.49	4.97
	7.18	61.35		3.49	3.85
	3.97	4.85		7.22	6.21
	5.47	5.85		5.01	12.51
	9.7	3.03		20.8	9.09
	40.09	40.3		3.66	7.06
	8.27	5.77		10.16	3.4
	11.52	3.74		13.16	8.66
	8.3	14.36		16.49	11.5
	6.51	5.74		5.72	10.04
	40.6	10.13		30.64	9.11
	12.1	16.11		10.85	47.73
	11.25	65.75		26.45	4.45
	50.92	7.41		26.71	6.31
	8.6	5.27		5.58	39.31
	5.81	3.83		5	4.41
	31.79	6.21		7.21	3.61
	24.1	19.79		3.02	30.3
	22.64	8.91		11.23	3.62
	5.66	4.24		10.37	4.6
	9.88	5.35		15.69	133.18
	14.68	3.62		17.77	8.77
	14.32	9.46		56.54	5.95
	9.02	4.38		5.68	76.04
	5.83	7.45		4.36	5.94
	22.86	6.29		3.27	3.58
	12.15	3.5		6.91	76.96
	15.16	5.67		3.56	4.13
	20.53	6.65		18.95	26.06
	80.19	5.34		14.26	4.38
	4.1	6.69		17.77	3.94
	5.7	23.59		5.38	6.14
	25.23	12.35		5.01	10.71
	9.91	5.23		9.13	62.4
	5.87	3.42		9.08	36.89
	9.48	4.11		4.4	4.91
	20.28	4.22		9.99	94.08
	27.64	12.02		16.63	4.87
	12.94	4.5		3.18	16.5
	20.96	4.46		9.86	4.36
	4.09	51.3		7.27	4.57
	26.15	3.11		30.59	3.09
	4.9	35.05		15.53	13.2
	15.32	9.29		11.69	15.53
	5.26	3.23		16.64	4.58
	17.23	4.8		7.67	14.51
	8.2	5.86		7.66	17.73
	7.54	4.48		4	19.9
	43.47	6.34		6.97	53.26
	10.03	14.4		8.12	3.29
	16.43	5.85		7.1	46.03
	15.12	9.62		10.31	11.3
	7.96	3.56		4.35	8.39
	19.39	3.1		27.03	4.44
	5.39	14.17		6.6	90.76
	13.41	3.81		14.1	23.85
	20.2	5.19		7.85	20.9
	5.18	3.3		26.79	11.73
	10.88	3.46		5.43	4.8
	4.91	4.83		16	4.14
	51.07	20.99		7.6	52.67
	28.77	4.67		17.44	3.18
	9.73	5.23		4.68	31.26
	46.24	35.14		3.37	3.84
	9.39	5.78		4.89	67.02
	33.71	12.43		9.27	8.29
	5.5	11.25		3.25	4.68
	5.91	4.15		10.6	9.31
	3.23	35.57		7.17	13.89
	4.93	6.29		7.64	51.5
	19.46	6.55		5.42	4.42
	35.84	18.43		5.91	3.88
	11.5	25.37		7.98	9.41
	5.72	4.59		6.27	13.59
	5.55	3.78		3.09	10.43
	13.93	32.63		9.99	3.12
	40.83	10.17		23.69	10.73
	10.95	8.68		5.46	28.82
	9.72	10.27		5.36	50.68
	5.63	6.91		4.76	13.29
	71.27	25.59		4.85	15.11
	22.68	7.53		21.66	9.28
	8.63	10.22		7.17	5.39
	12.77	4.6		6.13	4.07
	7.67	5.51		52.3	5.87
	5	4.23		5.8	6.78
	6.81	3.48		4.48	3.01
	5.08	5.76		11.97	10.02
	9.47	10.34		7.75	4.12
	12.78	3.65		5.26	5.76
	12.79	11.44		24.9	3.55
	73.23	45.69		4.65	3.61
	30.19	5.95		3.35	5.27
	3.11	5.12		9.98	4.3
	42.09	7.74		3.24	3.75
	13.96	3.26		5.99	10.24
	15.06	5.09		5.17	5.73
	23.93	19.47		7.72	3.43
	7.11	4.05		5.03	6.41
	16.69	105.13		23.63	4.74
	13.82	24.43		8.67	3.55
	13.95	60.88		4.46	7.34
	32.24	3.69		6.65	11.56
	15.76	71.05		3.81	12.72
	11.38	10.03		20.09	3.85
	18.83	7.61		29.38	4.19
	7.85	4.85		6.8	6.9
	20.49	5.87		6.42	4.03
	9.51	3.41		9.55	4.66
	4.63	43.77		15.86	3.61
	26.69	4.49		9.76	8.45
	11.53	18.78		4.52	15.76
	31.65	19		6.43	5.43
	44.76	13.89		13.52	11.76
	8.36	4.08		21.35	4.22
	24.2	32.67		19.1	5.65
	3.65	4.74		11.23	3.79
	10.37	4.03		4.59	17.35
	16.93	4.33		7.54	4.25
	3.51	14.24		28.14	3.64
	22.62	5		3.66	15.87
	25.19	27.61		18.42	6.58
	10.39	11.67		6.18	5.2
	7.83	44.29		8.12	3.11
	25.49	3.17		5.99	15.58
	4.74	4.26		7.9	9.29
	14.79	5.36		16.33	10.45
	29.89	5.32		3.61	4.45
	13.92	13.66		5.47	8.61
	22.26	29.66		36.6	3.65
	7.52	4.34		5.57	22.51
	4.5	4.82		5.49	3.8
	39.65	10.16		3.69	5.12
	17.29	5.69		6.25	3.07
	4.23	3.23		4.32	3.1
	9.59	22.34		11.07	7.05
	7.69	6.53		25.85	4.02
	6.3	6.28		3.38	8.72
	39.18	5.5		7.19	6.54
	39.84	35.1		4.1	3.45
	8.81	9.7		4.91	5.58
	4.77	5.35		4.87	3.25
	10.02	22.25		7.99	3.64
	11.81	7.7		22.39	17.5
	36.43	3.39		13.08	13.9
	11.02	4.66		4.52	5.28
	18.18	4.49		4.32	11.06
	13.81	3.27		13.08	4.74
	23.27	10.38		3.99	5.48
	25.04	20.88		19.6	5.11
	6.8	20.85		3.27	3.51
	17.68	3.54		8.44	10.21
	16.88	4.87		3.05	13.96
	5.17	72.88		3.85	3.86
	45.58	4.37		4.19	8.34
	3.78	5.38		8.05	7.19
	14.52	7.39		4.68	5.56
	26.01	6.74		4.54	8.92
	6.27	4.37		10.56	3.24
	26.68	4.17		4.38	3.94
	8.56	3.45		9.63	3.5
	4.45	7.83		3.4	6.97
	71.79	31.54		19.84	7.38
	7.55	4.75		5.39	13.22
	8.09	4.15		5.92	4.61
	7.8	5.1		6.23	6.08
	4.78	3.5		4.43	13.53
	9.21	6.57		4.11	5.75
	24.73	4.58		3.43	8.61
	8.53	19.23		4.81	3.05
	11.04	9.26		14.31	4.25
	3.56	6.47		11.96	3.67
	7.89	13.39		3.17	19.9
	4.71	5.16		4.79	7.66
	17.63	3.59		17.41	16.48
	30.7	31.53		9.83	15.56
	18.45	3.16		4.34	4.16
	31.49	4.4		10.03	13.73
	11.2	4.81		31.61	6.53
	7.1	5.54		3.74	5.41
	6.07	8.15		7.62	7.28
	23.01	19.9		5.76	7.63
	4.44	4.11		7.82	5.37
	34.79	3.36		3.48	3.73
	8.83	61.87		3.67	3.18
	6.75	3.61		20.92	3.7
	33.02	4.75		3.45	3.91
	15.37	3.92		3.27	4.22
	3.8	15.33		6.83	12.12
	3.11	3.92		38.48	5.83
	21.21	7.03		3.1	27.21
	5.18	5.45		11.08	3.37
	5	19.08		3.93	12.86
	16.15	201.82		16.27	5.7
	6.31	6.46		16.74	3.91
	6.89	15.51		4.85	7.67
	4.18	6.28		3.31	5.9
	3.11	26.06		13.97	4.96
	20.5	3.79		18.65	5.6
	17.84	3.1		6.99	4.8
	4.5	4.61		6.49	4.69
	29.04	37.98		3.7	14.31
	8.07	5.67		3.43	4.14
	28.39	12.21		5.84	3.33
	8.13	15.46		4.5	3.32
	23.85	3.06		11.07	4.4
	4.03	5.64		14.04	3.66
	3.74	3.86		3.3	3.79
	3.6	3.53		16.6	3.89
	9.24	4.2		30.65	3.03
	9.76	5.72		28.87	6.13
	36.92	6.71		3.07	24.77
	7.3	3.44		5.14	7.75
	6.28	3.87		6.28	3.12
	3.65	15.69		5.15	4.35
	3.7	9.3		3.23	4.59
	4.27	3.39		9.47	16.48
	9.23	5.14		52.49	5.77
	5.19	3.2		17.55	5.29
	26.32	4.79		4.8	9.06
	6.21	7.77		5.42	3.87
	23.99	5.78		5.73	4.26
	7.96	4.4		3.16	14.2
	19.53	37.58		3.34	5.01
	14.51	4.08		33.98	3.64
	7.78	3.2		17.16	3.12
	4.84	15.5		4.12	4.91
	70.82	4.61		3.01	6.08
	13.25	6.77		9.08	7.3
	6.85	3.22		4.35	5.31
	6.53	4.03		7.32	15.47
	31.02	144.62		6.26	5.23
	5.65	5.48		4.29	17.18
	26.44	21.89		6.95	4.77
	10.81	38.74		55.67	3.2
	28.07	17.1		10.22	3.55
	56.89	5.32		11.32	36.58
	8.81	5.04		4.29	7.35
	28.21	17.43		3.82	5.05
	47.94	5.46		5.28	5.85
	20.01	4.34		7.82	4.24
	14.08	3.04		6.03	13.67
	4.05	17.04		19.82	4.71
	7.04	3.1		12.75	21.09
	61	5.06		4.44	5.54
	3.38	3.29		3.51	7.32
	4.04	8.38		3.42	3.15
	14.68	3.32		5.03	5.18
	9.18	22.62		16.63	5.52
	7.91	7.11		11.38	3.52
	31.9	62.83		49.86	5
	35.93	5.15		4.49	3.36
	33.73	6.01		25.59	4.16
	5.8	4.26		3.94	10.33
	6.71	20.78		8.11	7.12
	13.92	5.87		4.47	14.38
	8.54	45.98		11.58	5.1
	15.87	12.2		8.9	17.66
	7.64	3.01		6.49	3.81
	4.35	7.22		3.02	13.21
	55.03	3.94		7.04	4.55
	6.04	45.87		24.45	4.1
	4.38	20.3		12.8	4.2
	19.71	3.88		6.18	16.49
	30.18	33.97		4.04	3.92
	10.64	3.77		4.77	7.87
	37.29	4.77		15.39	3.88
	10.74	3.23		8.51	7.03
	22.38	4.84		9.75	4.1
	7.83	7		7.54	4.19
	34.87	5.5		18.36	12.11
	35.97	3.02		19.58	4.54
	6.42	5.27		3.73	4.23
	9.73	4.4		12.42	4.84
	20.98	3.4		7.65	3.54
	17.3	15.16		5.94	3.04
	11.91	72.76		25.18	3.45
	38.95	7.21		4.84	17.97
	37.96	5.4		10.61	3.94
	13.98	7.57		6.24	9.86
	15.73	13.42		3.56	6.78
	46.1	54.61		10.28	5.45
	6.86	7.11		5.92	10.44
	5.65	21.89		13.56	6.29
	66.81	4.22		4.38	3.08
	10.01	5.74		7.27	3.08
	10.93	3.17		8.32	4.15
	10.82	3.14		8.51	3.88
	6.48	18.16		3.14	13.87
	9.79	15.5		9.2	4.95
	25.41	3.94		3.61	3.34
	8.75	4.56		22.59	6.97
	9.61	18.21		7.25	4.24
	21.5	153.67		6.43	3.24
	9.17	7.9		4.26	4.99
	18.14	4.24		4.07	3.39
	13.67	3.01		10.51	4.13
	41.32	24		10.89	3.92
	14.78	14.38		6.72	3.1
	5.21	4.1		10.85	10.27
	7.1	3.13		16.62	4.59
	10.35	3.33		4.53	3.64
	9.01	40.37		14.72	10.21
	4.95	6.31		24.58	8.14
	3.21	4.6		7.95	14.88
	3.46	15.72		13.84	4.13
	9.35	3.94		3.7	4.23
	6.3	7.18		7.28	5.28
	28.67	18.77		3.14	3.65
	5.46	5.51		14.69	3.14
	51.89	4.88		4.35	5.5
	20.51	5.02		3.44	3.12
	13.4	6.26		3.55	3.09
	13.5	15.49		6.06	3.85
	3.56	5.13		4.12	3.22
	6.76	9.97		15.96	3.42
	13.64	3.3		3.29	3.39
	3.92	3.83		8.4	4.96
	3.28	22.82		7.69	12.5
	8.17	5.43		3.73	3.24
	16.15	5.25		6.55	4.61
	22.35	5.79		26.83	5.67
	4.19	4.48		39.74	21.78
	5.12	6.56		24.6	9.07
	51.11	6.69		5.18	3.86
	17.55	93.45		11.14	4.55
	5.62	3.54		3.66	3.04
	3.02	34.05		8.19	5.5
	7.7	3.1		14.19	10.14
	3.26	3.82		4.85	9.54
	10.72	28.15		6.04	20.56
	6.24	4.67		11.8	4.44
	42.17	3.04		7.2	3.88
	9.67	4.89		6.49	4.95
	22.74	5.35		5.27	7.12
	3.92	6.86		5.68	3.48
	10.01	5.65		7.46	3.94
	13.26	6.15		36.26	11.36
	5.21	7.62		11	3.17
	14.99	5.11		5.24	5.4
	74.85	3.99		42.61	3.21
	4.79	55.78		9.93	5.4
	6.69	3.85		25.87	16.31
	16.14	5.01		13.56	6.62
	19.44	47.51		6.18	13.53
	8.98	18.82		22.78	3.13
	4.16	18.36		4.15	3.41
	10.72	3.9		10.34	9.99
	7.25	7.17		19.38	4.12
	16.64	6.27		5.03	6.74
	34.71	3.71		18.66	3.83
	6.12	11.29		4.54	3.81
	18.38	5.32		4.38	3.68
	11.44	8.13		28.22	15.15
	6.82	6.73		17.24	3.85
	10.22	4.57		19.04	5.1
	18.46	4.76		10.92	13.22
	42.93	5.6		12.27	4.4
	3.58	4.88		14.7	4.19
	4.49	4.15		30.56	3.5
	8.23	24.44		8.95	9.23
	13.64	18.75		6.05	3.04
	41.57	4.8		5.95	5.7
	16.83	10.97		3.75	4.95
	8.48	3.78		9.66	15.22
	13.09	5.33		15.43	4.6
	8.07	16.91		4.1	3.83
	15.19	4.1		37.42	4.12
	5.71	21.72		15.28	3.23
	6.53	4.3		7.67	5.88
	13.9	4.12		3.7	21.4
	26.14	3.88		7.47	3.1
	5.51	8.23		27.4	19.85
	9.73	4.48		7.36	8.53
	29.07	4.37		5.74	3.56
	14.93	5.72		12.94	6.21
	4.43	22.77		4.32	4.99
	5.31	18.3		13.4	3.17
	32.52	4.06		13.06	5.02
	36.76	6.3		8.38	4.04
	12.76	7.57		5.55	3.25
	6.31	37.21		15.06	11.74
	22.24	30.1		8.03	4.78
	11.31	24.53		10.05	4.46
	32.89	13.23		9.15	4.17
	22.62	6.16		9.75	4.08
	25.72	6.44		3.81	6.96
	3.5	17.91		7.92	5.74
	4.46	4.08		7.37	5.37
	12.71	9.48		9.95	3.55
	9.6	6.59		13.61	10.31
	4.87	4.85		19.23	3.13
	17.63	16.75		11.8	3.89
	8.57	4.98		19.69	3.35
	28.93	14.26		4.59	6.67
	20.41	6.72		3.47	4.93
	31.04	4.75		7.51	21.08
	5.56	6.78		16.27	5.86
	6.44	16.87		3.21	3.25
	4.16	28.1		13.5	3.29
	15.78	3.89		30.85	7.19
	22.74	5.33		11.86	4.5
	11.09	4.48		18.76	10.27
	18.62	3.75		4.79	8.24
	12.82	4.81		9.17	3.91
	4.81	19.17		7.11	3.66
	5.81	6.87		13.34	4.85
	13.73	5.64		10.63	3.62
	11.99	3.34		8.64	3.51
	6.3	10.99		4.34	3.62
	12.91	10.08		5.79	17.44
	4.54	5.07		4.01	5.69
	6.94	4.78		3.99	4.69
	24.32	6.68		3.49	3.01
	27.95	5.6		22.71	7.39
	36.79	4.65		23.56	5.84
	5.66	6.65		44.9	7.25
	13.13	11.66		12.35	6.77
	7.91	4.35		3.25	7.49
	8.89	5.81		12.38	3.5
	14.22	12.68		10.16	6.85
	13.32	7.85		3.28	3.09
	10.43	21.31		17.18	3.05
	4.3	3.77		3.25	4.13
	38.65	3.04		9.96	6.59
	3.68	43.71		57.11	12.32
	37.62	11.29		23.22	3.28
	8.52	6.04		51.41	3.47
	4.82	5.22		14.99	4.18
	32.7	7.03		5.38	8.35
	58.8	9		5.77	3.89
	22.8	5.64		10.5	13.8
	23.48	3.7		3.2	5.92
	4.03	13.06		18.12	3.71
	48.86	3.72		27.48	4.1
	44.61	4.12		5.38	8.42
	16.07	3.72		4.1	3.47
	19.39	4.95		11.12	12.27
	7.87	4.6		5.11	8.48
	10.11	4.91		4.04	5.05
	3.19	3.67		5.98	7.33
	9.45	3.4		9.07	10.88
	3.15	4.82		10.24	9.62
	14.14	84.66		10.23	3.74
	16.81	4.2		5.01	5.55
	8.05	3.94		4.41	9.15
	9.03	4.14		11.17	3.12
	25.05	17.89		31.37	4.96
	6.14	3.32		4.42	5.85
	4.99	13.82		18.94	4.78
	43.39	3.46		14.64	3.56
	5.28	3.38		6.99	3.68
	15.13	18.46		30.83	5.39
	3.45	4.43		4.77	6.39
	18.01	4.85		7.95	3.5
	4.38	6.81		52.18	3.11
	6.74	3.88		3.2	20.21
	25.01	16.31		18.36	13.21
	9.69	3.07		11.19	5.27
	45.63	7.07		8.12	5.04
	20.03	47.68		27.39	3.5
	13.85	3.03		15.15	3.85
	49.49	3.56		11.2	4.16
	7.71	5.88		3.3	4.04
	19.42	10.42		7.38	4.18
	22.91	4.25		3.34	17.77
	10.26	3.72		13.33	5.16
	5.06	7.4		4.41	4.52
	12.33	86.24		18.42	3.81
	13.2	6.57		4.04	3.51
	12.15	6.83		6.11	6.33
	13.66	3.71		15.46	4.14
	13.22	3.35		10.79	4.31
	4.78	5.06		4.84	3.14
	50.33	3.74		6.82	12.8
	6.22	43.01		6.69	3.11
	8.97	4.61		17.92	5.42
	5.48	3.87		33.01	3.06
	5.08	20.63		3.99	8.67
	13.83	11.62		6.88	16.19
	41.61	6.81		3.92	3.29
	16.55	5.23		5.63	17.84
	18.31	4.19		3.2	3.82
	21.83	10.08		7.47	3.21
	13.12	9.28		8.59	3.35
	6.12	7.77		28.36	5.16
	31.44	3.74		7.66	5.55
	3.66	31.5		12.81	6.61
	15.58	3.94		12.77	5.65
	3.38	33.4		18.05	4.16
	3.01	4.95		5.66	6.84
	8.96	15.93		6.52	4.15
	7.26	3.04		6.58	15.42
	61.13	3.21		5.61	6.41
	14.34	3.92		7.68	5.49
	7.32	3.01		3.32	3.03
	4.94	6.23		13.69	5.24
	45.57	61.91		4.24	6.08
	21.93	32.69		3.35	6.19
	26.26	22.3		3.7	7.86
	26.05	25.74		11.97	13.58
	18.37	4.55		10.03	8.69
	42.7	16.32		32.01	4.38
	9.5	4.82		3.34	4.71
	7.93	26.96		73.29	3.9
	15.39	7.11		4.57	9.47
	5.85	4.72		8.05	3.26
	6.65	19.11		3.17	5.42
	10.45	23.01		13.5	4.97
	25.64	9.21		14	3.88
	5.17	6.01		3.19	3.17
	21.91	6.1		17.22	4.22
	15.15	5.27		11.32	33.43
	17.99	145.91		3.48	7.85
	12	13.31		6.34	3.58
	24.03	3.68		6.59	3.47
	12.59	5.05		10.75	7.47
	7.4	28.17		7.77	15.31
	18.41	11.5		5.43	16.71
	32.96	5.24		6.49	10
	34.05	3.49		16.8	15.95
	24.5	4.42		4.11	4.93
	7.92	3.17		15.63	5.96
	42.97	6.62		6.54	3.19
	3.22	4.7		19.1	10.39
	24.69	10.64		15.71	3.28
	7.77	5.27		5.55	5.88
	32.28	15.42		12.22	7.61
	27.33	4.15		7.3	3.34
	8.23	7.09		3.67	18.18
	11.38	7.63		17	4.47
	9.45	6.08		6.86	3.97
	44.62	5.05		6.32	3.74
	6.66	3.2		3.56	3.67
	20.27	19.01		30.41	3.1
	15.72	3.94		3.32	4.32
	15.95	17.62		8.51	3.01
	3.92	3.45		3.61	10.67
	59.52	31.1		7.91	7.63
	35.47	10.66		17.2	15.19
	15.69	4.75		5.35	7.07
	41.84	112.24		15.38	5.75
	33.01	4.1		9.03	7.28
	19.6	5.08		28.68	14.76
	10.65	6.09		18.94	4.09
	28.26	17.45		3.79	6.24
	25.51	5.36		7.73	3.87
	35.76	4.02		4.23	4.06
	13.53	7.12		34.4	3.12
	18.38	4.7		13.09	3.16
	53.04	17.03		7.36	3.76
	13.74	3.21		3.83	3.16
	6.44	21.05		3.01	5.04
	24.58	7.45		11.63	13.4
	40.65	14.23		3.81	5.38
	6.56	3.71		6.23	7.95
	16.64	5.65		9.67	4.65
	33.94	3.53		7.71	5.57
	16.3	4.97		6.37	3.63
	12.34	5.36		5.31	9.2
	13.83	18.55		9.95	3.91
	3.18	3.73		5.61	3.16
	19.67	3.41		12.91	3.14
	16.59	4.51		3.5	5.87
	11.71	5.97		27.4	9.19
	22.62	7.12		3.71	9.65
	14.51	27.18		7.81	31.84
	18.84	42.5		3.03	3.64
	12.66	17.28		5.7	4.6
	8.75	7.15		27.01	9.37
	43.83	6.37		3.92	3.27
	4.57	5.24		25.78	7.74
	39.62	5.78		11.92	5.73
	8.28	16.28		3.55	3.47
	30.6	3.47		8.48	3.99
	6.79	5.55		4.51	5.14
	7.59	18.61		3.19	5.2
	55.08	9.67		4.52	7.19
	31.79	4.06		3.76	4.91
	9.81	15.24		5.5	4.51
	15.66	4.26		3.4	5.11
	10.65	4.43		6.32	3.94
	9.47	5.68		4.23	3.9
	3.5	10.9		5.43	5.14
	4.41	3.81		5.28	6.03
	4.67	5.16		7.27	6.95
	8.54	4.21		26.93	17.37
	48.72	3.73		28.77	24.85
	32.5	6.45		49.53	3.6
	37.33	4.81		15.61	4.95
	4.93	107.76		7.85	17.35
	10.36	7.84		4.28	4.37
	7.08	3.19		46.5	18.44
	13.89	18.55		17.07	7.01
	8.26	15.34		3.25	3.61
	21.47	4.55		49.57	5.1
	3.58	4.33		10.38	8.82
	3.9	24.91		4.48	73.99
	5.4	22.69		3.53	82.66
	17.93	4.98		4.88	5.86
	18.07	4.58		7.3	8.04
	21.79	5.49		10.22	8.02
	37.34	5.89		23.11	4.8
	19.67	5.18		7.83	5.22
	3.12	3.73		9.02	3.7
	29.94	83.45		4.97	4.08
	6.12	3.52		6.26	8.56
	31.95	4.74		4.44	7.14
	67.44	12.54		9.81	5.79
	11.67	41.32		11.1	31.75
	11.07	10.48		3.44	7.71
	7.99	3.2		6.31	3.46
	5.04	18.13		12.34	4.74
	14.79	28.6		6.3	5.22
	17.4	4.52		7.31	6.33
	19.67	19.06		20.51	8.55
	8.78	3.85		10.72	9.32
	12.52	4.35		7.32	3.63
	10.8	3.4		3.16	4.41
	10.03	12.17		5.02	7.36
	23.85	3.97		24.86	23.72
	12.78	18.58		8.59	5.94
	11.85	9.3		3.63	9.77
	7.42	3.78		15.49	40.58
	6.23	3.39		3.55	3.63
	11.25	64.15		7.69	5.4
	19.53	4.07		22.8	6.99
	7.58	5.48		4.12	3.28
	17.9	3.48		3.8	8.31
	5.96	3.1		17.91	28.49
	8.44	8.37		6.22	106.66
	6.02	4.58		8.34	5.69
	18.64	27.92		6.16	97.96
	14.26	15.73		7.16	5.51
	13.03	4.99		8.11	9.49
	7.09	3.86		14.69	6.62
	11.57	24.7		7.35	6.87
	10.92	7.75		4.08	43.72
	5.01	4.03		8.02	4.61
	7.47	27.34		26.56	9.3
	7.08	3		8.05	8.39
	22.56	5.25		27.16	68.45
	7.41	12.05		9.05	6.96
	6.95	8.08		47.07	9.42
	24.54	13.04		5.02	20.02
	24.25	4.37		35.11	15.45
	6.02	14.95		18	3.57
	7.4	7.39		27.51	8.97
	4.56	69.69		13.04	31.49
	4.68	6.09		14.96	6.34
	5.95	3.85		3.15	8.05
	5.85	13.82		20.47	5.13
	44.13	13.51		11.93	5.11
	23.06	6.43		3.56	151.13
	11.4	4.4		11.21	5.76
	5.35	4.99		32.76	8.74
	6.08	4.38		11.93	11.86
	10.25	10.25		11.28	3.29
	4.6	28.82		22.31	6.7
	53.81	4.02		8.81	5.83
	37.81	22.36		18.87	5.01
	26.88	4.28		5.56	6.78
	36.24	5.55		7.08	57.35
	11.14	7.02		3.85	36.54
	64.57	6.5		13.21	20.69
	18.96	3.32		9.64	98.09
	25.65	3.15		12.05	6.22
	5.69	4.89		3.35	52.51
	10.75	4.51		44.05	41.37
	4.57	9.85		5.32	70.02
	7.41	3.74		5.52	9.83
	16.84	3.13		7.72	9.28
	26.04	3.47		25.61	28.46
	11.58	4.23		8.51	23.68
	33.96	5.64		33.88	12.5
	35.02	28.17		8.93	12.6
	9.6	19.11		23.45	8.52
	69.84	33.91		3.79	18.69
	3.93	14.63		20.31	35.12
	3.52	4		10.52	6.73
	10.02	6.16		4.6	6.33
	11.07	12.79		9.67	14.7
	25.78	7.07		9.86	5.61
	7.35	4.47		5.03	6.48
	31.89	3.31		39.48	6.75
	4.35	13.55		3.43	147.1
	10.36	3.78		3.01	10.22
	22.21	4.2		30.14	3.65
	38.22	4.97		3.7	8.66
	61.76	22.47		7.08	24.76
	17.09	4.65		5.41	52.68
	3.76	3.19		8.3	4.94
	45.4	7.04		10.81	40.34
	11.84	4.93		20.91	4.28
	10.56	8.6		5.11	5.16
	3.37	3.86		28.93	62.09
	23.59	3.28		6.43	6.37
	23.42	9.93		4.71	57.17
	3.48	3.57		15.14	25.07
	13.91	67.27		21.18	7.45
	7.91	7.37		6.4	34.96
	4.56	3.89		22.67	6.23
	14	3.7		5.46	4.96
	7.48	3.72		5.8	8.55
	4.04	5.24		18.31	8.59
	23.21	46.16		13.54	5.85
	15.69	22.89		22.27	11.51
	7.04	3.84		14.29	9.3
	4.48	3.57		10.19	8.1
	40.69	13.28		30.07	7.7
	36.34	39.85		9.21	9.92
	35.3	3.64		21.45	6.72
	3.41	4.2		7.31	12.33
	13.76	8.11		42.26	8
	3.48	3.85		26.41	6.6
	64.11	9.27		6.08	15.85
	46.74	11.54		8.21	6.29
	4.8	24.3		12.79	27.6
	12.47	7.55		8.39	5.77
	16.19	9.6		3.63	44.07
	7.52	4.37		33.27	6.49
	12.8	3.36		8.21	14.51
	4.32	3.35		3.27	178.95
	4.67	3.57		20.14	4.16
	11.4	6.2		3.04	70.73
	15.59	4.72		3.1	5.96
	19.33	8.83		21.12	4.81
	15.71	8.3		15.19	6.52
	13.36	3.56		25.32	6.29
	12.66	7.97		25.47	4.72
	6.44	8.47		3.06	45.57
	21.17	43.14		5.67	5.52
	16.18	4.7		25.06	82.49
	49.87	45.17		11.34	71.36
	62.07	16.86		17.17	10.54
	5.86	11.91		32.13	8.85
	8.05	6.23		3.91	8.86
	11.22	4.24		3.75	132.46
	6.01	7.59		13.76	10.31
	14.85	5.38		10.92	4.63
	23.53	4.58		21.85	4.48
	37.8	3.17		4.92	7.69
	7.47	3.82		6.98	9.94
	45.37	5.26		23.37	34.81
	39.66	3.29		4.8	7.08
	16.3	49.71		3.37	8.27
	19.54	20.5		5.18	5.31
	19.25	9.48		8.67	54.54
	14.88	4.16		3.09	39.19
	3.54	5.48		25.61	9.79
	12.76	27.39		3.28	5.31
	4.11	4.17		9.91	24.41
	17.79	9.22		24.06	12.83
	13.09	6.67		7.12	14.65
	12.54	46.91		11.36	3.92
	12.74	3.63		25.98	4.61
	12.11	56.57		6.93	11.01
	8.54	6.54		19.62	8.21
	6.16	41.94		6.48	4.82
	3.49	3.17		10.52	38.37
	4.02	3.01		12.95	3.72
	38.84	6.01		4.85	7
	15.65	4.08		29.46	80.3
	26.17	4.94		6.03	14.47
	13.29	12.27		16.86	5.49
	26.58	20.69		5.9	7.65
	23.4	3.19		17.25	31.04
	16.6	5.36		3.64	74.76
	35.11	31.97		8.78	11.34
	13.98	4.14		8	5.47
	3.76	17.63		3.54	39.27
	19.31	3.19		12.76	6.69
	7.64	32.49		27.46	9.83
	10.81	9.85		4.69	7.51
	3.63	4.27		3.95	10.31
	13.09	3.86		5.69	6.98
	14.28	5.97		3.26	4.96
	8.49	26.84		12.49	12.42
	11.63	11.58		4.72	9.88
	10.39	7.65		5.72	4.74
	18.34	8.05		4.61	52.45
	8.64	4.56		37.57	9.15
	40.45	4.24		19.43	7.51
	22.29	5.37		42.87	6.62
	6.95	5.71		22.83	5.21
	23.09	12.69		5.3	104.4
	4.73	70.11		8.45	9.01
	59.57	19.34		5.87	121.26
	28.99	4.54		17.64	3.85
	11.55	6.23		4.2	5.09
	8.97	6.08		20.11	3.82
	4.44	16.2		6.09	7.3
	31.11	3.8		3.94	10.69
	3.11	27.44		35.66	44.1
	36.08	3.56		4.23	3.21
	12.94	4.26		32.46	23.3
	14	4.24		14.02	8.15
	19.76	4.03		11.57	7.83
	26.66	4.98		7.67	5.31
	48.12	10.86		20.19	6.02
	9.75	4.2		3.1	15.31
	49.09	10.06		9.45	8.29
	6.13	3.06		5.09	3.54
	9.69	7.54		10.5	7.66
	5.5	4.56		20.16	40.91
	34.67	5.79		20.24	9.27
	51.04	4.03		12.62	5.47
	5.24	4.15		3.55	10.09
	16.91	11.31		7.41	4.1
	10.24	4.85		6.47	12.21
	11.21	3.68		16.66	25.4
	51.23	5.45		7.1	3.8
	3.54	5.46		3.8	3.38
	4.38	42.02		11.61	89.51
	47.98	5.49		6.56	26.95
	4.83	3.54		8.49	9.22
	4.68	63.26		4.56	5.62
	4.24	4.2		35.76	4.67
	28.11	3.46		19.92	23.54
	13.6	4.3		4.48	3.72
	4.14	7.2		26.09	23.35
	5.03	3.82		6.03	18.58
	5.36	3.16		4.38	4.45
	5.32	26.81		7.27	7.93
	7.62	4.95		43.55	45.96
	25.57	9.45		12.88	7.98
	9.18	7.55		12.66	8.96
	4.87	6.36		4.14	3.9
	3.83	3.85		7.41	5.46
	4.24	9.82		11.93	6.17
	5.54	6.74		11.58	8.29
	13.12	20.38		13.61	5.29
	5.93	5.01		7.59	86.52
	33.44	3.51		15.13	7
	10.61	4.71		3.08	71.56
	7.98	5.68		6.12	44.29
	4.62	3.79		5.98	35.05
	8.32	3.35		4.85	6.48
	7.08	50.87		10.33	4.67
	10.44	75.9		21.96	5.95
	6.79	4.21		7.27	7.36
	22.3	27.47		31.74	79.45
	20.99	10.33		11.92	9.45
	11.99	5.58		4.68	7.85
	43.73	5.54		18.11	5.31
	5.09	22.3		5.87	23.44
	4.2	4.64		11.24	14.68
	6.34	17.68		23.3	48.69
	31.77	6.83		6.52	4.86
	8.87	4.02		3.13	13.31
	3.58	3.61		3.51	5.8
	4.45	4.76		4.64	6.25
	12.73	54.36		3.88	7.03
	13.4	5.17		12.86	29.09
	4.1	4.99		6.04	13.09
	31.85	13.92		5.93	14.78
	11.46	3.4		25.33	5.95
	6.18	7.56		11.79	9.99
	9.77	10.48		12.74	77.48
	14.66	7.93		14.59	36.7
	24.35	118.61		7.71	18.53
	31.39	3.4		6.15	4.97
	9.43	7.05		3.68	56.37
	6.89	5.96		12.8	11.03
	11.26	20.62		3.09	5.19
	3.9	3.41		24.22	5.92
	4.72	4.04		14.44	6.44
	4.47	8.02		3.33	28.06
	20.61	3.22		4.01	37.32
	6.51	38.51		10.06	5.53
	11.81	21.45		12.18	7.32
	7.79	6.39		4.52	19.93
	12.87	3.73		7.09	32.14
	7.61	5.37		27.91	5.33
	12.86	5.39		4.54	8.96
	21.84	32.61		5.09	7.36
	14.94	4.26		23.89	7.04
	3.8	21.12		4.92	4.2
	4.15	5.13		14.5	5.43
	7.14	8.64		9.82	4.48
	8.23	5.04		3.65	8.07
	6.81	14.15		15.29	4.46
	10.22	5.74		9.78	6.64
	4.08	6.7		11.23	28.68
	12.91	5.07		8.03	4.12
	12.05	15.4		3.43	8
	20.11	18.3		11.15	6.99
	8.06	4.47		6.5	35.72
	29.42	29.88		11.74	5.25
	6.34	3.89		7.48	30.56
	6.08	23.29		6.5	6.39
	5.67	5.09		4.51	9.94
	8.63	25.22		15.63	14.18
	24.07	30.74		15.47	8.09
	3.78	3.43		10.69	7.83
	12.63	7.37		10.39	8.31
	6.93	4.02		4.39	13.53
	3.52	5.02		3.05	6.57
	3.06	4.67		4.89	27.61
	22.64	5.19		3.56	5.29
	11.22	16.41		11.13	6.41
	5.8	4.77		30.13	136.82
	37.74	3.3		5.42	6.62
	79.36	3.33		8.38	6.11
	5.45	7.12		15.54	3.36
	4.5	5.47		9.45	6.29
	3.89	5.27		3.03	165.7
	3.01	3.42		7.11	26.17
	18.41	4.71		14.67	6.21
	19.04	11.34		4.82	11.13
	9.11	9.91		6.78	5.64
	40.71	18.61		11.69	167.09
	5.53	5.84		8.28	7.32
	7.4	3.4		7.98	7.69
	30.06	4.57		4.9	7.1
	3.6	3.78		10.65	32.2
	4.8	4.49		4.32	5.22
	23.7	4.42		25.03	5.68
	9.97	4.68		24.66	3.43
	33.61	5.16		6.42	5.63
	50.87	4.88		3.32	7.31
	12.34	4.54		3.14	5.82
	21.99	21.57		23.46	7.41
	25.72	5.16		12.69	10
	3.88	4.13		5.73	6.31
	12.32	3.89		5.6	8.5
	13.04	4.51		4.38	4.8
	12.53	3.34		12.58	6.65
	5.3	4.14		5.15	113.93
	6.58	7.6		3.57	17.07
	8.29	11.89		5.43	6.07
	11.55	37.1		6.37	5.63
	11.37	6.11		14.14	6.87
	24.28	10.11		7.18	6.26
	17.38	31.8		25.7	6.36
	32.2	36.06		38.16	7.67
	9.21	30.41		33.06	5.76
	3.31	3.06		17.76	13.79
	5.92	5.3		6.69	8.08
	53.58	4.27		11.84	4.08
	4.71	4.39		3.71	21.34
	8.79	6.89		5.79	20.6
	5.03	3.03		4.12	21.96
	9.16	66.97		5.97	16.07
	36.34	4.26		11.21	6.91
	19.93	4.79		6.12	47.6
	21.76	4.72		5.96	4.02
	13.93	6.13		42.34	6.55
	10.82	3.19		19.28	4.48
	48.75	4.27		10.49	8.43
	23.49	9.38		13.16	4
	3.51	14.56		26.25	6
	9.89	6.06		13.69	8.46
	11.57	4.3		7.81	5.44
	7.22	35.6		7.32	11.99
	5.73	11.98		13.04	5.29
	8.76	13.67		5.79	4.29
	10.53	3.14		13.69	5.69
	17.6	15.65		6.97	10.14
	14.67	6.41		19.71	5.8
	3.67	3.5		57.05	8.13
	13.21	5.6		9.07	56.64
	7.32	8.16		7.83	33.83
	7.86	3.96		3.34	4.64
	27.55	5.32		4.03	8.02
	28.89	31.19		20.39	25.35
	31.95	4.72		36.82	40.82
	8.4	7.94		11.76	36.26
	12.04	24.39		61.51	7.24
	4.5	3.65		16.25	9.13
	58.28	3.92		14.08	6.28
	4.84	9.43		34.04	8
	7.49	5.37		21.37	50.24
	13.28	31.8		36.13	6.59
	10.06	5.37		63.88	7.93
	7.12	3.9		37.1	11.59
	4.77	3.79		71.66	6.95
	6.46	22.43		46.37	5.09
	10.1	5.42		83.21	5.71
	47.79	3.99		13.09	5.3
	17.29	7.14		25.89	4.85
	50.23	11.61		45.28	3.86
	8.98	5.17		22.36	5.66
	7.83	5.97		40.43	4.59
	13.42	28.67		31.69	6.67
	29.49	48.79		52.02	12.7
	3.08	28.08		6.89	4.18
	5.21	37.96		98.79	9.13
	5.89	3.61		43.48	11.89
	13.75	4.34		9.42	9.65
	10.45	12.47		11.84	5.74
	26.83	14.73		14.49	31.82
	6.41	57.15		26.21	3.13
	4.62	3.84		38.75	3.02
	22.83	13.02		63.66	8.66
	3.83	3.33		17.94	7.11
	5.89	13.85		59.6	5.44
	5.17	6.6		30.25	5.16
	29.46	26.93		100.08	10.2
	29.47	3.44		9.3	19.47
	16.04	13.46		28.06	18.09
	8.85	3.11		26.59	5.66
	3.28	3.69		46.85	18.92
	4.59	27.65		23.5	5.42
	65.51	3.89		51.18	7.14
	3.57	11.95		97.68	5.95
	25.82	4		85.69	5.79
	24.37	4.58		74.07	6.09
	29.92	12.65		49.76	8.17
	5.97	4.75		42.27	9.37
	5.95	44.09		22.62	6.93
	35.91	27.3		9.87	9.72
	45.08	3.23		45.7	7.66
	23.51	3.2		76.34	3.74
	11.83	6.12		39.6	6.89
	4.84	45.08		20.9	5.95
	12.37	5.27		19.31	7.84
	16.78	4.21		56.97	7.65
	19.37	13.74		28.64	6.1
	8.43	6.69		7.01	6.36
	23.63	4.12		16.14	5.44
	6.01	3.38		111.14	10.01
	38.01	3.7		44.49	61.61
	20.39	47.08		6.17	8.66
	4.72	6.38		17.52	65.15
	13.71	3.46		41.14	8.44
	11.69	5.97		46.14	6.45
	10.01	11.17		51.85	4.8
	21.75	6.12		18.47	8.45
	7.05	4.38		67.39	55.59
	23.01	13.35		18.85	10.99
	9.69	3.17		80.21	4.32
	4.96	10.3		22.02	33.6
	61.31	10.37		194.5	4.8
	5.41	11.91		16.87	10.69
	3.93	4.42		18.13	41.6
	22.67	3.31		76.86	9.33
	20.07	4.42		9.83	9.18
	32.94	6.47		21.97	8.13
	11.47	5.26		10.53	6.39
	49.71	8.97		57.09	33.26
	3.69	4.6		58.42	8.75
	35.49	7.09		68.8	10.39
	36.99	3.1		158.08	6.53
	33.96	17.46		24.85	10.95
	10.26	7.57		35.02	8.23
	8.7	3.39		10.35	6.17
	25.82	21.1		41.82	14.08
	15.06	4.66		16.35	6.3
	3.08	3.75		28.03	9.48
	45.96	3.41		34.31	22.97
	8.42	18.52		16.39	9.95
	47.72	8.57		7.13	3.76
	19.06	14.92		34.29	7
	68.81	4.82		22.49	6.16
	41.99	6.17		110.28	5.84
	10.75	28.65		27.07	9.1
	8.53	26.09		24.46	3.95
	3.09	15.72		14.68	28.75
	26.46	6.09		77.02	7.37
	12.01	22.31		15.2	4.4
	3.13	12.02		65.13	14.61
	4.37	18.07		17.58	7.36
	12.11	4.57		47.07	7.54
	4.98	45.22		28.52	10.83
	23.81	8.32		122.93	8.04
	10.61	5.29		92.86	37.77
	9.36	13.77		8.07	38.62
	28.23	14.56		62.43	3.76
	4.47	4.49		96.12	4.78
	8.14	12.27		9.37	68.23
	14.57	36.8		16.51	50.06
	9.04	21.63		74.76	6.23
	10.08	16.38		128.86	5.13
	10.87	8.54		86.49	47.23
	26.78	7.52		64.97	4.35
	3.17	3.58		23.01	4.58
	10.62	3.03		42.55	9.83
	6.14	13.88		14.97	10.02
	25.74	6.42		25.17	6.42
	74.12	4.7		14.93	26.92
	43.33	7.58		13.1	6.02
	10.62	15.65		78.03	16.59
	10.92	9.68		41.31	30.04
	7.2	5.63		14.45	4.41
	36.05	3.56		6.35	7.88
	4.45	5.55		30.98	83.15
	56.69	7.4		40.3	9.4
	38.88	14.91		40.85	3.74
	6.73	5.42		13.84	6.25
	41.35	20.8		14.8	5.95
	8.74	20.67		53.8	8.2
	7.09	18.92		14.79	8.12
	11.63	12.84		90.87	42.34
	57.27	9.06		23.97	7.01
	12.43	25.79		122.68	4.96
	46.47	9.14		14.92	30.71
	37.95	18.49		33.23	6
	25.77	39.88		24.72	8.98
	7.4	18.41		5.81	4.45
	7.55	38.26		8.32	20.27
	3.6	12.51		28.61	6.54
	6.24	16.94		103.48	6.35
	19.64	6.53		70.83	4.5
	14.01	8.75		27.05	52.15
	4.13	3.82		9.94	10.15
	4.92	6.82		28.69	7.05
	5.7	3.6		25.26	4.9
[truncated: 35,334 more rows]

## Sheet: Figure 5F bar graph
Amplitude (pA)
	Syt11+/+			Syt11-/-
	Con	Bac		Con	Bac
	31.12	12.653		11.634	10.282
	16.76	12.222		32.961	22.62
	31.158	17.615		11.905	6.827
	22.291	15.29		37.205	17.765
	32.743	24.63		26.028	19.76
	11.874	11.648		19.151	15.287
	29.463	19.357		25.867	17.348
	18.96	18.031		29.62	16.063
	19.332	12.39		24.517	6.935
	11.845	12.17		25.487	9.992
	31.482	22.006		23.297	13.379
	13.053	9.069		12.07	12.07
	18.808	14.863		24.643	16.036
	19.914	12.303		26.236	14.144
				32.164	23.469
				29.182	14.496
				25.391	12.698
				13.026	9.712
				17.138	12.32
