# Supplementary material for: Synaptotagmin-11 facilitates assembly of a presynaptic signaling complex in post-Golgi cargo vesicles
Source: EMBO Rep. 2024 May 2;25(6):10. doi: 10.1038/s44319-024-00147-0 (PMC11169412; doi:10.1038/s44319-024-00147-0)
Supplement: Supplementary file 8 — Source data Fig. 5 [file 44319_2024_147_MOESM8_ESM.zip › EMBOR-2023-58002V2_SourceDataForFigure5/5G/Numerical data 5G.xlsx]

## Sheet: README
Figure 5G Amplitude distribution
Number of sEPSCs/min plotted against sEPSC amplitudes in Syt11+/+ neurons in the presence and absence (con) of baclofen (bac). All events from n = 14 neurons.
Figure 5G bar graph
Average sEPSCs/min recorded in Syt11+/+ neurons (n = 14) with amplitudes <10 pA and amplitudes >10 pA.

## Sheet: Figure 5G Amplitude distributio
sEPSCs/min
	Syt11+/+
Bin center: Amplitude (pA)	Con	Bac
0	0.2	0
1	2	0
2	8.8	0
3	163.2	89.1
4	367.1	182.8
5	375	194
6	350.5	164.5
7	338.4	140.2
8	316.5	107.8
9	287.4	92.5
10	281.3	81
11	259.1	73.4
12	249.5	56.9
13	234	57.1
14	213.8	51.1
15	200.2	43
16	198.7	39
17	193	34.4
18	191.7	34.6
19	173.9	32.6
20	173.5	30.6
21	157.9	30.4
22	151.6	25.7
23	149	22.7
24	142.2	24.3
25	140.2	17.1
26	128.6	18.7
27	116.1	17.5
28	117.6	17.9
29	108	18.3
30	108.2	18.3
31	105.4	13.3
32	99	11.1
33	95.1	13.3
34	94	13.3
35	85.9	12.1
36	89.4	11.9
37	76	12.9
38	83.5	11.3
39	73.2	9.2
40	67	8.6
41	70.3	7
42	61.6	4.8
43	60	8
44	57.4	6.8
45	54.8	5
46	48.8	5.8
47	50.4	6.2
48	45.3	7.4
49	40.7	6.8
50	39.2	5.4
51	46.9	3.6
52	36.8	4.2
53	41.8	3.8
54	39.2	3.2
55	33.5	3.6
56	29.1	3.8
57	35.5	3
58	28	3.8
59	27.4	3.4
60	22.3	1
61	25	3
62	27.2	2.6
63	23.7	2.8
64	20.4	2.6
65	23	0.4
66	17.3	2.4
67	16.9	2.2
68	17.3	2
69	18.6	1.2
70	15.1	2
71	17.1	1.6
72	17.5	1.4
73	12.5	1.6
74	14.5	0.6
75	9.9	1.8
76	13.6	0.8
77	11.6	1.8
78	12	0.8
79	10.5	1.6
80	9.9	0.4
81	10.5	0.8
82	11.2	1.2
83	7.2	0.6
84	8.3	1.4
85	8.3	1.2
86	9.2	0.8
87	8.3	0.6
88	8.5	0
89	7	0.2
90	6.8	0.4
91	3.3	0
92	5.5	0.4
93	5.3	0.8
94	6.6	0.4
95	4.4	0.4
96	5.3	0
97	4.2	0.2
98	3.5	0.2
99	5	0.8
100	7.4	0.6
101	3.7	0.2
102	4.4	0
103	3.1	0
104	1.8	0.2
105	2	0.4
106	2.8	0.2
107	1.3	0
108	3.3	0.4
109	2.6	0.2
110	2.8	0
111	1.8	0
112	2	0.4
113	2	0
114	2.2	0
115	1.3	0.4
116	1.3	0.2
117	2.2	0
118	2.2	0.2
119	1.8	0.2
120	0.9	0
121	2.2	0
122	1.1	0
123	1.3	0
124	1.1	0
125	0.9	0
126	0.2	0.2
127	0.7	0.2
128	1.5	0.2
129	0.7	0.2
130	0.7	0
131	0	0
132	0.4	0.6
133	0.9	0
134	0.2	0
135	0.7	0
136	0.7	0
137	1.1	0.2
138	0.7	0
139	0.4	0
140	0.7	0
141	0.4	0
142	0.4	0.2
143	0.2	0
144	0.4	0
145	0.2	0.2
146	1.1	0.2
147	0.4	0
148	0.7	0.2
149	0.4	0
150	0.4	0
151	0	0
152	0	0
153	0.7	0
154	0	0.4
155	0.2	0
156	0	0
157	0	0
158	0.2	0.2
159	0	0
160	0	0
161	0	0
162	0.2	0
163	0.2	0
164	0.2	0
165	0	0
166	0.2	0
167	0	0
168	0	0
169	0.4	0
170	0	0
171	0.2	0
172	0.2	0
173	0.4	0
174	0.4	0
175	0.2	0
176	0	0
177	0	0
178	0	0
179	0	0
180	0	0
181	0	0
182	0	0.2
183	0.2	0
184	0	0
185	0.4	0
186	0	0
187	0	0
188	0	0
189	0	0
190	0.2	0
191	0	0
192	0	0
193	0	0
194	0	0
195	0	0
196	0	0
197	0	0
198	0	0.2
199	0	0
200	0.2	0
201	0	0
202	0.2	0.2
203	0	0
204	0	0
205	0	0
206	0	0
207	0	0.2
208	0	0
209	0	0
210	0	0
211	0	0
212	0	0
213	0	0
214	0	0
215	0	0
216	0	0
217	0	0
218	0	0
219	0	0
220	0.2	0
221	0	0
222	0	0
223	0	0
224	0.2	0
225	0	0
226	0	0
227	0	0
228	0	0
229	0	0
230	0	0
231	0	0
232	0	0
233	0	0
234	0.2	0
235	0.2	0
236	0	0.2
237	0	0
238	0	0
239	0	0
240	0	0
241	0	0
242	0	0
243	0	0
244	0	0
245	0	0
246	0	0
247	0	0
248	0	0
249	0.2	0
250	0	0.2
251	0	0
252	0	0
253	0	0
254	0	0.2
255	0.2	0
256	0	0
257	0	0
258	0	0
259	0	0
260	0	0
261	0	0
262	0	0
263	0	0
264	0	0
265	0	0
266	0.2	0
267	0	0
268	0	0
269	0	0
270	0	0
271	0	0
272	0.2	0
273	0	0
274	0	0
275	0	0
276	0	0
277	0	0
278	0	0
279	0	0
280	0	0
281	0	0
282	0	0
283	0.2	0
284	0	0
285	0	0
286	0	0
287	0	0
288	0	0
289	0	0
290	0	0
291	0	0
292	0	0
293	0	0
294	0	0
295	0	0
296	0.2	0

## Sheet: Figure 5G bar graph
Amplitude (pA)
	<10pA			>10pA
	Con	Bac		Con	Bac
	833	1300		3267	555
	1041	101		1364	76
	670	806		4273	938
	687	459		1489	518
	610	349		3621	637
	603	237		446	193
	593	202		1896	359
	699	176		1646	349
	291	84		1024	64
	1023	188		865	96
	500	87		1611	100
	1012	187		998	82
	1369	606		1994	576
	732	264		1745	229
