# Supplementary material for: Synaptotagmin-11 facilitates assembly of a presynaptic signaling complex in post-Golgi cargo vesicles
Source: EMBO Rep. 2024 May 2;25(6):10. doi: 10.1038/s44319-024-00147-0 (PMC11169412; doi:10.1038/s44319-024-00147-0)
Supplement: Supplementary file 8 — Source data Fig. 5 [file 44319_2024_147_MOESM8_ESM.zip › EMBOR-2023-58002V2_SourceDataForFigure5/5H/Numerical data 5H.xlsx]

## Sheet: README
Figure 5H Amplitude distribution
Number of sEPSCs/min plotted against sEPSC amplitudes in Syt11-/- neurons in the presence and absence (con) of baclofen (bac). All events from n = 19 neurons.
Figure 5G bar graph
Average sEPSCs/min recorded in Syt11-/- neurons (n = 19) with amplitudes <10 pA and amplitudes >10 pA.

## Sheet: Figure 5H Amplitude distributio
sEPSCs/min						sEPSCs/min
	Syt11-/-
Bin center: Amplitude (pA)	Con	Bac
0	0.2	0.2
1	0	0
2	0	0
3	106.7	177
4	228.1	325.2
5	265.7	271.1
6	298.3	222.2
7	295.1	157.4
8	278.4	127.1
9	249.8	100.8
10	233.3	91.5
11	216.5	72.8
12	214.8	68.3
13	211.3	62.3
14	205.3	54.1
15	207.9	54.1
16	179.3	41.2
17	185.8	35.5
18	166	32
19	173.1	35.7
20	149.3	34.1
21	144.5	28.6
22	140.7	25.1
23	123.3	27.4
24	119.4	21.1
25	111.9	19.9
26	109.1	19.3
27	106.5	17.6
28	99.7	18
29	93.2	18.5
30	89.3	13.2
31	85.5	14.6
32	78.2	11.6
33	84.2	12
34	73.9	13.2
35	69.2	14.6
36	68.5	10.9
37	58.4	8.5
38	65.3	8.7
39	55.2	8.3
40	53.5	7.7
41	48.5	7.7
42	52.4	6.3
43	50	5.5
44	41.9	5.3
45	38.2	5.9
46	43	4.9
47	38.7	5.1
48	34.8	5.1
49	33.5	3.2
50	29.6	5.3
51	35	2.8
52	28.1	4.5
53	29.6	5.1
54	24.7	2.6
55	28.8	3.6
56	31.8	3.2
57	24.7	3
58	24.5	2.8
59	21.7	2.4
60	24.1	4.3
61	23	1.2
62	14.6	3.2
63	19.3	2.6
64	17.2	2.6
65	19.1	1.8
66	14.6	0.6
67	16.5	2.6
68	14.6	2.2
69	15	1.8
70	15.7	1.6
71	11.8	1.2
72	9.7	2.4
73	12	1.8
74	9	2
75	11.4	1.8
76	10.3	2
77	11	2.2
78	8.8	1.8
79	9.5	1.6
80	6.9	1
81	9	1.4
82	8.6	1.2
83	8.6	1
84	8.8	1.2
85	8.4	1.8
86	8.4	0.4
87	7.1	1.4
88	4.9	0.4
89	6	0.4
90	5.2	1
91	7.1	1
92	4.3	0.4
93	4.5	0.6
94	4.9	0.6
95	6.4	0.8
96	3	0.2
97	4.3	0.4
98	4.5	0.8
99	4.1	0.8
100	4.9	0.6
101	3.4	0.6
102	2.4	0.4
103	2.1	0.2
104	3	0.4
105	3.4	0.2
106	2.4	0.4
107	3.4	0.6
108	2.8	0.2
109	1.1	0.6
110	1.5	0
111	2.8	0.2
112	2.8	0.8
113	1.5	0
114	2.4	0.2
115	0.9	0.4
116	2.4	0.2
117	1.9	0.2
118	1.7	0.4
119	1.7	0.2
120	0.4	0.2
121	1.3	0.2
122	1.9	0.2
123	1.7	0.6
124	1.5	0
125	1.3	0.4
126	1.1	0
127	1.9	0
128	1.3	0
129	0.9	0
130	1.5	0
131	0.9	0
132	1.3	0.4
133	0.9	0.2
134	0.4	0.2
135	0.6	0
136	1.1	0.2
137	0	0.2
138	0.2	0
139	0.4	0
140	0.9	0.2
141	0.9	0
142	1.1	0
143	0.2	0
144	0.9	0.4
145	0.6	0.2
146	0.6	0.2
147	0.6	0.2
148	0.4	0
149	0	0.4
150	0.6	0
151	0.2	0.4
152	0.2	0
153	0.4	0
154	0.4	0
155	0.6	0.2
156	0.2	0
157	0	0
158	0.4	0
159	0.2	0
160	0	0
161	0	0
162	0.4	0
163	0	0
164	0.9	0.2
165	0.2	0.2
166	0	0.2
167	0.2	0.2
168	0	0
169	0.4	0.2
170	0.2	0
171	0	0
172	0.2	0
173	0	0
174	0	0
175	0.2	0
176	0.2	0
177	0.2	0.2
178	0.4	0
179	0	0.2
180	0.2	0
181	0	0
182	0.2	0
183	0.2	0
184	0	0.2
185	0	0
186	0.2	0
187	0	0.2
188	0	0
189	0.2	0
190	0	0.2
191	0	0.2
192	0.2	0
193	0	0
194	0.2	0
195	0.4	0
196	0	0
197	0.2	0
198	0.2	0
199	0	0
200	0	0
201	0	0
202	0	0
203	0	0
204	0	0
205	0	0.2
206	0	0
207	0	0
208	0	0
209	0.2	0
210	0	0
211	0	0
212	0	0.2
213	0	0
214	0	0
215	0	0
216	0	0
217	0	0
218	0	0
219	0	0
220	0.2	0
221	0	0
222	0	0
223	0	0.2
224	0	0
225	0	0
226	0	0
227	0	0
228	0	0
229	0	0
230	0	0
231	0	0
232	0	0
233	0	0
234	0	0
235	0	0
236	0	0.2
237	0	0
238	0	0
239	0	0
240	0	0
241	0	0
242	0	0
243	0	0
244	0	0
245	0	0
246	0	0
247	0	0
248	0	0
249	0	0
250	0	0
251	0	0
252	0	0
253	0	0
254	0	0
255	0	0
256	0	0
257	0	0
258	0	0
259	0	0
260	0	0
261	0	0
262	0	0
263	0	0
264	0	0
265	0	0
266	0	0
267	0	0
268	0	0
269	0	0
270	0	0
271	0	0
272	0	0
273	0	0
274	0	0
275	0	0
276	0	0
277	0	0
278	0	0
279	0	0
280	0	0
281	0	0
282	0	0
283	0	0
284	0	0
285	0	0
286	0	0
287	0	0
288	0	0
289	0	0
290	0	0
291	0	0
292	0	0
293	0	0
294	0	0
295	0	0.2

## Sheet: Figure 5H bar graph
Amplitude (pA)
	<10pA			>10pA
	Con	Bac		Con	Bac
	1109	125		745	58
	523	424		2959	340
	793	418		624	89
	594	497		1034	255
	264	100		905	408
	586	390		1555	610
	57	120		788	234
	273	392		1436	276
	359	976		536	78
	487	1033		1934	285
	411	219		1009	142
	728	346		609	96
	219	176		799	91
	299	170		1113	118
	63	277		2033	956
	320	473		2098	391
	372	248		1296	153
	802	471		935	223
	306	201		541	101
