# Supplementary material for: Synaptotagmin-11 facilitates assembly of a presynaptic signaling complex in post-Golgi cargo vesicles
Source: EMBO Rep. 2024 May 2;25(6):10. doi: 10.1038/s44319-024-00147-0 (PMC11169412; doi:10.1038/s44319-024-00147-0)
Supplement: Supplementary file 9 — Source data Fig. 6 [file 44319_2024_147_MOESM9_ESM.zip]

Archive with 11 entries (5 files):
- EMBOR-2023-58002V2_SourceDataForFigure6/
- EMBOR-2023-58002V2_SourceDataForFigure6/6A/
- EMBOR-2023-58002V2_SourceDataForFigure6/6A/Numerical data 6A.xlsx
- EMBOR-2023-58002V2_SourceDataForFigure6/6B/
- EMBOR-2023-58002V2_SourceDataForFigure6/6B/Numerical data 6B.xlsx
- EMBOR-2023-58002V2_SourceDataForFigure6/6C/
- EMBOR-2023-58002V2_SourceDataForFigure6/6C/Numerical data 6C.xlsx
- EMBOR-2023-58002V2_SourceDataForFigure6/6D/
- EMBOR-2023-58002V2_SourceDataForFigure6/6D/Numerical data 6D.xlsx
- EMBOR-2023-58002V2_SourceDataForFigure6/6E/
- EMBOR-2023-58002V2_SourceDataForFigure6/6E/Numerical data 6E.xlsx
