# Supplementary material for: Synaptotagmin-11 facilitates assembly of a presynaptic signaling complex in post-Golgi cargo vesicles
Source: EMBO Rep. 2024 May 2;25(6):10. doi: 10.1038/s44319-024-00147-0 (PMC11169412; doi:10.1038/s44319-024-00147-0)
Supplement: Supplementary file 9 — Source data Fig. 6 [file 44319_2024_147_MOESM9_ESM.zip › EMBOR-2023-58002V2_SourceDataForFigure6/6A/Numerical data 6A.xlsx]

## Sheet: README
Figure 6A Current traces
Representative traces of sEPSCs from Syt11+/+ and Syt11-/- cultured primary hippocampal neurons recorded in the presence of Gabazine (10µM) and threated with the following compounds
control
ω-cono
ω-cono + ω-aga
ω-cono + ω-aga + TTX

## Sheet: Figure 6A Current traces
	Syt11+/+							Syt11-/-
	control	ω-cono	ω-cono + ω-aga	ω-cono + ω-aga + TTX				control	ω-cono	ω-cono + ω-aga	ω-cono + ω-aga + TTX
Time	I(pA)	I(pA)	I(pA)	I(pA)			Time	I(pA)	I(pA)	I(pA)	I(pA)
0	-5.51053	1.58983	-0.415311	1.20874			0	2.34776	2.57949	0.714288	1.74
0.05	-5.47415	1.57048	-0.372865	1.194			0.05	2.31908	2.47894	0.713322	1.68437
0.1	-5.43131	1.5503	-0.33126	1.17627			0.1	2.28583	2.37941	0.714381	1.62882
0.15	-5.38177	1.52975	-0.291088	1.15578			0.15	2.24804	2.28172	0.717575	1.57366
0.2	-5.32537	1.50933	-0.252954	1.13282			0.2	2.20584	2.1866	0.722952	1.51918
0.25	-5.26197	1.48953	-0.217447	1.10767			0.25	2.15946	2.09475	0.730494	1.46564
0.3	-5.19151	1.47085	-0.185119	1.08066			0.3	2.10918	2.00677	0.740112	1.41326
0.35	-5.11397	1.45377	-0.156464	1.05214			0.35	2.0554	1.92317	0.751644	1.36225
0.4	-5.02936	1.43872	-0.1319	1.02247			0.4	1.99856	1.84441	0.764862	1.31276
0.45	-4.93778	1.42613	-0.111745	0.991989			0.45	1.93917	1.77085	0.779472	1.26496
0.5	-4.83938	1.41638	-0.096212	0.961065			0.5	1.87779	1.70277	0.795123	1.21895
0.55	-4.73436	1.4098	-0.0853936	0.930041			0.55	1.815	1.64038	0.811415	1.17482
0.6	-4.62299	1.40668	-0.079259	0.89925			0.6	1.75141	1.58381	0.82791	1.13265
0.65	-4.50559	1.40725	-0.0776522	0.869002			0.65	1.68762	1.53311	0.844142	1.09247
0.7	-4.38255	1.41168	-0.0802963	0.839585			0.7	1.62425	1.48823	0.85963	1.05429
0.75	-4.25432	1.42008	-0.086801	0.811256			0.75	1.56186	1.44908	0.87389	1.01812
0.8	-4.1214	1.43249	-0.0966751	0.78424			0.8	1.50099	1.41547	0.886446	0.983905
0.85	-3.98433	1.44891	-0.109342	0.758724			0.85	1.44211	1.38714	0.89684	0.951599
0.9	-3.84372	1.46926	-0.124158	0.734854			0.9	1.38566	1.36379	0.904645	0.92111
0.95	-3.70019	1.49341	-0.140433	0.712736			0.95	1.33198	1.345	0.909471	0.892329
1	-3.5544	1.52117	-0.157455	0.692423			1	1.28136	1.33034	0.910975	0.865117
1.05	-3.40702	1.55229	-0.174511	0.673923			1.05	1.234	1.3193	0.908867	0.839314
1.1	-3.25873	1.58648	-0.190909	0.657189			1.1	1.19003	1.31132	0.902916	0.814734
1.15	-3.11021	1.62341	-0.206001	0.64212			1.15	1.14951	1.3058	0.89295	0.791171
1.2	-2.96213	1.6627	-0.219203	0.628558			1.2	1.11241	1.30213	0.878865	0.7684
1.25	-2.81512	1.70393	-0.230008	0.616287			1.25	1.07864	1.29964	0.86062	0.746181
1.3	-2.66977	1.74666	-0.238006	0.605034			1.3	1.04807	1.29769	0.838241	0.72426
1.35	-2.52665	1.79041	-0.242885	0.594469			1.35	1.02048	1.29562	0.81182	0.70238
1.4	-2.38627	1.83471	-0.244447	0.584209			1.4	0.99565	1.29278	0.781511	0.68028
1.45	-2.24906	1.87905	-0.242602	0.573825			1.45	0.97327	1.28856	0.74753	0.657703
1.5	-2.11541	1.92292	-0.237369	0.562843			1.5	0.95305	1.28239	0.710149	0.634403
1.55	-1.98564	1.9658	-0.228871	0.55076			1.55	0.93465	1.27373	0.669696	0.61015
1.6	-1.86002	2.00719	-0.217324	0.53705			1.6	0.91773	1.26215	0.626548	0.584734
1.65	-1.73874	2.04659	-0.203028	0.521182			1.65	0.90193	1.24724	0.581126	0.557975
1.7	-1.62194	2.08352	-0.186353	0.50263			1.7	0.88691	1.22872	0.533892	0.529723
1.75	-1.50971	2.11752	-0.167721	0.480893			1.75	0.87232	1.20637	0.48534	0.499867
1.8	-1.40209	2.14815	-0.147597	0.455509			1.8	0.85782	1.18007	0.435993	0.468334
1.85	-1.29911	2.17501	-0.126467	0.426075			1.85	0.84312	1.14981	0.386392	0.435095
1.9	-1.20074	2.19774	-0.104827	0.392262			1.9	0.82791	1.11567	0.337094	0.400164
1.95	-1.10694	2.216	-0.0831716	0.353832			1.95	0.81194	1.07782	0.28866	0.363598
2	-1.01768	2.22954	-0.0619768	0.310647			2	0.79497	1.03653	0.241646	0.325498
2.05	-0.932903	2.23811	-0.041696	0.262683			2.05	0.77682	0.992157	0.196597	0.286002
2.1	-0.85256	2.24155	-0.0227498	0.210039			2.1	0.75733	0.945127	0.154038	0.245284
2.15	-0.776614	2.23973	-0.00552238	0.152932			2.15	0.7364	0.895933	0.114461	0.203548
2.2	-0.705035	2.23261	0.00964207	0.091707			2.2	0.71397	0.845122	0.0783187	0.161022
2.25	-0.637805	2.22017	0.0224397	0.0268219			2.25	0.69003	0.79328	0.0460147	0.117949
2.3	-0.574916	2.20249	0.0326061	-0.0411562			2.3	0.66464	0.741017	0.0178934	0.0745832
2.35	-0.516371	2.17969	0.0399147	-0.111567			2.35	0.6379	0.688953	-0.00576689	0.0311774
2.4	-0.462177	2.15195	0.0441728	-0.183672			2.4	0.60996	0.637702	-0.0247616	-0.0120215
2.45	-0.412343	2.11951	0.0452191	-0.256676			2.45	0.58103	0.587859	-0.0389655	-0.0547809
2.5	-0.366876	2.08269	0.0429196	-0.329751			2.5	0.55138	0.539985	-0.048337	-0.0968896
2.55	-0.325776	2.04185	0.0371647	-0.402053			2.55	0.52131	0.494594	-0.0529202	-0.138163
2.6	-0.289032	1.9974	0.0278666	-0.472752			2.6	0.49116	0.452143	-0.0528453	-0.17845
2.65	-0.256616	1.94982	0.0149583	-0.541051			2.65	0.46131	0.41302	-0.0483266	-0.21763
2.7	-0.228483	1.89962	-0.00160787	-0.606207			2.7	0.43215	0.377541	-0.0396579	-0.255622
2.75	-0.204568	1.84737	-0.0218587	-0.667552			2.75	0.40411	0.34594	-0.0272058	-0.29238
2.8	-0.184787	1.79366	-0.0457991	-0.724505			2.8	0.37759	0.318371	-0.0114009	-0.327888
2.85	-0.169036	1.73912	-0.0734096	-0.776587			2.85	0.353	0.294904	0.00727364	-0.362164
2.9	-0.157195	1.68441	-0.104643	-0.823424			2.9	0.33073	0.27553	0.0282946	-0.395249
2.95	-0.149128	1.63018	-0.139421	-0.864757			2.95	0.31113	0.260164	0.0511134	-0.427201
3	-0.14469	1.57711	-0.177631	-0.900435			3	0.29452	0.248655	0.0751715	-0.458091
3.05	-0.143731	1.52586	-0.219121	-0.930413			3.05	0.28116	0.24079	0.0999164	-0.487992
3.1	-0.146096	1.47709	-0.263701	-0.954744			3.1	0.27126	0.236308	0.124818	-0.516972
3.15	-0.151632	1.43139	-0.311135	-0.973563			3.15	0.26496	0.234912	0.149385	-0.545089
3.2	-0.16019	1.38937	-0.361147	-0.987078			3.2	0.26234	0.236281	0.173177	-0.572382
3.25	-0.171625	1.35155	-0.413414	-0.995553			3.25	0.26338	0.24008	0.195825	-0.598867
3.3	-0.185796	1.31839	-0.467575	-0.999286			3.3	0.26804	0.245978	0.217033	-0.624532
3.35	-0.202567	1.29029	-0.52323	-0.998599			3.35	0.27616	0.253658	0.236597	-0.649333
3.4	-0.221805	1.26757	-0.579947	-0.993816			3.4	0.28754	0.262829	0.254406	-0.6732
3.45	-0.243369	1.25045	-0.637265	-0.985249			3.45	0.30192	0.273234	0.270449	-0.696031
3.5	-0.267116	1.23907	-0.694706	-0.973189			3.5	0.31899	0.284659	0.284815	-0.717701
3.55	-0.292887	1.23346	-0.751778	-0.957887			3.55	0.33838	0.296941	0.297691	-0.738064
3.6	-0.320509	1.23355	-0.807989	-0.939556			3.6	0.35972	0.309968	0.309356	-0.756958
3.65	-0.349784	1.23917	-0.862852	-0.918358			3.65	0.38258	0.323684	0.320177	-0.77422
3.7	-0.380488	1.25005	-0.915898	-0.894409			3.7	0.40656	0.338082	0.330593	-0.789683
3.75	-0.412371	1.26583	-0.966684	-0.86778			3.75	0.43122	0.353207	0.341104	-0.803196
3.8	-0.445152	1.28606	-1.0148	-0.8385			3.8	0.45618	0.369141	0.352257	-0.814623
3.85	-0.478521	1.31022	-1.05988	-0.806569			3.85	0.48104	0.386004	0.364625	-0.823854
3.9	-0.512144	1.33771	-1.10161	-0.771966			3.9	0.50546	0.403934	0.378793	-0.830815
3.95	-0.545669	1.36789	-1.13973	-0.734661			3.95	0.52914	0.423084	0.395335	-0.835467
4	-0.578729	1.40008	-1.17403	-0.694634			4	0.55182	0.443605	0.414794	-0.837812
4.05	-0.610953	1.43356	-1.2044	-0.651884			4.05	0.5733	0.465632	0.437665	-0.837896
4.1	-0.641978	1.46762	-1.23075	-0.606445			4.1	0.59344	0.489273	0.464374	-0.835806
4.15	-0.671456	1.50155	-1.25308	-0.558402			4.15	0.61214	0.514599	0.495263	-0.831667
4.2	-0.699065	1.53468	-1.27145	-0.507896			4.2	0.62939	0.541628	0.530571	-0.825643
4.25	-0.724521	1.56636	-1.28599	-0.45514			4.25	0.64521	0.570319	0.570426	-0.817922
4.3	-0.747585	1.59599	-1.29686	-0.400419			4.3	0.65969	0.600564	0.614828	-0.808716
4.35	-0.768073	1.62306	-1.30429	-0.344094			4.35	0.67296	0.63218	0.663648	-0.798249
4.4	-0.785856	1.64712	-1.30853	-0.286604			4.4	0.68519	0.66491	0.716622	-0.786748
4.45	-0.800869	1.6678	-1.30988	-0.228455			4.45	0.69659	0.69842	0.773351	-0.774434
4.5	-0.813107	1.68485	-1.30865	-0.170216			4.5	0.7074	0.732305	0.833305	-0.761513
4.55	-0.822626	1.69807	-1.30516	-0.112506			4.55	0.71785	0.76609	0.895831	-0.748167
4.6	-0.829533	1.7074	-1.29972	-0.0559782			4.6	0.7282	0.799242	0.960166	-0.734546
4.65	-0.833986	1.71284	-1.29264	-0.00130207			4.65	0.7387	0.831178	1.02545	-0.720765
4.7	-0.83618	1.71451	-1.28419	0.0508533			4.7	0.74957	0.86128	1.09074	-0.706896
4.75	-0.836339	1.7126	-1.27461	0.0998405			4.75	0.76104	0.888906	1.15505	-0.692968
4.8	-0.834703	1.70738	-1.26409	0.145053			4.8	0.77329	0.913409	1.21735	-0.678969
4.85	-0.831519	1.69918	-1.25278	0.185943			4.85	0.78644	0.934153	1.27659	-0.664844
4.9	-0.827027	1.68839	-1.24075	0.222041			4.9	0.80061	0.95053	1.33175	-0.650505
4.95	-0.821451	1.67545	-1.22803	0.252968			4.95	0.81585	0.961975	1.38185	-0.635831
5	-0.814987	1.66083	-1.21455	0.27845			5	0.83214	0.967986	1.42598	-0.620684
5.05	-0.807799	1.64499	-1.20022	0.298326			5.05	0.84944	0.968137	1.4633	-0.604912
5.1	-0.800013	1.62842	-1.18484	0.312549			5.1	0.86763	0.962095	1.4931	-0.588362
5.15	-0.791707	1.61159	-1.16818	0.321193			5.15	0.88653	0.949628	1.5148	-0.570894
5.2	-0.782918	1.59496	-1.14997	0.324446			5.2	0.90594	0.930618	1.52794	-0.552387
5.25	-0.773637	1.57893	-1.12987	0.322605			5.25	0.92557	0.905069	1.53225	-0.532755
5.3	-0.763813	1.56388	-1.10754	0.316067			5.3	0.94511	0.873109	1.5276	-0.51195
5.35	-0.753358	1.55014	-1.08261	0.305312			5.35	0.96421	0.834993	1.51404	-0.489976
5.4	-0.742153	1.53798	-1.05474	0.290895			5.4	0.98247	0.7911	1.49178	-0.466892
5.45	-0.730054	1.5276	-1.02356	0.273423			5.45	0.99948	0.741929	1.46119	-0.442818
5.5	-0.716903	1.51917	-0.988772	0.253538			5.5	1.0148	0.688092	1.4228	-0.417932
5.55	-0.702531	1.51276	-0.950112	0.231903			5.55	1.02798	0.630298	1.37728	-0.392474
5.6	-0.686771	1.50844	-0.907377	0.209179			5.6	1.03856	0.569344	1.32541	-0.366739
5.65	-0.669465	1.50616	-0.860443	0.186009			5.65	1.0461	0.506095	1.26811	-0.341072
5.7	-0.650469	1.50589	-0.809271	0.163005			5.7	1.05015	0.441464	1.20634	-0.315856
5.75	-0.629662	1.5075	-0.753918	0.14073			5.75	1.0503	0.376393	1.14116	-0.291509
5.8	-0.606949	1.51089	-0.694545	0.119687			5.8	1.04616	0.311829	1.07366	-0.268463
5.85	-0.582269	1.51588	-0.631418	0.100311			5.85	1.03738	0.248702	1.00493	-0.247158
5.9	-0.55559	1.52232	-0.564913	0.0829592			5.9	1.02365	0.187903	0.936088	-0.228023
5.95	-0.526921	1.53004	-0.49551	0.067909			5.95	1.00472	0.130255	0.868204	-0.211467
6	-0.496301	1.53887	-0.42379	0.0553533			6	0.98039	0.0765031	0.80231	-0.197862
6.05	-0.463808	1.54866	-0.350427	0.0454019			6.05	0.95054	0.0272842	0.739377	-0.187535
6.1	-0.42955	1.55931	-0.276174	0.0380833			6.1	0.91511	-0.0168816	0.680299	-0.180753
6.15	-0.393667	1.5707	-0.201855	0.0333494			6.15	0.87412	-0.0556076	0.625877	-0.177717
6.2	-0.356327	1.58277	-0.128345	0.0310809			6.2	0.82766	-0.0886482	0.576814	-0.178555
6.25	-0.31772	1.59552	-0.0565519	0.0310947			6.25	0.77592	-0.115905	0.533706	-0.183317
6.3	-0.27806	1.60894	0.0126014	0.0331527			6.3	0.71916	-0.137426	0.497036	-0.191974
6.35	-0.237575	1.6231	0.0781973	0.0369705			6.35	0.65772	-0.153403	0.467174	-0.204418
6.4	-0.196512	1.63809	0.139346	0.0422273			6.4	0.59203	-0.164162	0.444377	-0.220466
6.45	-0.155125	1.65403	0.195204	0.0485765			6.45	0.52257	-0.170154	0.428788	-0.239862
6.5	-0.113683	1.67106	0.244998	0.0556548			6.5	0.44991	-0.171933	0.420447	-0.262289
6.55	-0.0724604	1.68935	0.288042	0.0630931			6.55	0.37466	-0.17014	0.41929	-0.287371
6.6	-0.0317382	1.70906	0.323756	0.0705255			6.6	0.29748	-0.165483	0.425161	-0.314688
6.65	0.00819512	1.73036	0.351679	0.0775986			6.65	0.21906	-0.158705	0.437817	-0.343783
6.7	0.0470457	1.75339	0.371486	0.0839799			6.7	0.14011	-0.15057	0.456941	-0.374177
6.75	0.0845144	1.77827	0.382994	0.0893654			6.75	0.06134	-0.141825	0.482147	-0.405373
6.8	0.120297	1.80507	0.386171	0.0934864			6.8	-0.01655	-0.133188	0.512992	-0.436873
6.85	0.154084	1.83381	0.381137	0.0961151			6.85	-0.0929	-0.125314	0.548986	-0.468186
6.9	0.185564	1.86445	0.368164	0.0970697			6.9	-0.16709	-0.118781	0.589601	-0.498836
6.95	0.214419	1.89688	0.347669	0.0962181			6.95	-0.23856	-0.114067	0.634283	-0.52837
7	0.240335	1.93091	0.320207	0.0934801			7	-0.30684	-0.111541	0.682456	-0.556369
7.05	0.262995	1.96629	0.286456	0.0888295			7.05	-0.37152	-0.111446	0.733537	-0.582448
7.1	0.282091	2.00267	0.247205	0.0822941			7.1	-0.43231	-0.113896	0.78694	-0.606266
7.15	0.297324	2.03964	0.20333	0.0739554			7.15	-0.48901	-0.118874	0.842085	-0.627526
7.2	0.308407	2.07673	0.155776	0.0639462			7.2	-0.54155	-0.126231	0.898408	-0.645979
7.25	0.315077	2.11341	0.105531	0.0524484			7.25	-0.58992	-0.135693	0.955362	-0.661426
7.3	0.317096	2.14911	0.0536055	0.0396889			7.3	-0.63426	-0.146873	1.01243	-0.673719
7.35	0.314261	2.18322	0.00100176	0.0259352			7.35	-0.67479	-0.159282	1.06912	-0.68276
7.4	0.306409	2.21513	-0.0513067	0.0114895			7.4	-0.7118	-0.172344	1.12499	-0.688502
7.45	0.293426	2.24424	-0.102401	-0.00331742			7.45	-0.74569	-0.185417	1.17961	-0.690946
7.5	0.27525	2.26997	-0.151439	-0.0181327			7.5	-0.77688	-0.197813	1.23263	-0.690144
7.55	0.25188	2.29179	-0.197675	-0.0325893			7.55	-0.80588	-0.208817	1.2837	-0.686194
7.6	0.223379	2.30923	-0.240478	-0.0463132			7.6	-0.8332	-0.217713	1.33255	-0.679243
7.65	0.189876	2.32188	-0.279344	-0.058932			7.65	-0.85936	-0.223801	1.37893	-0.669481
7.7	0.151568	2.32944	-0.313907	-0.0700825			7.7	-0.88488	-0.226425	1.42263	-0.657141
7.75	0.108722	2.33168	-0.343946	-0.079419			7.75	-0.91026	-0.224985	1.46349	-0.642498
7.8	0.0616695	2.3285	-0.369382	-0.0866209			7.8	-0.93594	-0.218963	1.50138	-0.625864
7.85	0.0108053	2.3199	-0.390283	-0.0914009			7.85	-0.96231	-0.207934	1.53618	-0.607589
7.9	-0.0434197	2.30597	-0.406849	-0.0935113			7.9	-0.98971	-0.191584	1.5678	-0.588053
7.95	-0.100505	2.28692	-0.419409	-0.0927508			7.95	-1.01838	-0.169716	1.59617	-0.567663
8	-0.159909	2.26304	-0.4284	-0.0889702			8	-1.04846	-0.142262	1.62123	-0.546851
8.05	-0.221061	2.23474	-0.434354	-0.0820768			8.05	-1.08004	-0.109286	1.6429	-0.526062
8.1	-0.283367	2.20247	-0.437877	-0.0720385			8.1	-1.11307	-0.0709837	1.66111	-0.505753
8.15	-0.346227	2.16674	-0.439624	-0.0588858			8.15	-1.14744	-0.0276842	1.67577	-0.486382
8.2	-0.409041	2.12815	-0.440281	-0.0427135			8.2	-1.18295	0.0201589	1.68678	-0.4684
8.25	-0.471223	2.08728	-0.440536	-0.02368			8.25	-1.21929	0.0719745	1.69402	-0.452243
8.3	-0.53221	2.04477	-0.441058	-0.00200572			8.3	-1.25611	0.127085	1.69735	-0.438321
8.35	-0.591473	2.00124	-0.442474	0.0220297			8.35	-1.29297	0.184722	1.69659	-0.427008
8.4	-0.648527	1.95729	-0.445344	0.0480924			8.4	-1.3294	0.24404	1.69158	-0.418636
8.45	-0.702937	1.91354	-0.450149	0.0758001			8.45	-1.36489	0.304137	1.68212	-0.41348
8.5	-0.754322	1.87053	-0.457268	0.10473			8.5	-1.39889	0.364073	1.66803	-0.411753
8.55	-0.802368	1.8288	-0.466966	0.134426			8.55	-1.43086	0.42289	1.6491	-0.413597
8.6	-0.846824	1.7888	-0.479388	0.16441			8.6	-1.46026	0.479638	1.62518	-0.419078
8.65	-0.887508	1.75097	-0.494553	0.194192			8.65	-1.48655	0.533389	1.59613	-0.428177
8.7	-0.924309	1.71567	-0.51235	0.223282			8.7	-1.50926	0.583265	1.56185	-0.44079
8.75	-0.957185	1.6832	-0.532542	0.251197			8.75	-1.52793	0.628453	1.5223	-0.456729
8.8	-0.986161	1.65382	-0.554775	0.277478			8.8	-1.54217	0.668228	1.47754	-0.475718
8.85	-1.01133	1.62771	-0.578588	0.301699			8.85	-1.55165	0.701964	1.42766	-0.497402
8.9	-1.03284	1.60502	-0.603427	0.323472			8.9	-1.55612	0.729155	1.37288	-0.521348
8.95	-1.05091	1.58583	-0.628661	0.342466			8.95	-1.55538	0.749423	1.31352	-0.547057
9	-1.06579	1.57017	-0.653601	0.358405			9	-1.54934	0.762525	1.24999	-0.573976
9.05	-1.07778	1.55803	-0.677526	0.371078			9.05	-1.538	0.768365	1.18282	-0.601504
9.1	-1.08722	1.54936	-0.699699	0.380343			9.1	-1.5214	0.766988	1.11263	-0.629013
9.15	-1.09446	1.54407	-0.71939	0.386127			9.15	-1.49971	0.758586	1.04015	-0.65586
9.2	-1.09987	1.54202	-0.735898	0.388429			9.2	-1.47316	0.743488	0.966193	-0.681405
9.25	-1.10383	1.54305	-0.748574	0.387311			9.25	-1.44204	0.722156	0.891647	-0.705024
9.3	-1.1067	1.54698	-0.756834	0.3829			9.3	-1.40673	0.695169	0.817455	-0.726127
9.35	-1.1088	1.55359	-0.760174	0.375374			9.35	-1.36765	0.663214	0.744597	-0.744174
9.4	-1.11046	1.56263	-0.758188	0.36496			9.4	-1.32529	0.627065	0.674071	-0.758688
9.45	-1.11193	1.57386	-0.750573	0.351916			9.45	-1.28015	0.587565	0.606864	-0.769267
9.5	-1.11341	1.58699	-0.737134	0.336526			9.5	-1.23277	0.545609	0.543933	-0.77559
9.55	-1.11504	1.60174	-0.717789	0.319083			9.55	-1.1837	0.502115	0.48618	-0.777432
9.6	-1.11689	1.61781	-0.692567	0.299879			9.6	-1.1335	0.458008	0.434431	-0.77466
9.65	-1.11896	1.6349	-0.6616	0.279193			9.65	-1.08268	0.414196	0.389414	-0.767238
9.7	-1.12114	1.65269	-0.625125	0.257276			9.7	-1.03177	0.371545	0.351744	-0.755228
9.75	-1.12328	1.67088	-0.583467	0.234344			9.75	-0.98123	0.330864	0.321909	-0.738779
9.8	-1.12514	1.68917	-0.53703	0.210569			9.8	-0.93148	0.292884	0.300258	-0.718128
9.85	-1.1264	1.70725	-0.486287	0.186074			9.85	-0.88288	0.258241	0.286994	-0.693586
9.9	-1.12669	1.72484	-0.431767	0.160925			9.9	-0.83573	0.227465	0.282172	-0.665527
9.95	-1.1256	1.74166	-0.37404	0.135133			9.95	-0.79027	0.200966	0.285701	-0.634382
10	-1.12267	1.75744	-0.313705	0.108658			10	-0.74666	0.179035	0.297348	-0.60062
10.05	-1.11743	1.77194	-0.251378	0.0814078			10.05	-0.70499	0.16183	0.316746	-0.564738
10.1	-1.10941	1.78494	-0.187683	0.0532477			10.1	-0.66529	0.149386	0.343402	-0.527249
10.15	-1.09814	1.79622	-0.123235	0.0240103			10.15	-0.62755	0.141613	0.376718	-0.488671
10.2	-1.08323	1.80561	-0.0586403	-0.00649427			10.2	-0.59169	0.138305	0.415995	-0.449515
10.25	-1.06428	1.81293	0.00552089	-0.0384662			10.25	-0.55761	0.139149	0.460457	-0.410275
10.3	-1.04102	1.81803	0.0686951	-0.0721022			10.3	-0.52519	0.143737	0.509267	-0.371423
10.35	-1.01322	1.82081	0.130364	-0.107582			10.35	-0.49428	0.15158	0.56154	-0.333401
10.4	-0.980759	1.82114	0.190048	-0.145056			10.4	-0.46477	0.162122	0.616362	-0.296617
10.45	-0.943625	1.81896	0.247314	-0.184631			10.45	-0.43656	0.174759	0.672807	-0.261444
10.5	-0.901908	1.81418	0.301772	-0.226362			10.5	-0.4096	0.188853	0.72995	-0.228214
10.55	-0.855811	1.80677	0.353086	-0.270242			10.55	-0.38386	0.203746	0.786882	-0.197222
10.6	-0.805642	1.79667	0.400972	-0.316197			10.6	-0.35939	0.21878	0.842724	-0.168724
10.65	-0.751817	1.78389	0.4452	-0.364081			10.65	-0.33631	0.23331	0.896637	-0.142937
10.7	-0.694844	1.76841	0.485598	-0.413676			10.7	-0.31482	0.246712	0.947833	-0.120041
10.75	-0.635314	1.75025	0.522053	-0.464695			10.75	-0.29515	0.2584	0.995585	-0.10018
10.8	-0.57389	1.72942	0.554509	-0.516786			10.8	-0.27764	0.267832	1.03923	-0.0834602
10.85	-0.511283	1.70598	0.582971	-0.569539			10.85	-0.26268	0.274521	1.07819	-0.0699532
10.9	-0.448243	1.67997	0.607501	-0.622498			10.9	-0.25069	0.278035	1.11197	-0.0596929
10.95	-0.385537	1.65147	0.628217	-0.675169			10.95	-0.24215	0.278006	1.14013	-0.0526759
11	-0.323927	1.62057	0.645293	-0.727034			11	-0.23754	0.274131	1.16236	-0.04886
11.05	-0.264159	1.58738	0.658951	-0.777565			11.05	-0.23736	0.266175	1.17843	-0.0481627
11.1	-0.206939	1.55203	0.669459	-0.826235			11.1	-0.24208	0.253967	1.18819	-0.0504598
11.15	-0.152922	1.51467	0.677123	-0.872531			11.15	-0.25214	0.237407	1.1916	-0.0555845
11.2	-0.102696	1.47547	0.68228	-0.915965			11.2	-0.26791	0.216457	1.18872	-0.0633262
11.25	-0.0567709	1.43462	0.685294	-0.956088			11.25	-0.28971	0.191147	1.17969	-0.0734313
11.3	-0.0155684	1.39233	0.686542	-0.992491			11.3	-0.31774	0.161569	1.16476	-0.0856037
11.35	0.0205831	1.34885	0.686407	-1.02482			11.35	-0.35213	0.127875	1.14425	-0.0995076
11.4	0.0514533	1.30442	0.68527	-1.05277			11.4	-0.39288	0.0902811	1.11859	-0.11477
11.45	0.0769112	1.25933	0.6835	-1.0761			11.45	-0.43988	0.0490588	1.08825	-0.130988
11.5	0.0969244	1.21386	0.681447	-1.09462			11.5	-0.4929	0.00453747	1.05382	-0.14773
11.55	0.111555	1.16833	0.67943	-1.1082			11.55	-0.5516	-0.0428992	1.01593	-0.164548
11.6	0.120954	1.12307	0.677735	-1.11677			11.6	-0.61551	-0.0928157	0.975247	-0.180985
11.65	0.125356	1.07841	0.676609	-1.1203			11.65	-0.68409	-0.144728	0.93252	-0.196579
11.7	0.125068	1.0347	0.676251	-1.11882			11.7	-0.75666	-0.198108	0.888511	-0.210881
11.75	0.120459	0.992284	0.676815	-1.11239			11.75	-0.83252	-0.252386	0.844012	-0.223456
11.8	0.111951	0.951528	0.678405	-1.10112			11.8	-0.91087	-0.306961	0.799822	-0.2339
11.85	0.100008	0.912783	0.681078	-1.08514			11.85	-0.99087	-0.361206	0.75674	-0.241844
11.9	0.0851203	0.876399	0.68484	-1.06464			11.9	-1.07166	-0.414473	0.71555	-0.246965
11.95	0.0677961	0.842716	0.689656	-1.03981			11.95	-1.15235	-0.466109	0.677005	-0.248994
12	0.0485474	0.812065	0.695448	-1.01088			12	-1.23205	-0.515464	0.641817	-0.247721
12.05	0.0278793	0.784754	0.702101	-0.97813			12.05	-1.30991	-0.5619	0.61064	-0.243
12.1	0.00627822	0.761075	0.709471	-0.941837			12.1	-1.38506	-0.604808	0.584063	-0.234753
12.15	-0.0157978	0.74129	0.717383	-0.90233			12.15	-1.45669	-0.643618	0.56259	-0.222973
12.2	-0.0379294	0.725632	0.725646	-0.859967			12.2	-1.52402	-0.677811	0.546637	-0.207722
12.25	-0.0597438	0.714297	0.734052	-0.815143			12.25	-1.58631	-0.706934	0.536519	-0.189132
12.3	-0.0809229	0.707447	0.742382	-0.768288			12.3	-1.64288	-0.730608	0.532441	-0.167398
12.35	-0.101209	0.705196	0.750414	-0.719872			12.35	-1.69309	-0.748537	0.534495	-0.142781
12.4	-0.120409	0.707617	0.757925	-0.670406			12.4	-1.73636	-0.760519	0.542657	-0.115597
12.45	-0.1384	0.714733	0.764696	-0.620434			12.45	-1.77214	-0.766448	0.556785	-0.0862092
12.5	-0.155127	0.72652	0.770515	-0.57054			12.5	-1.79995	-0.766315	0.576621	-0.0550276
12.55	-0.170607	0.742906	0.775183	-0.521338			12.55	-1.81937	-0.760214	0.601796	-0.0224941
12.6	-0.184925	0.763766	0.778512	-0.473464			12.6	-1.83001	-0.74833	0.631841	0.0109232
12.65	-0.19823	0.788932	0.78033	-0.427575			12.65	-1.83155	-0.730938	0.666192	0.0447395
12.7	-0.21073	0.818188	0.780485	-0.384332			12.7	-1.82374	-0.708389	0.704208	0.0784625
12.75	-0.222688	0.851279	0.778843	-0.344392			12.75	-1.80637	-0.681105	0.745181	0.111601
12.8	-0.23441	0.887911	0.775292	-0.308392			12.8	-1.77931	-0.649554	0.788359	0.143676
12.85	-0.246235	0.927757	0.769742	-0.276941			12.85	-1.74252	-0.614243	0.83296	0.174224
12.9	-0.258526	0.970463	0.762127	-0.250597			12.9	-1.69601	-0.575697	0.878193	0.202811
12.95	-0.27166	1.01565	0.752409	-0.229858			12.95	-1.63991	-0.534439	0.923278	0.229035
13	-0.286011	1.06294	0.740572	-0.215143			13	-1.57442	-0.490978	0.96746	0.252533
13.05	-0.301939	1.11191	0.726632	-0.206783			13.05	-1.49984	-0.445787	1.01004	0.272989
13.1	-0.319782	1.16217	0.71063	-0.205004			13.1	-1.41658	-0.399291	1.05036	0.290132
13.15	-0.33984	1.21332	0.692636	-0.209921			13.15	-1.32514	-0.351854	1.08787	0.303744
13.2	-0.362366	1.26494	0.672751	-0.221525			13.2	-1.22614	-0.303769	1.12208	0.313657
13.25	-0.387559	1.31665	0.651099	-0.239686			13.25	-1.12028	-0.255252	1.15261	0.319756
13.3	-0.415557	1.36807	0.627834	-0.264141			13.3	-1.00837	-0.206438	1.17918	0.321977
13.35	-0.446429	1.41883	0.603135	-0.294507			13.35	-0.89128	-0.157379	1.20161	0.3203
13.4	-0.480178	1.4686	0.5772	-0.330278			13.4	-0.76999	-0.108056	1.21983	0.314753
13.45	-0.516735	1.51702	0.550248	-0.370837			13.45	-0.6455	-0.0583742	1.23384	0.3054
13.5	-0.555968	1.5638	0.522507	-0.415468			13.5	-0.51889	-0.00818412	1.24377	0.292339
13.55	-0.597681	1.60862	0.494219	-0.463372			13.55	-0.39123	0.0427125	1.24979	0.275695
13.6	-0.641624	1.65119	0.465624	-0.513681			13.6	-0.26363	0.0945461	1.25216	0.255612
13.65	-0.687501	1.69124	0.436959	-0.565484			13.65	-0.13716	0.147564	1.25119	0.232252
13.7	-0.73498	1.72849	0.40845	-0.61784			13.7	-0.01288	0.202013	1.24723	0.20578
13.75	-0.783705	1.76268	0.380305	-0.669807			13.75	0.10823	0.258126	1.24066	0.176367
13.8	-0.833305	1.79355	0.352708	-0.72046			13.8	0.22524	0.316107	1.23186	0.14418
13.85	-0.883407	1.82084	0.325813	-0.768911			13.85	0.33732	0.376114	1.22123	0.109382
13.9	-0.93365	1.84431	0.299738	-0.814331			13.9	0.44375	0.438252	1.20916	0.0721246
13.95	-0.983692	1.8637	0.274561	-0.855967			13.95	0.54392	0.502563	1.19599	0.032554
14	-1.03322	1.87878	0.250322	-0.893154			14	0.63736	0.56902	1.18207	-0.00919329
14.05	-1.08195	1.8893	0.227016	-0.925333			14.05	0.72372	0.637526	1.16771	-0.0529864
14.1	-1.12966	1.89504	0.204599	-0.952054			14.1	0.8028	0.707912	1.15317	-0.0986966
14.15	-1.17614	1.8958	0.18299	-0.972983			14.15	0.87454	0.779944	1.13869	-0.146192
14.2	-1.22127	1.89139	0.162075	-0.987904			14.2	0.93899	0.853327	1.12448	-0.195334
14.25	-1.26492	1.88166	0.141715	-0.996719			14.25	0.99636	0.927715	1.1107	-0.245965
14.3	-1.30705	1.86648	0.121757	-0.999442			14.3	1.04695	1.00272	1.09749	-0.29791
14.35	-1.34763	1.84579	0.102039	-0.99619			14.35	1.09119	1.07793	1.08497	-0.350961
14.4	-1.38665	1.81956	0.0824047	-0.987177			14.4	1.12958	1.15292	1.07323	-0.404876
14.45	-1.42416	1.78782	0.062711	-0.972701			14.45	1.1627	1.22725	1.06236	-0.459373
14.5	-1.46019	1.75068	0.0428418	-0.953129			14.5	1.1912	1.3005	1.05242	-0.514125
14.55	-1.49477	1.70831	0.0227159	-0.928887			14.55	1.21574	1.37227	1.04348	-0.568757
14.6	-1.52795	1.66095	0.00229644	-0.900444			14.6	1.23704	1.4422	1.03559	-0.622844
14.65	-1.55975	1.60891	-0.0184031	-0.868299			14.65	1.25579	1.50995	1.02881	-0.675917
14.7	-1.59017	1.55261	-0.0393137	-0.832969			14.7	1.2727	1.57525	1.02319	-0.727462
14.75	-1.6192	1.49249	-0.0603096	-0.794973			14.75	1.28842	1.63786	1.01878	-0.776928
14.8	-1.64678	1.42912	-0.0812089	-0.754827			14.8	1.3036	1.6976	1.01563	-0.823733
14.85	-1.67285	1.36307	-0.101778	-0.713027			14.85	1.3188	1.75435	1.01379	-0.867275
14.9	-1.69729	1.29502	-0.121737	-0.67005			14.9	1.33455	1.80802	1.01328	-0.906945
14.95	-1.71998	1.22566	-0.140771	-0.626338			14.95	1.3513	1.85857	1.01414	-0.942135
15	-1.74077	1.15573	-0.158543	-0.582299			15	1.36942	1.90601	1.01639	-0.972258
15.05	-1.75949	1.08598	-0.174703	-0.5383			15.05	1.38921	1.95037	1.02001	-0.996755
15.1	-1.77597	1.01718	-0.188909	-0.494668			15.1	1.4109	1.99169	1.02499	-1.01512
15.15	-1.79006	0.950063	-0.200838	-0.451683			15.15	1.43464	2.03004	1.03128	-1.02689
15.2	-1.8016	0.885375	-0.210208	-0.409584			15.2	1.46049	2.0655	1.03884	-1.03169
15.25	-1.81047	0.823807	-0.216784	-0.368565			15.25	1.48846	2.09815	1.04756	-1.02922
15.3	-1.81657	0.766009	-0.220402	-0.328779			15.3	1.51847	2.12805	1.05734	-1.01929
15.35	-1.81985	0.712568	-0.220971	-0.290338			15.35	1.55041	2.15527	1.06804	-1.00179
15.4	-1.82031	0.664006	-0.218491	-0.253318			15.4	1.58408	2.17985	1.0795	-0.976722
15.45	-1.818	0.620767	-0.213049	-0.21776			15.45	1.61926	2.20182	1.09153	-0.944204
15.5	-1.81303	0.583211	-0.204829	-0.183675			15.5	1.65565	2.22122	1.10394	-0.904461
15.55	-1.80558	0.551613	-0.194104	-0.151047			15.55	1.69297	2.23802	1.1165	-0.857826
15.6	-1.79586	0.526156	-0.181235	-0.119838			15.6	1.73086	2.25224	1.12898	-0.804737
15.65	-1.78415	0.506936	-0.166657	-0.0899934			15.65	1.76896	2.26386	1.14113	-0.745728
15.7	-1.77079	0.493958	-0.150871	-0.0614441			15.7	1.80692	2.27284	1.1527	-0.68142
15.75	-1.75615	0.48714	-0.134423	-0.0341142			15.75	1.84434	2.27918	1.16342	-0.612512
15.8	-1.74062	0.486321	-0.117891	-0.00792499			15.8	1.88087	2.28287	1.17307	-0.539766
15.85	-1.72462	0.49126	-0.101859	0.0172003			15.85	1.91613	2.28389	1.18139	-0.463993
15.9	-1.7086	0.501646	-0.0869036	0.0413314			15.9	1.94977	2.28228	1.18815	-0.38604
15.95	-1.69299	0.517105	-0.0735678	0.0645264			15.95	1.98147	2.27806	1.19317	-0.306772
16	-1.6782	0.537207	-0.0623438	0.0868281			16	2.01092	2.27129	1.19625	-0.22706
16.05	-1.66464	0.561472	-0.0536541	0.10826			16.05	2.03786	2.26208	1.19726	-0.14776
16.1	-1.65268	0.589385	-0.0478367	0.128824			16.1	2.06206	2.25053	1.19609	-0.0697033
16.15	-1.64264	0.620399	-0.0451316	0.148497			16.15	2.0833	2.2368	1.19267	0.00632088
16.2	-1.63482	0.653946	-0.0456726	0.167234			16.2	2.10145	2.22107	1.18699	0.0795766
16.25	-1.62945	0.689451	-0.049482	0.184962			16.25	2.11637	2.20353	1.17907	0.149394
16.3	-1.62672	0.726336	-0.0564699	0.201584			16.3	2.12801	2.18443	1.16899	0.215177
16.35	-1.62676	0.764035	-0.0664371	0.216985			16.35	2.13632	2.16401	1.15688	0.276414
16.4	-1.62965	0.802001	-0.0790828	0.231027			16.4	2.1413	2.14253	1.14291	0.332684
16.45	-1.63543	0.839717	-0.0940155	0.243557			16.45	2.14299	2.12026	1.1273	0.383659
16.5	-1.64407	0.876704	-0.110767	0.254413			16.5	2.14144	2.09749	1.1103	0.42911
16.55	-1.65552	0.91253	-0.128808	0.263426			16.55	2.13675	2.07447	1.09221	0.468903
16.6	-1.6697	0.946817	-0.147569	0.270426			16.6	2.12902	2.05148	1.07336	0.503004
16.65	-1.68649	0.979247	-0.166458	0.275246			16.65	2.11835	2.02876	1.05407	0.531472
16.7	-1.70573	1.00957	-0.184879	0.277731			16.7	2.10489	2.00654	1.03471	0.554458
16.75	-1.72727	1.03759	-0.202257	0.277739			16.75	2.08874	1.98501	1.01563	0.572197
16.8	-1.75091	1.0632	-0.218048	0.275144			16.8	2.07003	1.96437	0.997167	0.585002
16.85	-1.77648	1.08635	-0.231762	0.269845			16.85	2.04888	1.94474	0.979662	0.593258
16.9	-1.80375	1.10705	-0.242976	0.261763			16.9	2.02537	1.92624	0.963414	0.59741
16.95	-1.83253	1.12538	-0.251341	0.250844			16.95	1.99959	1.90895	0.948689	0.597955
17	-1.86258	1.14147	-0.256596	0.237063			17	1.9716	1.89291	0.935714	0.595431
17.05	-1.89368	1.15548	-0.258569	0.22042			17.05	1.94145	1.87813	0.924664	0.590407
17.1	-1.92559	1.16764	-0.257179	0.200941			17.1	1.90915	1.86461	0.915659	0.583468
17.15	-1.95806	1.17819	-0.252438	0.178678			17.15	1.87469	1.85228	0.908763	0.575206
17.2	-1.99083	1.18738	-0.244442	0.153703			17.2	1.83804	1.84109	0.903978	0.56621
17.25	-2.02363	1.19547	-0.233369	0.126113			17.25	1.79915	1.83094	0.901248	0.557048
17.3	-2.05616	1.20275	-0.219467	0.0960223			17.3	1.75792	1.82171	0.900455	0.548262
17.35	-2.08813	1.20947	-0.203046	0.0635619			17.35	1.71424	1.81329	0.90143	0.540355
17.4	-2.11922	1.21586	-0.184464	0.0288802			17.4	1.66797	1.80552	0.903949	0.533779
17.45	-2.1491	1.22216	-0.16412	-0.00786027			17.45	1.61891	1.79827	0.907748	0.528931
17.5	-2.17743	1.22856	-0.142433	-0.0464832			17.5	1.56686	1.79137	0.912523	0.526142
17.55	-2.20389	1.23522	-0.119839	-0.086799			17.55	1.51156	1.78467	0.917944	0.525673
17.6	-2.22812	1.24229	-0.0967726	-0.128605			17.6	1.45271	1.77802	0.923662	0.52771
17.65	-2.24979	1.24986	-0.0736607	-0.171686			17.65	1.38996	1.77127	0.92932	0.532364
17.7	-2.26857	1.25802	-0.0509097	-0.215815			17.7	1.32291	1.76427	0.934559	0.539668
17.75	-2.28415	1.26682	-0.0288985	-0.26075			17.75	1.25112	1.7569	0.939037	0.549581
17.8	-2.29626	1.27628	-0.00797134	-0.30624			17.8	1.17408	1.74904	0.942426	0.561994
17.85	-2.30462	1.28641	0.011568	-0.352023			17.85	1.09122	1.74059	0.944434	0.576731
17.9	-2.30903	1.29718	0.0294602	-0.397827			17.9	1.00192	1.73148	0.944803	0.59356
17.95	-2.30929	1.30857	0.0454926	-0.443376			17.95	0.90549	1.72166	0.943319	0.612202
18	-2.30528	1.32052	0.0595012	-0.488388			18	0.8012	1.7111	0.93982	0.632341
18.05	-2.2969	1.33297	0.0713699	-0.532584			18.05	0.68827	1.6998	0.934199	0.653634
18.1	-2.2841	1.34584	0.0810295	-0.575687			18.1	0.56588	1.6878	0.926403	0.675725
18.15	-2.2669	1.35905	0.0884556	-0.617433			18.15	0.43316	1.67517	0.91644	0.698254
18.2	-2.24534	1.37247	0.0936654	-0.657569			18.2	0.28926	1.662	0.904375	0.720872
18.25	-2.21953	1.386	0.0967138	-0.695863			18.25	0.13332	1.64843	0.890331	0.743248
18.3	-2.18962	1.39948	0.0976894	-0.732104			18.3	-0.03549	1.63462	0.874481	0.765081
18.35	-2.15581	1.41276	0.09671	-0.766109			18.35	-0.21796	1.62076	0.857051	0.786111
18.4	-2.11832	1.42565	0.0939183	-0.797723			18.4	-0.41481	1.60705	0.838308	0.806119
18.45	-2.07743	1.43795	0.0894768	-0.826822			18.45	-0.62664	1.59374	0.818559	0.824939
18.5	-2.03344	1.44943	0.0835644	-0.853312			18.5	-0.85394	1.58107	0.798142	0.842459
18.55	-1.98671	1.45983	0.076372	-0.877125			18.55	-1.09704	1.56929	0.777415	0.85862
18.6	-1.93761	1.46889	0.0680995	-0.898223			18.6	-1.35609	1.55866	0.756755	0.873418
18.65	-1.88653	1.47633	0.058953	-0.916586			18.65	-1.63105	1.54942	0.736547	0.886901
18.7	-1.83392	1.48183	0.0491422	-0.932211			18.7	-1.92163	1.54179	0.717175	0.899164
18.75	-1.78021	1.48508	0.0388789	-0.945105			18.75	-2.22732	1.53599	0.699017	0.910344
18.8	-1.72589	1.48578	0.0283756	-0.955276			18.8	-2.54735	1.53219	0.682433	0.920613
18.85	-1.67145	1.48362	0.0178441	-0.96273			18.85	-2.88069	1.53053	0.667768	0.930169
18.9	-1.61741	1.47831	0.00749482	-0.967461			18.9	-3.22604	1.53109	0.655334	0.939228
18.95	-1.56427	1.46957	-0.00246446	-0.969449			18.95	-3.58188	1.53391	0.645413	0.948018
19	-1.51258	1.45717	-0.0118298	-0.968651			19	-3.94641	1.53896	0.63825	0.956763
19.05	-1.46286	1.44092	-0.0204027	-0.965001			19.05	-4.31763	1.54618	0.634048	0.965679
19.1	-1.41563	1.42066	-0.0279921	-0.95841			19.1	-4.69336	1.55543	0.632964	0.974967
19.15	-1.37141	1.3963	-0.0344176	-0.948766			19.15	-5.07123	1.56649	0.635111	0.9848
19.2	-1.33067	1.36782	-0.0395121	-0.935936			19.2	-5.44878	1.5791	0.64055	0.995319
19.25	-1.29387	1.33525	-0.0431263	-0.919774			19.25	-5.82344	1.59296	0.649293	1.00663
19.3	-1.26142	1.29871	-0.0451327	-0.900126			19.3	-6.19262	1.6077	0.661304	1.01879
19.35	-1.23366	1.25837	-0.0454308	-0.876842			19.35	-6.55373	1.6229	0.676493	1.03182
19.4	-1.21087	1.21449	-0.0439518	-0.849781			19.4	-6.90424	1.63813	0.694723	1.04569
19.45	-1.19328	1.1674	-0.0406637	-0.818828			19.45	-7.24172	1.65291	0.71581	1.06032
19.5	-1.18099	1.11749	-0.0355754	-0.783901			19.5	-7.5639	1.66676	0.739525	1.07558
19.55	-1.17403	1.06523	-0.0287405	-0.744962			19.55	-7.86866	1.67922	0.765596	1.09131
19.6	-1.17233	1.01111	-0.0202606	-0.702031			19.6	-8.15414	1.6898	0.793714	1.10729
19.65	-1.17569	0.955702	-0.0102861	-0.655185			19.65	-8.41871	1.69807	0.823534	1.12329
19.7	-1.18383	0.89959	0.000983093	-0.604574			19.7	-8.66101	1.70362	0.854683	1.13902
19.75	-1.19636	0.843398	0.0132995	-0.550419			19.75	-8.88001	1.70612	0.886766	1.1542
19.8	-1.21278	0.787761	0.026371	-0.493015			19.8	-9.07495	1.70526	0.91937	1.1685
19.85	-1.23249	0.73332	0.0398659	-0.432728			19.85	-9.24541	1.70084	0.952072	1.18161
19.9	-1.25483	0.680714	0.0534195	-0.369993			19.9	-9.39126	1.69272	0.984446	1.19322
19.95	-1.27905	0.630562	0.0666415	-0.305303			19.95	-9.51271	1.68085	1.01607	1.203
20	-1.30437	0.583461	0.0791255	-0.239205			20	-9.61023	1.66528	1.04654	1.21067
20.05	-1.32996	0.539976	0.090459	-0.172284			20.05	-9.68459	1.64614	1.07546	1.21594
20.1	-1.355	0.500628	0.100233	-0.105149			20.1	-9.73682	1.62365	1.10248	1.21859
20.15	-1.37865	0.465894	0.108053	-0.0384251			20.15	-9.76817	1.59814	1.12727	1.21841
20.2	-1.40014	0.436196	0.11355	0.0272692			20.2	-9.78009	1.56999	1.14954	1.21522
20.25	-1.41873	0.411898	0.116387	0.091332			20.25	-9.77422	1.53967	1.16906	1.20891
20.3	-1.43376	0.393305	0.116272	0.153195			20.3	-9.75232	1.5077	1.18565	1.19941
20.35	-1.44469	0.380658	0.112959	0.212334			20.35	-9.71628	1.47464	1.19916	1.1867
20.4	-1.45106	0.374133	0.106261	0.268286			20.4	-9.66803	1.4411	1.20952	1.1708
20.45	-1.45254	0.373839	0.0960454	0.320655			20.45	-9.60957	1.4077	1.21671	1.15178
20.5	-1.44895	0.37982	0.0822437	0.369121			20.5	-9.5429	1.37505	1.22076	1.12976
20.55	-1.44022	0.392053	0.0648462	0.413449			20.55	-9.46996	1.34374	1.22176	1.10491
20.6	-1.42644	0.410448	0.0439032	0.45349			20.6	-9.39268	1.31434	1.21983	1.07743
20.65	-1.40783	0.434855	0.0195214	0.48918			20.65	-9.31286	1.28737	1.21516	1.04756
20.7	-1.3847	0.465058	-0.00814029	0.520544			20.7	-9.2322	1.26328	1.20793	1.01556
20.75	-1.35751	0.500783	-0.0388757	0.547688			20.75	-9.15228	1.24245	1.1984	0.981714
20.8	-1.32679	0.541699	-0.0724373	0.570797			20.8	-9.07448	1.22518	1.18682	0.946335
20.85	-1.29313	0.587422	-0.108542	0.590122			20.85	-9.00003	1.21169	1.17346	0.909738
20.9	-1.2572	0.637519	-0.146878	0.605977			20.9	-8.92997	1.20209	1.15858	0.872245
20.95	-1.21968	0.691515	-0.187108	0.618722			20.95	-8.86514	1.1964	1.14247	0.834179
21	-1.18123	0.748896	-0.228879	0.628756			21	-8.80615	1.19456	1.12538	0.795858
21.05	-1.14252	0.809121	-0.271822	0.636503			21.05	-8.75345	1.19642	1.10755	0.757591
21.1	-1.10417	0.871622	-0.315558	0.642397			21.1	-8.70725	1.20174	1.08921	0.719673
21.15	-1.06672	0.93582	-0.3597	0.646872			21.15	-8.66758	1.21022	1.07056	0.682381
21.2	-1.03063	1.00113	-0.403856	0.650348			21.2	-8.6343	1.22151	1.05176	0.645975
21.25	-0.996292	1.06697	-0.447628	0.653217			21.25	-8.60709	1.2352	1.03296	0.610689
21.3	-0.963963	1.13276	-0.490615	0.655836			21.3	-8.58549	1.25087	1.01425	0.576737
21.35	-0.933804	1.19796	-0.532412	0.658514			21.35	-8.56889	1.26809	0.995727	0.544304
21.4	-0.905864	1.26204	-0.57261	0.661501			21.4	-8.55662	1.28641	0.977435	0.513548
21.45	-0.880085	1.32452	-0.6108	0.664987			21.45	-8.54787	1.30542	0.959401	0.484603
21.5	-0.856308	1.38495	-0.646567	0.669095			21.5	-8.54181	1.32475	0.941632	0.457571
21.55	-0.834288	1.44293	-0.6795	0.673873			21.55	-8.53755	1.34407	0.924115	0.432526
21.6	-0.813703	1.49812	-0.70919	0.679301			21.6	-8.53418	1.36311	0.906825	0.409512
21.65	-0.794174	1.55023	-0.735233	0.685287			21.65	-8.53081	1.38166	0.889729	0.388543
21.7	-0.775281	1.599	-0.757241	0.691671			21.7	-8.52656	1.39961	0.872788	0.369604
21.75	-0.756585	1.64427	-0.774843	0.698233			21.75	-8.52056	1.41689	0.855965	0.352648
21.8	-0.737643	1.6859	-0.787692	0.704698			21.8	-8.51202	1.43353	0.839225	0.337596
21.85	-0.718031	1.72381	-0.79548	0.710746			21.85	-8.50018	1.44964	0.82254	0.324341
21.9	-0.697357	1.75797	-0.797937	0.716025			21.9	-8.48437	1.46537	0.805892	0.312743
21.95	-0.675278	1.78841	-0.794849	0.720158			21.95	-8.46397	1.48094	0.789273	0.302632
22	-0.651515	1.81517	-0.786059	0.722761			22	-8.43843	1.49662	0.772688	0.29381
22.05	-0.62586	1.83835	-0.771482	0.723457			22.05	-8.40728	1.5127	0.756159	0.286051
22.1	-0.598183	1.8581	-0.751106	0.721884			22.1	-8.37014	1.52949	0.739716	0.2791
22.15	-0.568438	1.87456	-0.725001	0.717716			22.15	-8.32669	1.54728	0.723409	0.272681
22.2	-0.536662	1.88793	-0.693323	0.710674			22.2	-8.27669	1.56637	0.707298	0.266495
22.25	-0.502972	1.89844	-0.656311	0.700536			22.25	-8.21998	1.58699	0.691457	0.260225
22.3	-0.467561	1.90631	-0.614294	0.687152			22.3	-8.15646	1.60934	0.675973	0.253538
22.35	-0.430689	1.91182	-0.56768	0.670449			22.35	-8.08613	1.63353	0.660944	0.246091
22.4	-0.392677	1.91523	-0.516956	0.650445			22.4	-8.00904	1.6596	0.646481	0.237535
22.45	-0.353891	1.91685	-0.462678	0.627246			22.45	-7.92533	1.68752	0.632703	0.227518
22.5	-0.31473	1.91698	-0.40546	0.601054			22.5	-7.8352	1.71714	0.61974	0.215694
22.55	-0.27562	1.91593	-0.345964	0.572163			22.55	-7.73895	1.74822	0.607733	0.201724
22.6	-0.236994	1.91401	-0.284887	0.540956			22.6	-7.63691	1.78043	0.596828	0.185285
22.65	-0.19928	1.91155	-0.222947	0.507899			22.65	-7.52952	1.81337	0.587182	0.166073
22.7	-0.162896	1.90887	-0.160867	0.473531			22.7	-7.41726	1.84654	0.578955	0.14381
22.75	-0.128231	1.90625	-0.0993616	0.438448			22.75	-7.30069	1.87937	0.572313	0.118252
22.8	-0.0956452	1.90398	-0.0391246	0.403291			22.8	-7.18042	1.91127	0.567423	0.0891892
22.85	-0.0654527	1.90234	0.0191868	0.368727			22.85	-7.05712	1.94159	0.56445	0.0564573
22.9	-0.0379226	1.90154	0.0749621	0.335432			22.9	-6.93148	1.9697	0.563552	0.0199382
22.95	-0.0132719	1.90179	0.127648	0.304065			22.95	-6.80426	1.99496	0.564876	-0.0204334
23	0.00833747	1.90325	0.176755	0.275252			23	-6.6762	2.01676	0.56855	-0.0646664
23.05	0.0267994	1.90604	0.221867	0.249564			23.05	-6.54808	2.03457	0.57468	-0.11271
23.1	0.0420642	1.91023	0.262643	0.227497			23.1	-6.42066	2.04791	0.583337	-0.164452
23.15	0.0541379	1.91585	0.29882	0.209454			23.15	-6.29468	2.05641	0.594554	-0.219716
23.2	0.0630799	1.92288	0.33021	0.195732			23.2	-6.17087	2.0598	0.608313	-0.278262
23.25	0.0690004	1.93125	0.356708	0.186504			23.25	-6.04987	2.05795	0.624544	-0.339787
23.3	0.0720573	1.94087	0.378276	0.181817			23.3	-5.9323	2.05083	0.643111	-0.403927
23.35	0.0724517	1.95159	0.394953	0.181583			23.35	-5.8187	2.03857	0.663811	-0.470263
23.4	0.0704237	1.96325	0.406837	0.18558			23.4	-5.70952	2.02142	0.686369	-0.538321
23.45	0.0662473	1.97564	0.414091	0.193453			23.45	-5.60513	1.9998	0.710433	-0.607586
23.5	0.0602246	1.98857	0.416929	0.204728			23.5	-5.50581	1.97421	0.73558	-0.677505
23.55	0.0526798	2.00182	0.415615	0.218819			23.55	-5.41173	1.94528	0.761314	-0.747496
23.6	0.0439526	2.01517	0.410457	0.235042			23.6	-5.32296	1.91375	0.787077	-0.816964
23.65	0.0343908	2.02841	0.401798	0.252641			23.65	-5.2395	1.88044	0.812252	-0.885307
23.7	0.0243431	2.04133	0.390017	0.270801			23.7	-5.16124	1.84619	0.836182	-0.951932
23.75	0.0141502	2.05377	0.375519	0.288676			23.75	-5.088	1.81192	0.85818	-1.01627
23.8	0.00413682	2.06556	0.358734	0.305412			23.8	-5.01953	1.77853	0.877547	-1.07777
23.85	-0.00539681	2.07655	0.340113	0.320168			23.85	-4.9555	1.7469	0.893593	-1.13595
23.9	-0.0141839	2.08663	0.320124	0.332142			23.9	-4.89557	1.71785	0.905655	-1.19037
23.95	-0.0219988	2.0957	0.299245	0.340594			23.95	-4.83934	1.69216	0.91312	-1.24067
24	-0.0286648	2.10368	0.277967	0.344864			24	-4.78642	1.67045	0.915444	-1.28654
24.05	-0.0340601	2.11048	0.256782	0.344391			24.05	-4.73641	1.65328	0.91217	-1.3278
24.1	-0.0381231	2.11606	0.236187	0.338727			24.1	-4.68892	1.641	0.902951	-1.36432
24.15	-0.0408551	2.12034	0.21667	0.32755			24.15	-4.6436	1.63384	0.887558	-1.39608
24.2	-0.0423218	2.12324	0.198711	0.310675			24.2	-4.60014	1.63184	0.865897	-1.42315
24.25	-0.0426516	2.1247	0.182773	0.288053			24.25	-4.55828	1.63484	0.838018	-1.44569
24.3	-0.0420325	2.12462	0.169295	0.259778			24.3	-4.51782	1.64251	0.804112	-1.46396
24.35	-0.0407055	2.12288	0.158684	0.226085			24.35	-4.4786	1.65434	0.764519	-1.47828
24.4	-0.0389567	2.11936	0.15131	0.187343			24.4	-4.44057	1.66962	0.719716	-1.48905
24.45	-0.0371067	2.1139	0.147495	0.144049			24.45	-4.40369	1.6875	0.670313	-1.49673
24.5	-0.0354984	2.10636	0.147507	0.0968176			24.5	-4.36803	1.70698	0.617038	-1.50184
24.55	-0.0344837	2.09657	0.151553	0.0463668			24.55	-4.33367	1.72693	0.560718	-1.50491
24.6	-0.03441	2.08435	0.15977	-0.0064951			24.6	-4.30076	1.74615	0.50226	-1.50652
24.65	-0.0356054	2.06954	0.172224	-0.0608876			24.65	-4.26948	1.76337	0.442633	-1.50724
24.7	-0.038366	2.05201	0.1889	-0.115877			24.7	-4.24003	1.7773	0.382838	-1.50763
24.75	-0.0429432	2.03164	0.209708	-0.170494			24.75	-4.21263	1.78667	0.323887	-1.50826
24.8	-0.049534	2.00835	0.234474	-0.22376			24.8	-4.1875	1.79028	0.266777	-1.50963
24.85	-0.0582728	1.98212	0.262948	-0.274701			24.85	-4.16484	1.787	0.212468	-1.51223
24.9	-0.0692261	1.95298	0.294804	-0.322377			24.9	-4.14483	1.77584	0.161861	-1.51647
24.95	-0.0823905	1.92101	0.329647	-0.365899			24.95	-4.12765	1.75597	0.115774	-1.52272
25	-0.0976939	1.88638	0.367025	-0.404453			25	-4.1134	1.72677	0.0749282	-1.53125
25.05	-0.114999	1.8493	0.406435	-0.437317			25.05	-4.10217	1.68781	0.0399342	-1.5423
25.1	-0.134111	1.81007	0.447334	-0.463884			25.1	-4.09398	1.63891	0.0112777	-1.55599
25.15	-0.154788	1.76903	0.489157	-0.483677			25.15	-4.08881	1.58014	-0.0106864	-1.57239
25.2	-0.176748	1.72658	0.531327	-0.496362			25.2	-4.0866	1.51181	-0.025739	-1.59146
25.25	-0.19969	1.68314	0.573273	-0.501759			25.25	-4.08721	1.43447	-0.0337976	-1.6131
25.3	-0.2233	1.63917	0.61444	-0.49985			25.3	-4.0905	1.34893	-0.0349146	-1.63712
25.35	-0.24727	1.59515	0.654308	-0.490787			25.35	-4.09624	1.25619	-0.0292726	-1.66326
25.4	-0.271309	1.55152	0.6924	-0.474881			25.4	-4.10419	1.15744	-0.0171771	-1.69119
25.45	-0.29516	1.50874	0.728297	-0.452607			25.45	-4.11406	1.05403	0.000952882	-1.72051
25.5	-0.318603	1.46718	0.761646	-0.424589			25.5	-4.12554	0.94744	0.0245957	-1.75076
25.55	-0.341471	1.42721	0.792164	-0.391585			25.55	-4.13831	0.83921	0.0531397	-1.78145
25.6	-0.363651	1.38911	0.819647	-0.354473			25.6	-4.152	0.730926	0.0858963	-1.81204
25.65	-0.385091	1.35309	0.843966	-0.314225			25.65	-4.16627	0.624165	0.122114	-1.84195
25.7	-0.405797	1.31928	0.86507	-0.271883			25.7	-4.18073	0.52045	0.160993	-1.87062
25.75	-0.425829	1.28776	0.882978	-0.228535			25.75	-4.19504	0.421213	0.201701	-1.89746
25.8	-0.4453	1.2585	0.897774	-0.185279			25.8	-4.20881	0.327757	0.243383	-1.92189
25.85	-0.464365	1.23143	0.909596	-0.143203			25.85	-4.22169	0.241222	0.285181	-1.94338
25.9	-0.483209	1.20639	0.918628	-0.103346			25.9	-4.23335	0.162561	0.326244	-1.96142
25.95	-0.502039	1.18319	0.925085	-0.066681			25.95	-4.24344	0.0925174	0.365743	-1.97555
26	-0.521067	1.16159	0.929201	-0.0340814			26	-4.25166	0.0316151	0.402883	-1.98538
26.05	-0.540499	1.14133	0.931215	-0.00630449			26.05	-4.25772	-0.0198489	0.436912	-1.99058
26.1	-0.560521	1.12214	0.931358	0.0160284			26.1	-4.26135	-0.0618011	0.467138	-1.99093
26.15	-0.581286	1.10373	0.929843	0.0324445			26.15	-4.26231	-0.0943832	0.492932	-1.98626
26.2	-0.6029	1.08587	0.926854	0.0426285			26.2	-4.26041	-0.117936	0.513742	-1.97652
26.25	-0.625416	1.0683	0.922535	0.046425			26.25	-4.25546	-0.132978	0.529099	-1.96175
26.3	-0.648824	1.05083	0.916989	0.0438378			26.3	-4.24733	-0.140181	0.538622	-1.94208
26.35	-0.673044	1.03329	0.910271	0.0350226			26.35	-4.23592	-0.14034	0.542026	-1.91772
26.4	-0.697925	1.01557	0.902389	0.0202766			26.4	-4.22115	-0.134341	0.539124	-1.88898
26.45	-0.723246	0.997587	0.893304	2.3695e-05			26.45	-4.20302	-0.12313	0.529827	-1.85624
26.5	-0.748714	0.979312	0.882941	-0.0252031			26.5	-4.18152	-0.10768	0.514148	-1.81992
26.55	-0.773976	0.960756	0.871188	-0.0547816			26.55	-4.1567	-0.0889599	0.492196	-1.78053
26.6	-0.798621	0.941965	0.857912	-0.0880218			26.6	-4.12865	-0.0679035	0.464175	-1.7386
26.65	-0.822193	0.923019	0.842967	-0.124188			26.65	-4.09746	-0.0453862	0.430377	-1.69466
26.7	-0.844207	0.904024	0.826208	-0.162518			26.7	-4.06328	-0.0222016	0.391175	-1.6493
26.75	-0.864154	0.885105	0.807502	-0.202248			26.75	-4.02626	0.000957029	0.347015	-1.60304
26.8	-0.881528	0.866404	0.78674	-0.242628			26.8	-3.98658	0.0235102	0.298405	-1.55644
26.85	-0.89583	0.848073	0.763853	-0.282936			26.85	-3.94442	0.0450011	0.245902	-1.51
26.9	-0.906596	0.830272	0.738819	-0.322496			26.9	-3.89997	0.0651005	0.190103	-1.46416
26.95	-0.913401	0.813161	0.711675	-0.360686			26.95	-3.85344	0.0836068	0.131629	-1.41935
27	-0.915885	0.796908	0.682526	-0.396945			27	-3.805	0.100442	0.0711162	-1.37592
27.05	-0.913757	0.781676	0.651544	-0.430778			27.05	-3.75486	0.115646	0.00919968	-1.33416
27.1	-0.906814	0.767636	0.618979	-0.461757			27.1	-3.70317	0.129363	-0.053496	-1.29431
27.15	-0.894946	0.754957	0.585154	-0.489521			27.15	-3.65011	0.141832	-0.116368	-1.25654
27.2	-0.878144	0.743813	0.550463	-0.513772			27.2	-3.59582	0.153372	-0.178845	-1.22097
27.25	-0.856504	0.734382	0.515366	-0.534267			27.25	-3.54044	0.164362	-0.240396	-1.18767
27.3	-0.830228	0.726845	0.480383	-0.550819			27.3	-3.4841	0.17523	-0.300535	-1.15665
27.35	-0.799622	0.721387	0.446082	-0.563284			27.35	-3.42691	0.186431	-0.358827	-1.12791
27.4	-0.76509	0.718193	0.413067	-0.571557			27.4	-3.36897	0.198433	-0.414892	-1.1014
27.45	-0.727124	0.717449	0.381966	-0.575569			27.45	-3.31038	0.2117	-0.468407	-1.07706
27.5	-0.686299	0.719331	0.353417	-0.575273			27.5	-3.25123	0.226676	-0.519102	-1.0548
27.55	-0.643251	0.724005	0.328049	-0.57065			27.55	-3.1916	0.243772	-0.566765	-1.03455
27.6	-0.598671	0.731615	0.306471	-0.561698			27.6	-3.13158	0.263355	-0.611237	-1.01623
27.65	-0.553283	0.742281	0.289256	-0.548436			27.65	-3.07124	0.285734	-0.652407	-0.999765
27.7	-0.507829	0.756084	0.276922	-0.5309			27.7	-3.01067	0.311153	-0.690211	-0.985088
27.75	-0.463051	0.773062	0.269925	-0.509147			27.75	-2.94994	0.339783	-0.724628	-0.97215
27.8	-0.419676	0.7932	0.268641	-0.483257			27.8	-2.8891	0.37172	-0.755674	-0.960914
27.85	-0.378398	0.816424	0.27336	-0.453334			27.85	-2.82823	0.406979	-0.7834	-0.951355
27.9	-0.339865	0.842593	0.284276	-0.419515			27.9	-2.76737	0.445491	-0.807883	-0.943457
27.95	-0.304668	0.871499	0.301481	-0.381969			27.95	-2.70654	0.487112	-0.829226	-0.937208
28	-0.27333	0.902864	0.324961	-0.340904			28	-2.64577	0.531617	-0.847553	-0.932599
28.05	-0.246295	0.936339	0.354597	-0.296569			28.05	-2.58502	0.578711	-0.863002	-0.929615
28.1	-0.223931	0.971512	0.390164	-0.249261			28.1	-2.52428	0.628032	-0.875726	-0.928228
28.15	-0.206518	1.00791	0.431339	-0.199319			28.15	-2.46348	0.679163	-0.885884	-0.928397
28.2	-0.194256	1.04502	0.477707	-0.147132			28.2	-2.40254	0.731639	-0.89364	-0.930054
28.25	-0.187263	1.08227	0.528769	-0.0931337			28.25	-2.34133	0.784958	-0.899161	-0.933107
28.3	-0.185579	1.11908	0.583953	-0.037798			28.3	-2.27973	0.838597	-0.902609	-0.93743
28.35	-0.189175	1.15487	0.642631	0.0183631			28.35	-2.21759	0.89202	-0.904142	-0.942864
28.4	-0.197956	1.18903	0.704133	0.0748077			28.4	-2.15477	0.944694	-0.903907	-0.949216
28.45	-0.211771	1.22101	0.767761	0.130973			28.45	-2.09109	0.996105	-0.902038	-0.956257
28.5	-0.230422	1.25027	0.832805	0.186283			28.5	-2.02642	1.04577	-0.898654	-0.963725
28.55	-0.253667	1.27631	0.898564	0.240163			28.55	-1.96063	1.09323	-0.893853	-0.971331
28.6	-0.281236	1.29873	0.96436	0.292049			28.6	-1.89362	1.13812	-0.887714	-0.978762
28.65	-0.312831	1.31715	1.02955	0.341401			28.65	-1.82533	1.1801	-0.880292	-0.985691
28.7	-0.348136	1.33131	1.09355	0.387717			28.7	-1.75575	1.21893	-0.871615	-0.991782
28.75	-0.386822	1.341	1.15582	0.430542			28.75	-1.68493	1.25442	-0.861689	-0.996701
28.8	-0.428551	1.34612	1.21593	0.469483			28.8	-1.61298	1.2865	-0.850495	-1.00013
28.85	-0.472983	1.34662	1.27349	0.504215			28.85	-1.54006	1.31517	-0.837992	-1.00176
28.9	-0.519775	1.34256	1.32822	0.534497			28.9	-1.4664	1.3405	-0.824116	-1.00132
28.95	-0.568585	1.33406	1.37991	0.56017			28.95	-1.39232	1.36267	-0.808791	-0.998597
29	-0.619076	1.32131	1.42845	0.581168			29	-1.31817	1.38192	-0.791927	-0.993401
29.05	-0.670913	1.30455	1.47379	0.597519			29.05	-1.24435	1.39855	-0.773427	-0.985613
29.1	-0.723768	1.28406	1.51598	0.609341			29.1	-1.17133	1.41293	-0.753196	-0.975174
29.15	-0.777322	1.26019	1.55511	0.616846			29.15	-1.09958	1.42546	-0.731143	-0.962089
29.2	-0.831259	1.23328	1.59133	0.620326			29.2	-1.02961	1.43659	-0.707193	-0.946431
29.25	-0.885275	1.2037	1.62484	0.620155			29.25	-0.96193	1.44677	-0.681288	-0.928343
29.3	-0.939078	1.17184	1.65586	0.61677			29.3	-0.89706	1.45644	-0.653398	-0.908028
29.35	-0.992386	1.13805	1.68464	0.610664			29.35	-0.83546	1.46605	-0.623526	-0.885751
29.4	-1.04493	1.1027	1.71142	0.602372			29.4	-0.7776	1.47598	-0.591708	-0.861828
29.45	-1.09646	1.06614	1.73647	0.592453			29.45	-0.7239	1.48661	-0.558024	-0.836619
29.5	-1.14675	1.02869	1.75999	0.581478			29.5	-0.67472	1.49822	-0.522593	-0.810516
29.55	-1.19559	0.990627	1.78222	0.570014			29.55	-0.63039	1.51103	-0.48558	-0.783935
29.6	-1.24279	0.952222	1.80333	0.558603			29.6	-0.59116	1.52518	-0.447192	-0.757298
29.65	-1.28819	0.913699	1.82347	0.547753			29.65	-0.55724	1.54074	-0.407675	-0.731028
29.7	-1.33168	0.875248	1.84276	0.537918			29.7	-0.52877	1.55766	-0.367314	-0.705528
29.75	-1.37315	0.837026	1.86128	0.52949			29.75	-0.50585	1.57583	-0.326425	-0.681176
29.8	-1.41255	0.799154	1.87906	0.522782			29.8	-0.48853	1.59501	-0.285352	-0.658311
29.85	-1.44986	0.761725	1.89613	0.518021			29.85	-0.47681	1.61491	-0.244459	-0.637226
29.9	-1.4851	0.7248	1.91245	0.515344			29.9	-0.47066	1.63514	-0.204122	-0.618155
29.95	-1.51834	0.688417	1.92798	0.514786			29.95	-0.47001	1.65524	-0.164725	-0.601277
30	-1.54967	0.652595	1.94263	0.516285			30	-0.47478	1.67471	-0.12665	-0.586704
30.05	-1.57926	0.617338	1.95631	0.519678			30.05	-0.48487	1.69299	-0.0902708	-0.574485
30.1	-1.60728	0.582643	1.96889	0.524705			30.1	-0.50015	1.70949	-0.0559463	-0.564605
30.15	-1.63397	0.548507	1.98024	0.531017			30.15	-0.52049	1.7236	-0.0240157	-0.556995
30.2	-1.65959	0.514932	1.99021	0.538183			30.2	-0.54576	1.73473	0.00520698	-0.551531
30.25	-1.68445	0.481936	1.99863	0.545701			30.25	-0.5758	1.74228	0.0314374	-0.548045
30.3	-1.70888	0.449554	2.00533	0.553012			30.3	-0.61044	1.74572	0.0544234	-0.546338
30.35	-1.73323	0.41785	2.01014	0.559512			30.35	-0.64951	1.74455	0.0739476	-0.546185
30.4	-1.75787	0.386918	2.01286	0.564573			30.4	-0.6928	1.73832	0.0898281	-0.547352
30.45	-1.78319	0.356887	2.01329	0.567558			30.45	-0.74011	1.72667	0.101919	-0.549606
30.5	-1.80958	0.327922	2.01125	0.567841			30.5	-0.79116	1.70934	0.110111	-0.552723
30.55	-1.83739	0.300222	2.00653	0.564821			30.55	-0.84569	1.68615	0.114328	-0.556505
30.6	-1.86699	0.274022	1.99895	0.557946			30.6	-0.90335	1.65702	0.114528	-0.560784
30.65	-1.89869	0.249583	1.9883	0.546725			30.65	-0.96378	1.62197	0.110697	-0.565436
30.7	-1.93278	0.227187	1.97443	0.530746			30.7	-1.02657	1.58115	0.102853	-0.570379
30.75	-1.96949	0.207124	1.95715	0.50969			30.75	-1.09123	1.53481	0.0910361	-0.575587
30.8	-2.00898	0.189687	1.93635	0.48334			30.8	-1.15726	1.48328	0.0753092	-0.581083
30.85	-2.05136	0.175153	1.9119	0.451591			30.85	-1.2241	1.42701	0.0557553	-0.586942
30.9	-2.09665	0.163771	1.88372	0.414455			30.9	-1.29111	1.36653	0.0324736	-0.593289
30.95	-2.14479	0.155749	1.85177	0.37206			30.95	-1.35767	1.30247	0.00557739	-0.600294
31	-2.19563	0.151243	1.81606	0.324655			31	-1.42307	1.23549	-0.0248082	-0.608161
31.05	-2.24896	0.150339	1.77664	0.2726			31.05	-1.48663	1.16635	-0.0585478	-0.617125
31.1	-2.30446	0.153048	1.73361	0.216358			31.1	-1.54761	1.09582	-0.0954974	-0.627437
31.15	-2.36173	0.159297	1.68712	0.156489			31.15	-1.6053	1.02472	-0.135504	-0.639358
31.2	-2.42031	0.168926	1.63737	0.0936326			31.2	-1.65901	0.953882	-0.178408	-0.653143
31.25	-2.47968	0.181686	1.58464	0.0284961			31.25	-1.70805	0.884148	-0.224039	-0.669032
31.3	-2.53925	0.197242	1.52923	-0.0381633			31.3	-1.75182	0.816341	-0.272218	-0.687241
31.35	-2.59841	0.215183	1.4715	-0.105555			31.35	-1.78973	0.751268	-0.322752	-0.707948
31.4	-2.65651	0.23503	1.41185	-0.172872			31.4	-1.82132	0.689701	-0.375437	-0.731288
31.45	-2.7129	0.256251	1.35071	-0.239308			31.45	-1.84617	0.63237	-0.43005	-0.757344
31.5	-2.76693	0.278278	1.28856	-0.304071			31.5	-1.864	0.579952	-0.486351	-0.786142
31.55	-2.81796	0.300524	1.22586	-0.366403			31.55	-1.87462	0.533062	-0.544076	-0.817647
31.6	-2.86542	0.322408	1.16311	-0.425588			31.6	-1.87799	0.492252	-0.60294	-0.851764
31.65	-2.90876	0.343368	1.10081	-0.480963			31.65	-1.87418	0.457996	-0.662632	-0.888334
31.7	-2.94748	0.36289	1.03943	-0.531933			31.7	-1.86339	0.430697	-0.722816	-0.927141
31.75	-2.98117	0.380515	0.979431	-0.577968			31.75	-1.84596	0.410673	-0.783131	-0.967913
31.8	-3.00948	0.395867	0.921245	-0.61862			31.8	-1.82234	0.398164	-0.843191	-1.01033
31.85	-3.03216	0.408656	0.86526	-0.653515			31.85	-1.79312	0.393324	-0.90259	-1.05402
31.9	-3.04902	0.418694	0.811818	-0.682361			31.9	-1.75899	0.396227	-0.960905	-1.09859
31.95	-3.05995	0.425897	0.761202	-0.704947			31.95	-1.72072	0.406859	-1.0177	-1.1436
32	-3.06492	0.43029	0.713635	-0.721143			32	-1.67916	0.425128	-1.07254	-1.18861
32.05	-3.06398	0.431999	0.66927	-0.730897			32.05	-1.63522	0.450856	-1.12498	-1.23316
32.1	-3.05724	0.431251	0.628189	-0.734233			32.1	-1.58982	0.483789	-1.1746	-1.27676
32.15	-3.04485	0.428358	0.590399	-0.731248			32.15	-1.54392	0.523593	-1.22098	-1.31896
32.2	-3.02703	0.423711	0.555837	-0.722113			32.2	-1.49841	0.569857	-1.26374	-1.35929
32.25	-3.00402	0.417757	0.524365	-0.707063			32.25	-1.45419	0.622098	-1.30254	-1.3973
32.3	-2.97611	0.410989	0.495778	-0.686401			32.3	-1.41206	0.679763	-1.33707	-1.43257
32.35	-2.9436	0.403924	0.469812	-0.660489			32.35	-1.37272	0.74223	-1.36707	-1.46468
32.4	-2.9068	0.397089	0.446145	-0.629745			32.4	-1.33679	0.808815	-1.39235	-1.49325
32.45	-2.86604	0.391	0.424412	-0.594637			32.45	-1.30473	0.878779	-1.41276	-1.51792
32.5	-2.82163	0.386148	0.404214	-0.555681			32.5	-1.2769	0.951326	-1.42823	-1.53836
32.55	-2.77391	0.382988	0.385129	-0.51343			32.55	-1.25346	1.02562	-1.43874	-1.55428
32.6	-2.7232	0.381918	0.366724	-0.468467			32.6	-1.23446	1.10078	-1.44433	-1.56542
32.65	-2.66981	0.383279	0.348569	-0.421397			32.65	-1.21978	1.1759	-1.44511	-1.57155
32.7	-2.61406	0.387341	0.330246	-0.372837			32.7	-1.20915	1.25007	-1.44123	-1.57249
32.75	-2.55627	0.3943	0.311367	-0.323406			32.75	-1.20216	1.32235	-1.4329	-1.5681
32.8	-2.49675	0.404274	0.291579	-0.273711			32.8	-1.1983	1.39181	-1.42035	-1.55826
32.85	-2.4358	0.417304	0.270575	-0.224338			32.85	-1.19693	1.45756	-1.40386	-1.54292
32.9	-2.37375	0.433354	0.248103	-0.175837			32.9	-1.19736	1.51871	-1.38372	-1.52208
32.95	-2.3109	0.452315	0.223969	-0.128716			32.95	-1.19882	1.57444	-1.36025	-1.49576
33	-2.24757	0.474007	0.198043	-0.0834267			33	-1.20053	1.62399	-1.33376	-1.46405
33.05	-2.18408	0.498186	0.170261	-0.040355			33.05	-1.2017	1.66667	-1.30457	-1.42707
33.1	-2.12075	0.524549	0.140621	0.000183537			33.1	-1.20156	1.70187	-1.27298	-1.38501
33.15	-2.05789	0.552744	0.109182	0.0379499			33.15	-1.19941	1.72909	-1.23928	-1.33807
33.2	-1.99581	0.582373	0.0760635	0.0727847			33.2	-1.19462	1.74795	-1.20375	-1.28653
33.25	-1.93479	0.613003	0.0414321	0.104607			33.25	-1.18666	1.75818	-1.16664	-1.23067
33.3	-1.8751	0.644176	0.00550089	0.133415			33.3	-1.1751	1.75963	-1.12819	-1.17083
33.35	-1.81698	0.675413	-0.0314808	0.159275			33.35	-1.15966	1.75231	-1.08861	-1.10735
33.4	-1.76064	0.706228	-0.069235	0.182321			33.4	-1.14018	1.73634	-1.04809	-1.04061
33.45	-1.70623	0.736138	-0.107463	0.20274			33.45	-1.11666	1.71197	-1.00682	-0.970987
33.5	-1.65388	0.764669	-0.145855	0.220764			33.5	-1.0892	1.6796	-0.964972	-0.898862
33.55	-1.60365	0.791371	-0.184093	0.236655			33.55	-1.05806	1.63973	-0.922721	-0.824618
33.6	-1.55552	0.815824	-0.221862	0.250696			33.6	-1.02362	1.59299	-0.880238	-0.748626
33.65	-1.50945	0.837652	-0.258855	0.263175			33.65	-0.98633	1.54009	-0.837706	-0.671244
33.7	-1.46532	0.85653	-0.294774	0.274375			33.7	-0.94675	1.48187	-0.795319	-0.592808
33.75	-1.42294	0.872195	-0.329339	0.284562			33.75	-0.90549	1.41919	-0.753292	-0.513633
33.8	-1.38207	0.884448	-0.362286	0.293976			33.8	-0.86321	1.353	-0.711859	-0.434009
33.85	-1.34243	0.893168	-0.393375	0.302822			33.85	-0.82057	1.28428	-0.671277	-0.354205
33.9	-1.30368	0.89831	-0.422385	0.311265			33.9	-0.77821	1.21404	-0.631824	-0.274465
33.95	-1.26547	0.89991	-0.44912	0.31943			33.95	-0.73676	1.14329	-0.593803	-0.195019
34	-1.22741	0.898082	-0.473407	0.327393			34	-0.69678	1.07302	-0.557532	-0.116081
34.05	-1.1891	0.893019	-0.495098	0.335191			34.05	-0.65876	1.0042	-0.52334	-0.0378604
34.1	-1.15017	0.884985	-0.51407	0.342818			34.1	-0.62309	0.937771	-0.491565	0.0394358
34.15	-1.11025	0.874309	-0.530224	0.350232			34.15	-0.5901	0.874594	-0.462538	0.115593
34.2	-1.06901	0.861376	-0.543491	0.35736			34.2	-0.55996	0.815478	-0.436582	0.190383
34.25	-1.02619	0.846614	-0.553826	0.364105			34.25	-0.53278	0.761154	-0.413994	0.26356
34.3	-0.981578	0.830482	-0.561215	0.370349			34.3	-0.50853	0.712264	-0.395041	0.334851
34.35	-0.935032	0.813461	-0.565672	0.375963			34.35	-0.48708	0.66936	-0.379946	0.403959
34.4	-0.886508	0.796034	-0.567245	0.380812			34.4	-0.46824	0.632897	-0.368881	0.470557
34.45	-0.83605	0.778677	-0.566011	0.384756			34.45	-0.45168	0.603227	-0.361955	0.534289
34.5	-0.7838	0.761847	-0.562085	0.38766			34.5	-0.43704	0.580603	-0.359212	0.594775
34.55	-0.730002	0.745966	-0.555611	0.389391			34.55	-0.4239	0.565171	-0.36062	0.651617
34.6	-0.674994	0.73142	-0.546772	0.389825			34.6	-0.41179	0.556978	-0.366073	0.704407
34.65	-0.619208	0.718541	-0.53578	0.388842			34.65	-0.40021	0.555969	-0.375384	0.752735
34.7	-0.563163	0.707609	-0.522881	0.386332			34.7	-0.38867	0.561992	-0.388291	0.796205
34.75	-0.50745	0.698845	-0.508351	0.382187			34.75	-0.37668	0.574801	-0.404458	0.834446
34.8	-0.452722	0.692412	-0.49249	0.376306			34.8	-0.36377	0.594064	-0.423479	0.867129
34.85	-0.399676	0.68841	-0.47562	0.368591			34.85	-0.34953	0.619367	-0.44489	0.89398
34.9	-0.349039	0.686887	-0.45808	0.358947			34.9	-0.33355	0.650222	-0.468173	0.914794
34.95	-0.301541	0.687833	-0.44022	0.347279			34.95	-0.31553	0.686072	-0.492771	0.929451
35	-0.257903	0.691193	-0.422391	0.333499			35	-0.2952	0.726306	-0.518095	0.937925
35.05	-0.218813	0.69687	-0.404945	0.317522			35.05	-0.27235	0.770265	-0.543543	0.940293
35.1	-0.184905	0.70473	-0.388222	0.299271			35.1	-0.24687	0.817251	-0.568508	0.936744
35.15	-0.156742	0.714609	-0.372543	0.278682			35.15	-0.2187	0.866544	-0.592393	0.927577
35.2	-0.134797	0.726323	-0.358208	0.255708			35.2	-0.18785	0.917405	-0.614623	0.913204
35.25	-0.119434	0.73967	-0.345485	0.230327			35.25	-0.15441	0.969095	-0.634659	0.894142
35.3	-0.110903	0.754441	-0.334609	0.202546			35.3	-0.11851	1.02089	-0.652007	0.871008
35.35	-0.109321	0.77042	-0.325771	0.172409			35.35	-0.08036	1.07207	-0.666227	0.844502
35.4	-0.114669	0.787392	-0.319123	0.140006			35.4	-0.0402	1.12198	-0.676946	0.815395
35.45	-0.12679	0.805147	-0.314766	0.105474			35.45	0.00167	1.16998	-0.683858	0.784512
35.5	-0.145386	0.82348	-0.312756	0.069004			35.5	0.04491	1.2155	-0.686737	0.752709
35.55	-0.170021	0.842198	-0.313102	0.030845			35.55	0.08918	1.25804	-0.685435	0.720852
35.6	-0.200136	0.861118	-0.315764	-0.00869728			35.6	0.13409	1.29716	-0.679886	0.6898
35.65	-0.235052	0.880067	-0.320655	-0.0492603			35.65	0.17925	1.33251	-0.670108	0.66038
35.7	-0.273989	0.898883	-0.327647	-0.090429			35.7	0.22426	1.36383	-0.656199	0.633369
35.75	-0.316085	0.917416	-0.336568	-0.131742			35.75	0.26871	1.39093	-0.638334	0.609478
35.8	-0.360416	0.935523	-0.347211	-0.172699			35.8	0.31222	1.41373	-0.616767	0.589333
35.85	-0.406018	0.953068	-0.359334	-0.212775			35.85	0.35441	1.43224	-0.591818	0.573467
35.9	-0.451911	0.969919	-0.372662	-0.251426			35.9	0.39493	1.44654	-0.563871	0.562312
35.95	-0.497129	0.985945	-0.386897	-0.288109			35.95	0.43344	1.4568	-0.533367	0.556191
36	-0.54074	1.00102	-0.401716	-0.322294			36	0.46966	1.46327	-0.500794	0.555318
36.05	-0.581876	1.015	-0.416779	-0.353479			36.05	0.50333	1.46625	-0.466678	0.559804
36.1	-0.619758	1.02775	-0.431729	-0.381201			36.1	0.53424	1.46612	-0.431576	0.569656
36.15	-0.653711	1.03914	-0.446202	-0.405055			36.15	0.56223	1.46327	-0.396062	0.584789
36.2	-0.683192	1.049	-0.459827	-0.424701			36.2	0.5872	1.45815	-0.360719	0.605034
36.25	-0.707803	1.05718	-0.472232	-0.439877			36.25	0.60911	1.45121	-0.326127	0.630152
36.3	-0.727301	1.06352	-0.48305	-0.450403			36.3	0.62796	1.4429	-0.292854	0.65984
36.35	-0.741609	1.06785	-0.491924	-0.456192			36.35	0.64385	1.43368	-0.26144	0.693752
36.4	-0.750816	1.07001	-0.498511	-0.457243			36.4	0.65693	1.42397	-0.232394	0.731502
36.45	-0.755177	1.06984	-0.502492	-0.453649			36.45	0.66741	1.41416	-0.206176	0.772684
36.5	-0.755105	1.06718	-0.503573	-0.445591			36.5	0.67558	1.4046	-0.183192	0.816873
36.55	-0.75116	1.0619	-0.501497	-0.433332			36.55	0.68179	1.39559	-0.163786	0.863643
36.6	-0.744028	1.05389	-0.496043	-0.417211			36.6	0.68644	1.38737	-0.148228	0.912565
36.65	-0.734505	1.04307	-0.487037	-0.397633			36.65	0.68999	1.38013	-0.136716	0.963219
36.7	-0.723471	1.02937	-0.474356	-0.375059			36.7	0.69295	1.37399	-0.129361	1.0152
36.75	-0.711861	1.01278	-0.457929	-0.349996			36.75	0.69587	1.36901	-0.126196	1.0681
36.8	-0.700639	0.99334	-0.437742	-0.322986			36.8	0.6993	1.36521	-0.127169	1.12154
36.85	-0.690767	0.971117	-0.413842	-0.294593			36.85	0.70383	1.36256	-0.132145	1.17517
36.9	-0.683176	0.946237	-0.386333	-0.265392			36.9	0.71001	1.36098	-0.140915	1.22861
36.95	-0.678738	0.918872	-0.355378	-0.23596			36.95	0.71839	1.36036	-0.153196	1.28154
37	-0.67824	0.889245	-0.321196	-0.206867			37	0.7295	1.36058	-0.168647	1.33364
37.05	-0.682364	0.857621	-0.284057	-0.178663			37.05	0.74377	1.36151	-0.186874	1.38458
37.1	-0.691664	0.824306	-0.244279	-0.151875			37.1	0.76161	1.36301	-0.207442	1.43407
37.15	-0.706556	0.789642	-0.202219	-0.126998			37.15	0.78333	1.36496	-0.229893	1.48183
37.2	-0.727306	0.753995	-0.158268	-0.104487			37.2	0.80914	1.36726	-0.253757	1.52758
37.25	-0.754027	0.717753	-0.112844	-0.0847576			37.25	0.83915	1.36983	-0.278566	1.57107
37.3	-0.786681	0.681311	-0.0663788	-0.0681758			37.3	0.87338	1.37263	-0.303869	1.61206
37.35	-0.825083	0.645065	-0.0193155	-0.0550583			37.35	0.9117	1.37566	-0.329246	1.65034
37.4	-0.868912	0.609399	0.027903	-0.045668			37.4	0.95391	1.37895	-0.354319	1.68571
37.45	-0.917725	0.57468	0.0748407	-0.0402122			37.45	0.99967	1.38258	-0.378761	1.718
37.5	-0.970974	0.541246	0.121076	-0.0388406			37.5	1.04856	1.38664	-0.402305	1.74707
37.55	-1.02803	0.509399	0.166209	-0.041644			37.55	1.10005	1.39128	-0.424748	1.7728
37.6	-1.08819	0.479398	0.209865	-0.0486531			37.6	1.15355	1.39666	-0.445953	1.79511
37.65	-1.15071	0.451452	0.251701	-0.0598385			37.65	1.20839	1.40297	-0.465846	1.81396
37.7	-1.21485	0.425721	0.291407	-0.07511			37.7	1.26387	1.4104	-0.484413	1.82932
37.75	-1.27984	0.402307	0.328712	-0.0943178			37.75	1.31926	1.41914	-0.501692	1.84123
37.8	-1.34495	0.381256	0.363384	-0.117253			37.8	1.37381	1.42939	-0.517762	1.84974
37.85	-1.40948	0.362557	0.395228	-0.14365			37.85	1.4268	1.44131	-0.532734	1.85492
37.9	-1.47277	0.346145	0.424089	-0.173187			37.9	1.47752	1.45505	-0.546734	1.85691
37.95	-1.53426	0.331903	0.449852	-0.205492			37.95	1.52533	1.47074	-0.559889	1.85585
38	-1.59342	0.319664	0.472438	-0.240144			38	1.56962	1.48844	-0.572316	1.85192
38.05	-1.64984	0.309218	0.491802	-0.276681			38.05	1.60986	1.50821	-0.584103	1.8453
38.1	-1.70316	0.300317	0.507932	-0.3146			38.1	1.64561	1.53003	-0.595301	1.83622
38.15	-1.75312	0.292677	0.520846	-0.353371			38.15	1.6765	1.55387	-0.605914	1.82492
38.2	-1.79955	0.285992	0.530587	-0.392438			38.2	1.70225	1.57963	-0.615888	1.81165
38.25	-1.84233	0.279933	0.537223	-0.431232			38.25	1.72267	1.60718	-0.625109	1.79666
38.3	-1.88143	0.27416	0.540838	-0.469175			38.3	1.73767	1.63634	-0.633406	1.78021
38.35	-1.91689	0.268329	0.541533	-0.505698			38.35	1.7472	1.66689	-0.640546	1.76258
38.4	-1.9488	0.262099	0.539419	-0.540245			38.4	1.75131	1.6986	-0.646247	1.74404
38.45	-1.97728	0.255139	0.534615	-0.572287			38.45	1.75013	1.7312	-0.650185	1.72485
38.5	-2.00252	0.247141	0.52724	-0.601333			38.5	1.7438	1.76438	-0.65201	1.70529
38.55	-2.02472	0.237821	0.517415	-0.626946			38.55	1.73255	1.79785	-0.651355	1.68559
38.6	-2.04411	0.226934	0.505255	-0.648749			38.6	1.71662	1.83128	-0.647858	1.66602
38.65	-2.06094	0.214278	0.490868	-0.666439			38.65	1.69628	1.86436	-0.641179	1.6468
38.7	-2.07546	0.199704	0.474349	-0.679801			38.7	1.67182	1.89677	-0.631016	1.62817
38.75	-2.08794	0.183121	0.455783	-0.688709			38.75	1.64356	1.92819	-0.617123	1.61032
38.8	-2.09863	0.164503	0.435239	-0.693144			38.8	1.61179	1.95832	-0.599326	1.59344
38.85	-2.10778	0.143893	0.412774	-0.693191			38.85	1.57684	1.98687	-0.577533	1.57771
38.9	-2.11565	0.121408	0.388427	-0.689045			38.9	1.53901	2.01358	-0.55175	1.56327
38.95	-2.12246	0.0972368	0.362226	-0.681013			38.95	1.4986	2.0382	-0.522083	1.55023
39	-2.12845	0.0716429	0.334189	-0.669509			39	1.45592	2.06052	-0.488744	1.53869
39.05	-2.13382	0.0449581	0.304322	-0.655051			39.05	1.41127	2.08034	-0.452047	1.52871
39.1	-2.13878	0.0175777	0.272628	-0.638246			39.1	1.36495	2.09749	-0.412408	1.52033
39.15	-2.14352	-0.0100481	0.239109	-0.619783			39.15	1.31726	2.11185	-0.370334	1.51352
39.2	-2.14822	-0.037425	0.203769	-0.600418			39.2	1.2685	2.12331	-0.326413	1.50826
39.25	-2.15305	-0.0640279	0.166621	-0.580951			39.25	1.21898	2.13182	-0.281297	1.50446
39.3	-2.15815	-0.0893157	0.127688	-0.562213			39.3	1.16903	2.13734	-0.235692	1.50201
39.35	-2.16366	-0.112748	0.0870081	-0.545037			39.35	1.11895	2.13986	-0.190334	1.50077
39.4	-2.16972	-0.133801	0.0446412	-0.530241			39.4	1.06908	2.13943	-0.145973	1.50055
39.45	-2.17645	-0.151986	0.000667586	-0.518603			39.45	1.01975	2.13611	-0.103358	1.50115
39.5	-2.18392	-0.166865	-0.0448079	-0.510841			39.5	0.9713	2.12998	-0.0632127	1.50234
39.55	-2.19224	-0.178066	-0.0916551	-0.507587			39.55	0.92406	2.12118	-0.0262257	1.50386
39.6	-2.20144	-0.185294	-0.139719	-0.509373			39.6	0.87835	2.10985	0.00696782	1.50546
39.65	-2.21158	-0.188342	-0.188818	-0.516613			39.65	0.83449	2.09616	0.0357968	1.50689
39.7	-2.22266	-0.187098	-0.238752	-0.529587			39.7	0.79277	2.08028	0.0597641	1.50788
39.75	-2.23467	-0.181543	-0.289296	-0.548439			39.75	0.75345	2.06242	0.0784536	1.50821
39.8	-2.24756	-0.171755	-0.340211	-0.573163			39.8	0.71676	2.04279	0.0915343	1.50767
39.85	-2.26126	-0.1579	-0.391246	-0.603607			39.85	0.68288	2.02159	0.0987622	1.50607
39.9	-2.27566	-0.140219	-0.442142	-0.639474			39.9	0.65195	1.99904	0.0999792	1.50327
39.95	-2.29063	-0.119019	-0.492635	-0.680332			39.95	0.62404	1.97534	0.095111	1.4992
40	-2.30598	-0.0946561	-0.542465	-0.725622			40	0.59918	1.9507	0.0841623	1.49381
40.05	-2.32152	-0.0675134	-0.591377	-0.774675			40.05	0.57733	1.92531	0.0672112	1.48712
40.1	-2.33701	-0.0379849	-0.639126	-0.826729			40.1	0.5584	1.89935	0.0444034	1.4792
40.15	-2.35221	-0.00645362	-0.685483	-0.88095			40.15	0.54221	1.87297	0.0159446	1.47019
40.2	-2.36683	0.0267267	-0.730235	-0.936454			40.2	0.52856	1.84633	-0.0179059	1.46026
40.25	-2.38058	0.0612489	-0.773191	-0.992328			40.25	0.51716	1.81956	-0.0568419	1.44965
40.3	-2.39317	0.0968668	-0.81418	-1.04766			40.3	0.50771	1.79277	-0.100517	1.43861
40.35	-2.40429	0.133406	-0.853055	-1.10155			40.35	0.49985	1.76605	-0.14855	1.42743
40.4	-2.41364	0.170769	-0.889692	-1.15314			40.4	0.49318	1.7395	-0.200529	1.41642
40.45	-2.42094	0.208939	-0.92399	-1.20164			40.45	0.48731	1.71316	-0.25602	1.4059
40.5	-2.42593	0.247978	-0.955869	-1.24633			40.5	0.48179	1.6871	-0.314563	1.39614
40.55	-2.42838	0.288014	-0.985271	-1.28658			40.55	0.47623	1.66136	-0.375685	1.38744
40.6	-2.42808	0.329234	-1.01215	-1.32186			40.6	0.47019	1.63595	-0.438896	1.38001
40.65	-2.42487	0.371869	-1.03649	-1.35175			40.65	0.46327	1.6109	-0.503696	1.37406
40.7	-2.41864	0.416171	-1.05828	-1.37595			40.7	0.4551	1.58619	-0.569578	1.36969
40.75	-2.40931	0.462398	-1.07751	-1.39424			40.75	0.44533	1.56183	-0.63603	1.36696
40.8	-2.39686	0.510789	-1.09418	-1.40655			40.8	0.43365	1.53777	-0.702542	1.36587
40.85	-2.38132	0.561546	-1.10832	-1.41285			40.85	0.41979	1.51398	-0.768606	1.36629
40.9	-2.36276	0.614812	-1.11995	-1.41326			40.9	0.40352	1.49039	-0.833726	1.36807
40.95	-2.34128	0.670655	-1.12907	-1.40793			40.95	0.38466	1.46693	-0.897416	1.37094
41	-2.31705	0.729053	-1.13571	-1.39709			41	0.36309	1.4435	-0.959214	1.37459
41.05	-2.29023	0.789886	-1.13989	-1.38101			41.05	0.33872	1.42	-1.01868	1.37862
41.1	-2.26103	0.852927	-1.14163	-1.36			41.1	0.31153	1.39629	-1.0754	1.3826
41.15	-2.22968	0.917843	-1.14095	-1.33438			41.15	0.28154	1.37223	-1.129	1.38606
41.2	-2.19641	0.984199	-1.13788	-1.30447			41.2	0.24881	1.34768	-1.17913	1.3885
41.25	-2.16143	1.05146	-1.13244	-1.27061			41.25	0.21348	1.32248	-1.22551	1.38942
41.3	-2.12499	1.11903	-1.12467	-1.2331			41.3	0.17571	1.29648	-1.26788	1.38831
41.35	-2.08729	1.18621	-1.1146	-1.19222			41.35	0.13571	1.26955	-1.30602	1.38469
41.4	-2.04852	1.2523	-1.10229	-1.14823			41.4	0.09376	1.24155	-1.33977	1.37814
41.45	-2.00887	1.31652	-1.08778	-1.10135			41.45	0.05016	1.2124	-1.36901	1.36826
41.5	-1.96849	1.37815	-1.07116	-1.0518			41.5	0.00527	1.18203	-1.39367	1.35473
41.55	-1.9275	1.43644	-1.05251	-0.999747			41.55	-0.04053	1.15044	-1.41371	1.3373
41.6	-1.88601	1.49069	-1.03195	-0.945349			41.6	-0.08681	1.11766	-1.42913	1.31579
41.65	-1.8441	1.54029	-1.00961	-0.888751			41.65	-0.13312	1.0838	-1.43997	1.29012
41.7	-1.80181	1.58467	-0.985643	-0.830094			41.7	-0.17896	1.04902	-1.44629	1.26029
41.75	-1.7592	1.62338	-0.960216	-0.769523			41.75	-0.22384	1.01357	-1.44819	1.22638
41.8	-1.71626	1.65607	-0.933526	-0.707193			41.8	-0.26723	0.977756	-1.44578	1.18856
41.85	-1.673	1.68248	-0.90579	-0.643282			41.85	-0.30863	0.941949	-1.43919	1.14708
41.9	-1.62939	1.7025	-0.877241	-0.577994			41.9	-0.34751	0.906596	-1.42856	1.10225
41.95	-1.58541	1.71611	-0.848126	-0.51157			41.95	-0.38338	0.872193	-1.41408	1.05446
42	-1.541	1.72341	-0.818705	-0.444289			42	-0.41576	0.839283	-1.39589	1.00413
42.05	-1.4961	1.72461	-0.789245	-0.376473			42.05	-0.44422	0.80844	-1.3742	0.951731
42.1	-1.45063	1.72	-0.760015	-0.308489			42.1	-0.46837	0.780254	-1.34919	0.89777
42.15	-1.4045	1.70996	-0.731281	-0.240747			42.15	-0.48787	0.755315	-1.32106	0.842762
42.2	-1.35758	1.69492	-0.703297	-0.173698			42.2	-0.50247	0.734194	-1.29004	0.787228
42.25	-1.30976	1.67539	-0.676305	-0.10783			42.25	-0.51196	0.717424	-1.25635	0.731682
42.3	-1.26088	1.65188	-0.650525	-0.0436599			42.3	-0.51624	0.705482	-1.22023	0.67662
42.35	-1.21078	1.62493	-0.626154	0.0182711			42.35	-0.51528	0.698769	-1.18194	0.622509
42.4	-1.1593	1.5951	-0.603353	0.0774097			42.4	-0.50914	0.697599	-1.14177	0.56978
42.45	-1.10624	1.56291	-0.582255	0.1332			42.45	-0.49797	0.702182	-1.1	0.518815
42.5	-1.05141	1.52885	-0.562952	0.185092			42.5	-0.48201	0.712611	-1.05696	0.469947
42.55	-0.994625	1.4934	-0.545498	0.232559			42.55	-0.46158	0.72886	-1.01297	0.423448
42.6	-0.935694	1.45697	-0.529909	0.275102			42.6	-0.43708	0.750777	-0.968402	0.379531
42.65	-0.874449	1.41992	-0.516162	0.312264			42.65	-0.40898	0.778086	-0.923622	0.338344
42.7	-0.810744	1.38255	-0.504196	0.343645			42.7	-0.37781	0.810389	-0.879023	0.29997
42.75	-0.744465	1.34509	-0.49392	0.368903			42.75	-0.34415	0.847176	-0.835007	0.264426
42.8	-0.675538	1.30771	-0.48521	0.387769			42.8	-0.30862	0.887835	-0.791989	0.231668
42.85	-0.603938	1.27054	-0.477922	0.400053			42.85	-0.27186	0.931672	-0.750386	0.201587
42.9	-0.529696	1.23361	-0.471891	0.405648			42.9	-0.23451	0.977923	-0.710613	0.174014
42.95	-0.452903	1.19692	-0.46694	0.404532			42.95	-0.19724	1.02578	-0.673078	0.148726
43	-0.373715	1.16042	-0.462888	0.396774			43	-0.16068	1.0744	-0.638174	0.125441
43.05	-0.292354	1.12403	-0.459553	0.382528			43.05	-0.12543	1.12294	-0.60627	0.103828
43.1	-0.209108	1.08762	-0.456759	0.362032			43.1	-0.09207	1.1706	-0.577709	0.0835029
43.15	-0.124327	1.05103	-0.454343	0.335602			43.15	-0.0611	1.21659	-0.552792	0.0640323
43.2	-0.0384184	1.01411	-0.452157	0.303624			43.2	-0.03299	1.26019	-0.531778	0.0449325
43.25	0.0481586	0.976698	-0.450076	0.266545			43.25	-0.0081	1.30076	-0.514871	0.0256695
43.3	0.134904	0.93862	-0.447997	0.224864			43.3	0.01325	1.33777	-0.50222	0.00565643
43.35	0.221287	0.899725	-0.445846	0.179116			43.35	0.03083	1.37079	-0.493908	-0.0157478
43.4	0.306755	0.859877	-0.443574	0.129858			43.4	0.04452	1.39948	-0.48995	-0.0392416
43.45	0.390747	0.818965	-0.441165	0.0776631			43.45	0.05426	1.42367	-0.490289	-0.0655834
43.5	0.472706	0.776905	-0.438629	0.0230965			43.5	0.06009	1.44326	-0.494796	-0.0955934
43.55	0.552088	0.733644	-0.436008	-0.0332903			43.55	0.06214	1.45831	-0.503266	-0.130155
43.6	0.628375	0.689167	-0.433372	-0.0909743			43.6	0.06061	1.46896	-0.515423	-0.170216
43.65	0.701084	0.64349	-0.430816	-0.149471			43.65	0.05579	1.47548	-0.530924	-0.216784
43.7	0.769772	0.596665	-0.428462	-0.208343			43.7	0.04804	1.47822	-0.549359	-0.270925
43.75	0.834049	0.548775	-0.426454	-0.267206			43.75	0.03777	1.47758	-0.57026	-0.333753
43.8	0.893574	0.49993	-0.424957	-0.325736			43.8	0.02546	1.47405	-0.593113	-0.406424
43.85	0.948065	0.450266	-0.424153	-0.383666			43.85	0.01161	1.46813	-0.617359	-0.490118
43.9	0.997296	0.399935	-0.424238	-0.440789			43.9	-0.00322	1.46036	-0.642415	-0.586024
43.95	1.0411	0.349102	-0.425416	-0.496952			43.95	-0.01849	1.45128	-0.667678	-0.695319
44	1.07935	0.297939	-0.427896	-0.552053			44	-0.03363	1.4414	-0.69254	-0.819148
44.05	1.11199	0.246616	-0.431886	-0.606032			44.05	-0.04809	1.4312	-0.716403	-0.958591
44.1	1.13898	0.195299	-0.437588	-0.658864			44.1	-0.06134	1.42113	-0.73869	-1.11464
44.15	1.16034	0.144143	-0.445189	-0.710545			44.15	-0.07291	1.41156	-0.758861	-1.28818
44.2	1.17612	0.0932846	-0.454857	-0.761088			44.2	-0.08233	1.40281	-0.77642	-1.47992
44.25	1.18636	0.0428456	-0.466731	-0.810509			44.25	-0.08925	1.39513	-0.790934	-1.69042
44.3	1.19115	-0.00707359	-0.480917	-0.858818			44.3	-0.09333	1.3887	-0.802037	-1.92003
44.35	1.19056	-0.0563924	-0.497478	-0.90601			44.35	-0.09435	1.38361	-0.809441	-2.16887
44.4	1.18466	-0.105049	-0.516432	-0.95206			44.4	-0.09214	1.37991	-0.812944	-2.43679
44.45	1.17351	-0.152996	-0.537743	-0.996917			44.45	-0.08664	1.37757	-0.812435	-2.7234
44.5	1.15715	-0.2002	-0.561317	-1.0405			44.5	-0.07784	1.37653	-0.807893	-3.02802
44.55	1.1356	-0.24663	-0.587004	-1.0827			44.55	-0.06583	1.37667	-0.799393	-3.34968
44.6	1.10882	-0.292258	-0.614592	-1.12338			44.6	-0.05078	1.37786	-0.787099	-3.68713
44.65	1.07676	-0.337049	-0.643813	-1.16238			44.65	-0.03291	1.37993	-0.771264	-4.03886
44.7	1.03932	-0.380952	-0.67434	-1.19951			44.7	-0.01252	1.38273	-0.752223	-4.40307
44.75	0.996341	-0.4239	-0.705802	-1.23458			44.75	0.01007	1.38612	-0.730382	-4.77774
44.8	0.947644	-0.465799	-0.737782	-1.2674			44.8	0.03447	1.38996	-0.706212	-5.16064
44.85	0.892992	-0.506527	-0.769831	-1.29777			44.85	0.06029	1.39415	-0.680239	-5.54934
44.9	0.832115	-0.545929	-0.801477	-1.32551			44.9	0.08713	1.39862	-0.653026	-5.94129
44.95	0.764706	-0.583817	-0.832237	-1.35049			44.95	0.11457	1.40334	-0.625167	-6.33383
45	0.690435	-0.619972	-0.861628	-1.37257			45	0.14222	1.40832	-0.597269	-6.72424
45.05	0.608955	-0.654146	-0.889181	-1.39169			45.05	0.16973	1.41362	-0.569943	-7.10978
45.1	0.51991	-0.686067	-0.91445	-1.40783			45.1	0.19675	1.41932	-0.543789	-7.48777
45.15	0.422956	-0.715445	-0.937022	-1.421			45.15	0.22299	1.42555	-0.519383	-7.85557
45.2	0.317765	-0.741984	-0.956529	-1.4313			45.2	0.24823	1.43244	-0.497267	-8.21069
45.25	0.204046	-0.765385	-0.972653	-1.43885			45.25	0.27228	1.44015	-0.47794	-8.55079
45.3	0.0815547	-0.785363	-0.98513	-1.44385			45.3	0.29501	1.44885	-0.461848	-8.87372
45.35	-0.0498868	-0.801654	-0.993755	-1.44655			45.35	0.31637	1.45869	-0.449373	-9.17753
45.4	-0.190382	-0.814026	-0.998378	-1.44723			45.4	0.33632	1.46982	-0.440836	-9.46054
45.45	-0.339945	-0.822288	-0.998908	-1.44621			45.45	0.35492	1.48235	-0.43648	-9.72132
45.5	-0.498493	-0.826301	-0.995303	-1.44384			45.5	0.37225	1.49634	-0.43648	-9.95871
45.55	-0.665836	-0.825983	-0.987567	-1.44049			45.55	0.38844	1.51183	-0.440931	-10.1718
45.6	-0.841677	-0.821315	-0.97574	-1.43652			45.6	0.40365	1.52879	-0.449854	-10.3601
45.65	-1.02561	-0.812343	-0.959896	-1.43231			45.65	0.41807	1.54712	-0.463195	-10.5231
45.7	-1.21712	-0.799182	-0.940126	-1.4282			45.7	0.4319	1.56667	-0.48083	-10.6609
45.75	-1.41558	-0.78201	-0.916537	-1.42451			45.75	0.44536	1.58722	-0.502565	-10.7735
45.8	-1.62031	-0.761069	-0.889242	-1.42154			45.8	0.45865	1.60849	-0.528142	-10.8615
45.85	-1.8305	-0.736656	-0.858355	-1.41953			45.85	0.47201	1.63014	-0.55725	-10.9254
45.9	-2.04532	-0.709117	-0.823985	-1.41869			45.9	0.48561	1.65178	-0.589522	-10.966
45.95	-2.26389	-0.678839	-0.786237	-1.41916			45.95	0.49965	1.67297	-0.624551	-10.9843
46	-2.48529	-0.646239	-0.74521	-1.42104			46	0.51429	1.69323	-0.661891	-10.9815
46.05	-2.7086	-0.611752	-0.701002	-1.42438			46.05	0.52966	1.71208	-0.701071	-10.9587
46.1	-2.93294	-0.575823	-0.653709	-1.42917			46.1	0.54589	1.72902	-0.741599	-10.9174
46.15	-3.15744	-0.538895	-0.603439	-1.43537			46.15	0.56306	1.74354	-0.782973	-10.8589
46.2	-3.38129	-0.501397	-0.550313	-1.44287			46.2	0.58123	1.75518	-0.824688	-10.7847
46.25	-3.60376	-0.463737	-0.494475	-1.45155			46.25	0.60045	1.76349	-0.866247	-10.6964
46.3	-3.8242	-0.426291	-0.436105	-1.46125			46.3	0.62073	1.76807	-0.907166	-10.5956
46.35	-4.04203	-0.389397	-0.37542	-1.4718			46.35	0.64207	1.76859	-0.946986	-10.4838
46.4	-4.25679	-0.353348	-0.312687	-1.48298			46.4	0.66444	1.76477	-0.985278	-10.3626
46.45	-4.46809	-0.318391	-0.248229	-1.4946			46.45	0.6878	1.75641	-1.02165	-10.2336
46.5	-4.67566	-0.284719	-0.182422	-1.50643			46.5	0.71211	1.74339	-1.05576	-10.0982
46.55	-4.8793	-0.252473	-0.115707	-1.51826			46.55	0.73729	1.72568	-1.08731	-9.95798
46.6	-5.0789	-0.221739	-0.0485789	-1.52987			46.6	0.76328	1.70333	-1.11607	-9.81439
46.65	-5.2744	-0.192554	0.0184135	-1.54103			46.65	0.78998	1.67646	-1.14184	-9.66879
46.7	-5.46581	-0.164902	0.084675	-1.55154			46.7	0.81729	1.64528	-1.16452	-9.52247
46.75	-5.65317	-0.138724	0.149575	-1.56117			46.75	0.84511	1.61007	-1.18404	-9.37667
46.8	-5.83655	-0.113915	0.212459	-1.5697			46.8	0.87331	1.57116	-1.20042	-9.23252
46.85	-6.01601	-0.0903331	0.272665	-1.57692			46.85	0.90176	1.52896	-1.21371	-9.09107
46.9	-6.19163	-0.0678041	0.32954	-1.58258			46.9	0.9303	1.4839	-1.22405	-8.95325
46.95	-6.36346	-0.0461251	0.382454	-1.58644			46.95	0.95878	1.43644	-1.2316	-8.81989
47	-6.53151	-0.0250715	0.430822	-1.58826			47	0.98699	1.38707	-1.23659	-8.69171
47.05	-6.69578	-0.0044015	0.474118	-1.58778			47.05	1.01474	1.33628	-1.23927	-8.56931
47.1	-6.85619	0.0161374	0.511894	-1.58471			47.1	1.0418	1.28458	-1.23995	-8.45319
47.15	-7.01265	0.0368033	0.543791	-1.57879			47.15	1.06793	1.23242	-1.23891	-8.3437
47.2	-7.165	0.0578546	0.569553	-1.5697			47.2	1.09288	1.18028	-1.23649	-8.2411
47.25	-7.31305	0.0795446	0.589037	-1.55718			47.25	1.11636	1.12859	-1.233	-8.14554
47.3	-7.45656	0.102116	0.60222	-1.54092			47.3	1.13809	1.07773	-1.22873	-8.05703
47.35	-7.59526	0.125797	0.609198	-1.52065			47.35	1.15779	1.02808	-1.22397	-7.97552
47.4	-7.72889	0.150797	0.61019	-1.49612			47.4	1.17516	0.979959	-1.21896	-7.90082
47.45	-7.85714	0.177298	0.605529	-1.46709			47.45	1.18993	0.933638	-1.2139	-7.83267
47.5	-7.97972	0.20546	0.59566	-1.4334			47.5	1.20181	0.889363	-1.20896	-7.77074
47.55	-8.09637	0.235406	0.581123	-1.39489			47.55	1.21055	0.84734	-1.20423	-7.71461
47.6	-8.20685	0.267231	0.562542	-1.35148			47.6	1.21595	0.80774	-1.19977	-7.66379
47.65	-8.31097	0.300992	0.540611	-1.30317			47.65	1.2178	0.770704	-1.19555	-7.61777
47.7	-8.40859	0.336708	0.516069	-1.25002			47.7	1.21597	0.736346	-1.19152	-7.57595
47.75	-8.49966	0.374363	0.489689	-1.19215			47.75	1.21037	0.704763	-1.18755	-7.53773
47.8	-8.58421	0.413903	0.462249	-1.12979			47.8	1.20095	0.676031	-1.18348	-7.50247
47.85	-8.66236	0.455242	0.434518	-1.06325			47.85	1.18773	0.650218	-1.17909	-7.46952
47.9	-8.73435	0.498257	0.407234	-0.992923			47.9	1.17078	0.627384	-1.17417	-7.43821
47.95	-8.80051	0.5428	0.381085	-0.919271			47.95	1.15025	0.607582	-1.16844	-7.40789
48	-8.86129	0.588693	0.356693	-0.842847			48	1.12634	0.590867	-1.16165	-7.37788
48.05	-8.91726	0.63574	0.334599	-0.764272			48.05	1.09929	0.577294	-1.15354	-7.34756
48.1	-8.96909	0.683728	0.315251	-0.684229			48.1	1.06941	0.566919	-1.14386	-7.31631
48.15	-9.01756	0.732434	0.298999	-0.603454			48.15	1.03707	0.559801	-1.13238	-7.28354
48.2	-9.06353	0.781625	0.286086	-0.522726			48.2	1.00264	0.555999	-1.11893	-7.24869
48.25	-9.10797	0.83107	0.276647	-0.442854			48.25	0.96655	0.555575	-1.10336	-7.21127
48.3	-9.15188	0.88054	0.270711	-0.364663			48.3	0.92924	0.558586	-1.08557	-7.17082
48.35	-9.19634	0.92981	0.268209	-0.288983			48.35	0.89116	0.565086	-1.06553	-7.12696
48.4	-9.24243	0.978667	0.268976	-0.216634			48.4	0.85277	0.57512	-1.04324	-7.07936
48.45	-9.29126	1.02691	0.272766	-0.148411			48.45	0.81451	0.588721	-1.01877	-7.02777
48.5	-9.34389	1.07433	0.279262	-0.0850743			48.5	0.7768	0.605907	-0.992248	-6.97203
48.55	-9.40135	1.12076	0.288088	-0.0273349			48.55	0.74003	0.626674	-0.963843	-6.91206
48.6	-9.46462	1.16603	0.298829	0.0241571			48.6	0.70456	0.650993	-0.933765	-6.84787
48.65	-9.53456	1.20997	0.311038	0.0688232			48.65	0.6707	0.678807	-0.902264	-6.77956
48.7	-9.61193	1.25243	0.324254	0.106166			48.7	0.63873	0.710025	-0.869611	-6.70732
48.75	-9.69734	1.29325	0.338018	0.135776			48.75	0.60884	0.74452	-0.836099	-6.63145
48.8	-9.79128	1.33228	0.351876	0.15734			48.8	0.58122	0.782123	-0.802025	-6.55231
48.85	-9.89404	1.36938	0.365398	0.170645			48.85	0.55597	0.822627	-0.767687	-6.47035
48.9	-10.0058	1.4044	0.378177	0.175583			48.9	0.53315	0.865778	-0.733371	-6.38611
48.95	-10.1264	1.43717	0.389843	0.172149			48.95	0.51277	0.91128	-0.699342	-6.30014
49	-10.2557	1.46756	0.400057	0.160444			49	0.49481	0.958794	-0.665844	-6.21309
49.05	-10.3933	1.49541	0.40852	0.140669			49.05	0.47921	1.00794	-0.633087	-6.1256
49.1	-10.5387	1.52057	0.414967	0.113127			49.1	0.46587	1.0583	-0.601244	-6.03834
49.15	-10.691	1.54289	0.41917	0.0782106			49.15	0.45469	1.10943	-0.570453	-5.95196
49.2	-10.8495	1.56224	0.42093	0.0364001			49.2	0.44552	1.16085	-0.540813	-5.8671
49.25	-11.0131	1.57851	0.420077	-0.0117472			49.25	0.43823	1.21206	-0.512381	-5.78436
49.3	-11.1807	1.59159	0.416466	-0.0656055			49.3	0.43268	1.26256	-0.485181	-5.70426
49.35	-11.3513	1.60141	0.409973	-0.124491			49.35	0.42871	1.31183	-0.4592	-5.62726
49.4	-11.5237	1.60795	0.400495	-0.187671			49.4	0.4262	1.35936	-0.434398	-5.55375
49.45	-11.6964	1.6112	0.387947	-0.254378			49.45	0.42501	1.40468	-0.410705	-5.48399
49.5	-11.8685	1.6112	0.372264	-0.323816			49.5	0.42502	1.44731	-0.388034	-5.41818
49.55	-12.0386	1.60806	0.353402	-0.395174			49.55	0.42612	1.48683	-0.366281	-5.35638
49.6	-12.2055	1.60191	0.33134	-0.467637			49.6	0.42818	1.52285	-0.345332	-5.29855
49.65	-12.3682	1.59295	0.306083	-0.540393			49.65	0.4311	1.55502	-0.325068	-5.24459
49.7	-12.5255	1.58142	0.27767	-0.612641			49.7	0.43478	1.58308	-0.305373	-5.19425
49.75	-12.6767	1.56764	0.246174	-0.683606			49.75	0.4391	1.60678	-0.286134	-5.14725
49.8	-12.8207	1.55196	0.21171	-0.752537			49.8	0.44392	1.62598	-0.267248	-5.10322
49.85	-12.9568	1.53476	0.174437	-0.818719			49.85	0.44913	1.64057	-0.248626	-5.06173
49.9	-13.0845	1.51648	0.13456	-0.88148			49.9	0.45454	1.65053	-0.230198	-5.02234
49.95	-13.203	1.4976	0.0923332	-0.940194			49.95	0.45999	1.65588	-0.211912	-4.98458
50	-13.3119	1.47862	0.0480561	-0.994287			50	0.46526	1.6567	-0.193743	-4.94798
50.05	-13.4109	1.46004	0.00207398	-1.04324			50.05	0.47012	1.65315	-0.175687	-4.91211
50.1	-13.4997	1.44241	-0.0452285	-1.08661			50.1	0.47432	1.6454	-0.157772	-4.87655
50.15	-13.5782	1.42625	-0.0934338	-1.12399			50.15	0.47757	1.63369	-0.140051	-4.84096
50.2	-13.6461	1.41208	-0.1421	-1.15507			50.2	0.47957	1.61828	-0.122608	-4.80505
50.25	-13.7034	1.40042	-0.190772	-1.17962			50.25	0.48002	1.59947	-0.105556	-4.76861
50.3	-13.7502	1.39175	-0.23899	-1.19746			50.3	0.4786	1.57757	-0.0890366	-4.73151
50.35	-13.7866	1.38654	-0.286304	-1.20853			50.35	0.47499	1.55294	-0.0732174	-4.69373
50.4	-13.8126	1.3852	-0.332284	-1.21282			50.4	0.46892	1.5259	-0.0582916	-4.65532
50.45	-13.8285	1.38812	-0.37653	-1.21045			50.45	0.4601	1.49681	-0.0444733	-4.61642
50.5	-13.8345	1.39562	-0.418688	-1.20158			50.5	0.44832	1.46605	-0.0319937	-4.57726
50.55	-13.8309	1.40799	-0.458449	-1.18649			50.55	0.43338	1.43394	-0.0210959	-4.53816
50.6	-13.8181	1.42544	-0.495565	-1.16556			50.6	0.41518	1.40087	-0.0120285	-4.49947
50.65	-13.7964	1.44813	-0.529849	-1.13921			50.65	0.39367	1.36715	-0.00503878	-4.46165
50.7	-13.7663	1.47617	-0.56118	-1.10796			50.7	0.36886	1.33314	-0.000364846	-4.42516
50.75	-13.7283	1.50959	-0.589501	-1.07239			50.75	0.34089	1.29916	0.00177252	-4.3905
50.8	-13.6829	1.54834	-0.614819	-1.03315			50.8	0.30994	1.26553	0.00117828	-4.35821
50.85	-13.6308	1.59233	-0.637202	-0.990897			50.85	0.27632	1.23253	-0.00230847	-4.32879
50.9	-13.5725	1.6414	-0.656771	-0.946347			50.9	0.24039	1.20045	-0.00880662	-4.30274
50.95	-13.5088	1.6953	-0.673697	-0.900209			50.95	0.20261	1.16955	-0.0183859	-4.28054
51	-13.4404	1.75373	-0.688191	-0.853187			51	0.16351	1.14006	-0.031061	-4.26262
51.05	-13.3679	1.81634	-0.700498	-0.805962			51.05	0.12371	1.11221	-0.0467873	-4.24933
51.1	-13.2922	1.88269	-0.710886	-0.759168			51.1	0.08383	1.08619	-0.0654581	-4.24099
51.15	-13.2139	1.9523	-0.719644	-0.713381			51.15	0.04457	1.06215	-0.0869048	-4.2378
51.2	-13.1338	2.02465	-0.727066	-0.669102			51.2	0.00663	1.04024	-0.110899	-4.23991
51.25	-13.0526	2.09914	-0.733454	-0.626744			51.25	-0.02928	1.02056	-0.137156	-4.24736
51.3	-12.971	2.17516	-0.739103	-0.58662			51.3	-0.06247	1.0032	-0.165343	-4.2601
51.35	-12.8896	2.25204	-0.744302	-0.548938			51.35	-0.09229	0.988204	-0.195089	-4.27799
51.4	-12.8091	2.32911	-0.749326	-0.513794			51.4	-0.11811	0.975612	-0.225995	-4.30079
51.45	-12.7299	2.40565	-0.754435	-0.481177			51.45	-0.1394	0.96543	-0.257648	-4.32818
51.5	-12.6524	2.48096	-0.759867	-0.450965			51.5	-0.15569	0.957646	-0.289634	-4.35973
51.55	-12.5772	2.5543	-0.765838	-0.422938			51.55	-0.1666	0.952239	-0.321556	-4.39497
51.6	-12.5045	2.62498	-0.772536	-0.396786			51.6	-0.17185	0.949173	-0.353047	-4.43333
51.65	-12.4345	2.69228	-0.78012	-0.37212			51.65	-0.17126	0.948412	-0.383783	-4.4742
51.7	-12.3675	2.75552	-0.788718	-0.348492			51.7	-0.16475	0.949918	-0.4135	-4.51692
51.75	-12.3034	2.81407	-0.798422	-0.325408			51.75	-0.15235	0.95366	-0.442002	-4.56077
51.8	-12.2423	2.8673	-0.809285	-0.30235			51.8	-0.13416	0.959617	-0.469168	-4.60505
51.85	-12.1841	2.91466	-0.821319	-0.278792			51.85	-0.11041	0.967781	-0.494958	-4.64902
51.9	-12.1288	2.95563	-0.834489	-0.254224			51.9	-0.08135	0.978165	-0.519418	-4.69196
51.95	-12.0762	2.98975	-0.848716	-0.228165			51.95	-0.04735	0.990799	-0.542668	-4.73314
52	-12.0262	3.01661	-0.863869	-0.200185			52	-0.00879	1.00574	-0.564907	-4.77188
52.05	-11.9784	3.03589	-0.879767	-0.169917			52.05	0.03389	1.02305	-0.586392	-4.80755
52.1	-11.9328	3.04731	-0.89618	-0.137072			52.1	0.08025	1.04284	-0.60743	-4.83953
52.15	-11.889	3.05067	-0.912825	-0.10145			52.15	0.12982	1.06522	-0.628362	-4.86728
52.2	-11.8468	3.04584	-0.929376	-0.0629451			52.2	0.18215	1.0903	-0.649542	-4.89032
52.25	-11.8059	3.03275	-0.945461	-0.0215522			52.25	0.2368	1.11824	-0.671316	-4.90823
52.3	-11.7661	3.01141	-0.960676	0.0226318			52.3	0.29334	1.14917	-0.694007	-4.92067
52.35	-11.7273	2.98188	-0.974584	0.0694102			52.35	0.35141	1.18323	-0.717888	-4.92735
52.4	-11.689	2.94432	-0.986732	0.11849			52.4	0.41064	1.22054	-0.74317	-4.92808
52.45	-11.6512	2.8989	-0.996657	0.16949			52.45	0.47073	1.26121	-0.769986	-4.92271
52.5	-11.6136	2.84591	-1.0039	0.22195			52.5	0.53139	1.30531	-0.798375	-4.91117
52.55	-11.576	2.78566	-1.00802	0.27534			52.55	0.5924	1.3529	-0.828279	-4.89345
52.6	-11.5383	2.71853	-1.0086	0.329078			52.6	0.65353	1.40395	-0.859536	-4.86961
52.65	-11.5001	2.64495	-1.00528	0.382539			52.65	0.7146	1.45843	-0.891885	-4.83972
52.7	-11.4615	2.56541	-0.997729	0.435075			52.7	0.77545	1.51621	-0.924968	-4.80394
52.75	-11.4221	2.48044	-0.985704	0.486027			52.75	0.83592	1.57713	-0.958347	-4.76244
52.8	-11.3817	2.39062	-0.969026	0.534743			52.8	0.89586	1.64093	-0.991513	-4.71543
52.85	-11.3402	2.29657	-0.947603	0.58059			52.85	0.95513	1.70731	-1.02391	-4.66314
52.9	-11.2974	2.19896	-0.921428	0.622972			52.9	1.01358	1.77589	-1.05496	-4.60582
52.95	-11.2531	2.09847	-0.890588	0.66134			52.95	1.07107	1.84621	-1.08406	-4.54375
53	-11.207	1.99584	-0.855261	0.695204			53	1.12742	1.91778	-1.11067	-4.4772
53.05	-11.1591	1.89182	-0.815711	0.724143			53.05	1.18247	1.99001	-1.13425	-4.40647
53.1	-11.1091	1.78718	-0.772288	0.747812			53.1	1.23602	2.06231	-1.15435	-4.33184
53.15	-11.0569	1.68272	-0.725418	0.765946			53.15	1.28789	2.13402	-1.17061	-4.25362
53.2	-11.0024	1.57923	-0.675594	0.778366			53.2	1.33787	2.20447	-1.18277	-4.17212
53.25	-10.9455	1.47751	-0.62336	0.784978			53.25	1.38576	2.27297	-1.19068	-4.08766
53.3	-10.886	1.37835	-0.569305	0.785774			53.3	1.43135	2.33883	-1.19433	-4.00055
53.35	-10.8241	1.28251	-0.514042	0.780825			53.35	1.47443	2.40137	-1.19383	-3.91113
53.4	-10.7598	1.19075	-0.458197	0.77028			53.4	1.51481	2.45997	-1.18942	-3.81974
53.45	-10.693	1.10377	-0.402394	0.754362			53.45	1.55228	2.514	-1.18144	-3.72672
53.5	-10.624	1.02223	-0.347237	0.733355			53.5	1.58668	2.56293	-1.17038	-3.63244
53.55	-10.5528	0.946764	-0.2933	0.7076			53.55	1.61784	2.60627	-1.15678	-3.53726
53.6	-10.4798	0.877905	-0.241114	0.67749			53.6	1.64561	2.6436	-1.14128	-3.44157
53.65	-10.4051	0.81614	-0.191154	0.643456			53.65	1.66988	2.67459	-1.12456	-3.34575
53.7	-10.329	0.761877	-0.143833	0.605961			53.7	1.69054	2.69899	-1.10733	-3.25019
53.75	-10.2518	0.715446	-0.0994949	0.565495			53.75	1.70752	2.71663	-1.0903	-3.15528
53.8	-10.1738	0.677093	-0.0584072	0.522566			53.8	1.72077	2.72744	-1.07419	-3.0614
53.85	-10.0953	0.646983	-0.0207623	0.47769			53.85	1.73027	2.73142	-1.05964	-2.96893
53.9	-10.0165	0.625196	0.0133244	0.431393			53.9	1.73602	2.72867	-1.04726	-2.87822
53.95	-9.93781	0.611731	0.0438119	0.384197			53.95	1.73805	2.71934	-1.03756	-2.78963
54	-9.85933	0.606509	0.0707302	0.336619			54	1.73643	2.70367	-1.03097	-2.70345
54.05	-9.78131	0.609373	0.0941742	0.289167			54.05	1.73124	2.68195	-1.02781	-2.61998
54.1	-9.70388	0.6201	0.114298	0.242334			54.1	1.72259	2.65454	-1.0283	-2.53946
54.15	-9.62715	0.6384	0.131304	0.196594			54.15	1.71063	2.62184	-1.03254	-2.4621
54.2	-9.55117	0.663927	0.14544	0.152396			54.2	1.69553	2.58428	-1.04053	-2.38808
54.25	-9.47595	0.696279	0.156985	0.110163			54.25	1.67749	2.54233	-1.05214	-2.31751
54.3	-9.40145	0.735008	0.166241	0.0702822			54.3	1.65672	2.4965	-1.06718	-2.2505
54.35	-9.32759	0.779627	0.173527	0.0331051			54.35	1.63347	2.4473	-1.08533	-2.18709
54.4	-9.25426	0.829608	0.179168	-0.00106147			54.4	1.60801	2.39527	-1.10621	-2.12728
54.45	-9.18134	0.884392	0.183488	-0.0319587			54.45	1.58063	2.34096	-1.12939	-2.07107
54.5	-9.10868	0.94339	0.186802	-0.0593811			54.5	1.55164	2.28491	-1.15438	-2.0184
54.55	-9.03615	1.00599	0.189411	-0.0831806			54.55	1.52137	2.2277	-1.18063	-1.96918
54.6	-8.9636	1.07155	0.191594	-0.103271			54.6	1.49014	2.16988	-1.2076	-1.92331
54.65	-8.89093	1.13942	0.193607	-0.119631			54.65	1.45831	2.11203	-1.23474	-1.88066
54.7	-8.81805	1.20893	0.195677	-0.132303			54.7	1.42622	2.05471	-1.26147	-1.84109
54.75	-8.7449	1.27938	0.198	-0.141401			54.75	1.39422	1.99849	-1.28725	-1.80444
54.8	-8.67146	1.35011	0.200737	-0.1471			54.8	1.36266	1.94393	-1.31155	-1.77053
54.85	-8.59777	1.42041	0.204017	-0.14964			54.85	1.33186	1.89157	-1.33387	-1.73917
54.9	-8.52388	1.4896	0.207936	-0.149321			54.9	1.30215	1.84195	-1.35374	-1.71015
54.95	-8.44989	1.55701	0.212556	-0.146495			54.95	1.2738	1.7956	-1.37073	-1.68325
55	-8.37596	1.62202	0.217906	-0.14156			55	1.24708	1.753	-1.38444	-1.65825
55.05	-8.30225	1.684	0.223988	-0.134951			55.05	1.22223	1.71462	-1.39455	-1.63489
55.1	-8.22896	1.74241	0.230777	-0.127132			55.1	1.19944	1.68089	-1.40074	-1.6129
55.15	-8.15629	1.79673	0.238228	-0.118584			55.15	1.17884	1.65218	-1.40278	-1.59199
55.2	-8.08446	1.84654	0.246277	-0.109794			55.2	1.16057	1.62881	-1.40047	-1.57188
55.25	-8.01369	1.89148	0.254847	-0.101247			55.25	1.14466	1.61106	-1.39367	-1.55224
55.3	-7.94419	1.93129	0.263856	-0.0934117			55.3	1.13115	1.59909	-1.3823	-1.53276
55.35	-7.87614	1.96578	0.273221	-0.0867353			55.35	1.12	1.59302	-1.36633	-1.51311
55.4	-7.80973	1.99487	0.282863	-0.0816311			55.4	1.11112	1.59287	-1.3458	-1.49297
55.45	-7.74508	2.01859	0.292713	-0.0784727			55.45	1.10442	1.59856	-1.32079	-1.47202
55.5	-7.68233	2.03706	0.30272	-0.0775878			55.5	1.09973	1.60991	-1.29146	-1.44996
55.55	-7.62154	2.05048	0.312852	-0.0792537			55.55	1.09687	1.62666	-1.25801	-1.42651
55.6	-7.56278	2.05916	0.3231	-0.0836943			55.6	1.09562	1.64842	-1.22071	-1.40142
55.65	-7.50607	2.06347	0.333482	-0.091079			55.65	1.09577	1.67471	-1.17986	-1.37449
55.7	-7.45141	2.06384	0.344043	-0.101523			55.7	1.09707	1.70497	-1.13584	-1.34556
55.75	-7.39876	2.06076	0.354855	-0.115089			55.75	1.09927	1.73852	-1.08904	-1.31452
55.8	-7.34808	2.05475	0.366013	-0.131789			55.8	1.10213	1.77463	-1.0399	-1.28132
55.85	-7.2993	2.04633	0.377629	-0.151589			55.85	1.10542	1.81248	-0.988877	-1.24597
55.9	-7.25234	2.03603	0.389831	-0.174415			55.9	1.10893	1.85121	-0.936442	-1.20852
55.95	-7.20709	2.02436	0.402751	-0.200153			55.95	1.11244	1.88991	-0.883077	-1.16911
56	-7.16345	2.01179	0.416517	-0.228658			56	1.1158	1.92764	-0.829258	-1.12791
56.05	-7.1213	1.99873	0.431243	-0.259756			56.05	1.11886	1.96348	-0.775447	-1.08513
56.1	-7.08051	1.98555	0.447018	-0.293251			56.1	1.1215	1.9965	-0.722086	-1.04103
56.15	-7.04094	1.97254	0.463897	-0.328925			56.15	1.12364	2.02584	-0.669587	-0.995895
56.2	-7.00242	1.95989	0.481887	-0.366543			56.2	1.12523	2.05066	-0.618325	-0.950022
56.25	-6.9648	1.94773	0.500943	-0.405855			56.25	1.12621	2.07021	-0.56864	-0.903712
56.3	-6.92787	1.93612	0.520952	-0.446593			56.3	1.1266	2.08382	-0.520829	-0.857261
56.35	-6.89142	1.92503	0.541738	-0.48848			56.35	1.12639	2.09096	-0.475145	-0.810945
56.4	-6.85522	1.91435	0.563046	-0.53122			56.4	1.1256	2.09117	-0.431803	-0.765013
56.45	-6.819	1.90395	0.58455	-0.574504			56.45	1.12426	2.08416	-0.39098	-0.719677
56.5	-6.7825	1.8936	0.605852	-0.618005			56.5	1.12239	2.06974	-0.352816	-0.675104
56.55	-6.74539	1.88309	0.626486	-0.661382			56.55	1.12001	2.04788	-0.317423	-0.631414
56.6	-6.70737	1.87214	0.645925	-0.704273			56.6	1.11713	2.01869	-0.284887	-0.588679
56.65	-6.66808	1.86051	0.663593	-0.746299			56.65	1.11375	1.9824	-0.255276	-0.546919
56.7	-6.62719	1.84793	0.678876	-0.787065			56.7	1.10987	1.93937	-0.228638	-0.506109
56.75	-6.58435	1.83419	0.691138	-0.826162			56.75	1.10543	1.89009	-0.205011	-0.466184
56.8	-6.53923	1.81909	0.699734	-0.863168			56.8	1.10042	1.83514	-0.184425	-0.427042
56.85	-6.4915	1.80248	0.704033	-0.897657			56.85	1.09475	1.7752	-0.166897	-0.388557
56.9	-6.44088	1.78428	0.703429	-0.929205			56.9	1.08837	1.71102	-0.152438	-0.350585
56.95	-6.38714	1.76447	0.697362	-0.957395			56.95	1.08122	1.64339	-0.141045	-0.31298
57	-6.33009	1.74309	0.685333	-0.981831			57	1.07322	1.57315	-0.132703	-0.275594
57.05	-6.2696	1.72024	0.66692	-1.00214			57.05	1.06432	1.50116	-0.12738	-0.238299
57.1	-6.20563	1.69611	0.641791	-1.01801			57.1	1.05449	1.42827	-0.125018	-0.200983
57.15	-6.13822	1.67093	0.609717	-1.02916			57.15	1.04371	1.3553	-0.125537	-0.163569
57.2	-6.0675	1.645	0.570577	-1.03538			57.2	1.03202	1.28304	-0.128821	-0.126012
57.25	-5.99367	1.61866	0.524369	-1.03655			57.25	1.01946	1.21224	-0.134722	-0.0883063
57.3	-5.91705	1.59231	0.471208	-1.03263			57.3	1.00614	1.14356	-0.143053	-0.0504858
57.35	-5.83804	1.56635	0.411332	-1.02366			57.35	0.99221	1.0776	-0.15359	-0.0126232
57.4	-5.7571	1.54121	0.345095	-1.0098			57.4	0.97785	1.01488	-0.166069	0.0251736
57.45	-5.67481	1.51734	0.272963	-0.991317			57.45	0.96331	0.95582	-0.180195	0.0627658
57.5	-5.59177	1.49518	0.195508	-0.968569			57.5	0.94886	0.900739	-0.195638	0.0999915
57.55	-5.50865	1.47515	0.113397	-0.94202			57.55	0.9348	0.849875	-0.21205	0.136673
57.6	-5.42616	1.45765	0.0273789	-0.91223			57.6	0.92144	0.803366	-0.229065	0.172627
57.65	-5.345	1.44306	-0.0617282	-0.87984			57.65	0.90914	0.761264	-0.246313	0.207673
57.7	-5.26589	1.4317	-0.153051	-0.845559			57.7	0.89821	0.723531	-0.26343	0.241643
57.75	-5.18952	1.42387	-0.245678	-0.810152			57.75	0.88897	0.690056	-0.280068	0.274392
57.8	-5.11654	1.41982	-0.338674	-0.774412			57.8	0.88173	0.660656	-0.295909	0.305805
57.85	-5.04754	1.41973	-0.4311	-0.73915			57.85	0.87672	0.635085	-0.31067	0.335804
57.9	-4.98305	1.42377	-0.522022	-0.705163			57.9	0.87413	0.613048	-0.324119	0.364354
57.95	-4.92349	1.43203	-0.610533	-0.673218			57.95	0.87411	0.594207	-0.336073	0.391463
58	-4.8692	1.44457	-0.695766	-0.644033			58	0.8767	0.578189	-0.34641	0.417189
58.05	-4.8204	1.46139	-0.776902	-0.61825			58.05	0.8819	0.5646	-0.355071	0.441635
58.1	-4.77721	1.48247	-0.853185	-0.596428			58.1	0.88962	0.55303	-0.362053	0.464946
58.15	-4.73963	1.50771	-0.923931	-0.579023			58.15	0.8997	0.543064	-0.367413	0.487303
58.2	-4.70755	1.53703	-0.988533	-0.566381			58.2	0.91189	0.534284	-0.37126	0.508919
58.25	-4.68075	1.57026	-1.04647	-0.558734			58.25	0.9259	0.526283	-0.373745	0.530025
58.3	-4.6589	1.60724	-1.0973	-0.556199			58.3	0.94137	0.518664	-0.375052	0.550866
58.35	-4.6416	1.64775	-1.14067	-0.558781			58.35	0.95792	0.511047	-0.37539	0.571682
58.4	-4.62837	1.69155	-1.17633	-0.566385			58.4	0.97513	0.503074	-0.374977	0.592702
58.45	-4.61866	1.73838	-1.20409	-0.578823			58.45	0.99258	0.494409	-0.374031	0.614128
58.5	-4.61189	1.78795	-1.22386	-0.595832			58.5	1.00984	0.484743	-0.372757	0.636126
58.55	-4.60744	1.83993	-1.23559	-0.617093			58.55	1.0265	0.473797	-0.371337	0.658811
58.6	-4.60468	1.89399	-1.23934	-0.642247			58.6	1.04221	0.461319	-0.369924	0.682242
58.65	-4.60302	1.94976	-1.23522	-0.670918			58.65	1.05662	0.447091	-0.368633	0.706409
58.7	-4.60184	2.00685	-1.22337	-0.702731			58.7	1.06947	0.430928	-0.367539	0.731228
58.75	-4.60061	2.06487	-1.20402	-0.737326			58.75	1.08053	0.412677	-0.366677	0.756539
58.8	-4.59881	2.12338	-1.17742	-0.774379			58.8	1.08966	0.392224	-0.366041	0.782102
58.85	-4.59603	2.18196	-1.14386	-0.81361			58.85	1.09675	0.369493	-0.365592	0.807598
58.9	-4.59188	2.24019	-1.10369	-0.854794			58.9	1.10177	0.344445	-0.365262	0.832632
58.95	-4.58608	2.29761	-1.05727	-0.897761			58.95	1.10473	0.317088	-0.364965	0.856742
59	-4.57844	2.3538	-1.00501	-0.942402			59	1.10568	0.287468	-0.364604	0.879405
59.05	-4.56882	2.40835	-0.947342	-0.988661			59.05	1.10472	0.255682	-0.364086	0.900053
59.1	-4.55719	2.46086	-0.884741	-1.03653			59.1	1.10196	0.221872	-0.363327	0.91808
59.15	-4.54357	2.51095	-0.817709	-1.08604			59.15	1.09752	0.186229	-0.362268	0.932862
59.2	-4.52807	2.55828	-0.746783	-1.13723			59.2	1.09152	0.148992	-0.360879	0.943775
59.25	-4.51086	2.60253	-0.672535	-1.19017			59.25	1.0841	0.110449	-0.359173	0.950208
59.3	-4.49213	2.64345	-0.595563	-1.24491			59.3	1.07534	0.0709364	-0.357204	0.951586
59.35	-4.47215	2.68079	-0.516499	-1.30148			59.35	1.06534	0.0308339	-0.355076	0.947385
59.4	-4.45121	2.71436	-0.435997	-1.35987			59.4	1.05415	-0.00943723	-0.352938	0.937153
59.45	-4.42959	2.74401	-0.354729	-1.42002			59.45	1.0418	-0.0494197	-0.350989	0.920523
59.5	-4.40759	2.76962	-0.273379	-1.48183			59.5	1.0283	-0.0886262	-0.349467	0.897228
59.55	-4.38552	2.79111	-0.192633	-1.54511			59.55	1.01365	-0.126547	-0.348643	0.867118
59.6	-4.36364	2.80841	-0.113165	-1.60961			59.6	0.99781	-0.162656	-0.348818	0.830164
59.65	-4.3422	2.82149	-0.0356309	-1.67504			59.65	0.98076	-0.196426	-0.350304	0.786466
59.7	-4.32143	2.83032	0.0393488	-1.741			59.7	0.96249	-0.22733	-0.35342	0.73626
59.75	-4.30147	2.83488	0.111201	-1.80707			59.75	0.94297	-0.254858	-0.358476	0.679915
59.8	-4.28247	2.83516	0.179411	-1.87278			59.8	0.92223	-0.278524	-0.365764	0.61793
59.85	-4.26449	2.83115	0.243536	-1.93761			59.85	0.9003	-0.297874	-0.375545	0.550926
59.9	-4.24755	2.82283	0.303216	-2.00104			59.9	0.87728	-0.312501	-0.388041	0.479638
59.95	-4.23162	2.81016	0.358176	-2.06254			59.95	0.85329	-0.322047	-0.403425	0.404898
60	-4.21663	2.79312	0.408238	-2.12159			60	0.82851	-0.326209	-0.421817	0.327622
60.05	-4.20244	2.77167	0.453319	-2.1777			60.05	0.80317	-0.324751	-0.443276	0.248788
60.1	-4.18889	2.74578	0.493431	-2.2304			60.1	0.77754	-0.317501	-0.467803	0.169415
60.15	-4.17578	2.71542	0.528674	-2.27928			60.15	0.75194	-0.304354	-0.495335	0.0905458
60.2	-4.16288	2.6806	0.559236	-2.32398			60.2	0.72672	-0.285275	-0.525751	0.0132174
60.25	-4.14993	2.64132	0.585372	-2.36421			60.25	0.70228	-0.260293	-0.558875	-0.0615563
60.3	-4.13668	2.59764	0.607401	-2.39973			60.3	0.67902	-0.229501	-0.59448	-0.132809
60.35	-4.12285	2.54965	0.625687	-2.43036			60.35	0.65737	-0.19305	-0.632298	-0.199642
60.4	-4.10818	2.49751	0.640624	-2.456			60.4	0.63773	-0.151141	-0.672024	-0.261244
60.45	-4.09242	2.44142	0.652621	-2.47657			60.45	0.62052	-0.104024	-0.713325	-0.316906
60.5	-4.07533	2.38165	0.662088	-2.49208			60.5	0.60611	-0.0519854	-0.75585	-0.366035
60.55	-4.05671	2.31855	0.669418	-2.50255			60.55	0.59484	0.00465543	-0.799234	-0.408166
60.6	-4.03636	2.25252	0.674984	-2.50804			60.6	0.58703	0.0655556	-0.84311	-0.442967
60.65	-4.01415	2.18403	0.679117	-2.50865			60.65	0.5829	0.130354	-0.88711	-0.470244
60.7	-3.98999	2.11363	0.682112	-2.50446			60.7	0.58264	0.198679	-0.930873	-0.489941
60.75	-3.9638	2.04189	0.684215	-2.4956			60.75	0.58636	0.270151	-0.974051	-0.502133
60.8	-3.93557	1.96946	0.685626	-2.48219			60.8	0.5941	0.344389	-1.01631	-0.507023
60.85	-3.90535	1.89699	0.686504	-2.46435			60.85	0.60583	0.421017	-1.05732	-0.504933
60.9	-3.87318	1.82516	0.686966	-2.44221			60.9	0.62144	0.499659	-1.09679	-0.496287
60.95	-3.8392	1.75467	0.687102	-2.41588			60.95	0.64073	0.579951	-1.13441	-0.481602
61	-3.80354	1.68619	0.686979	-2.3855			61	0.66345	0.661533	-1.16993	-0.461471
61.05	-3.76639	1.62037	0.686651	-2.35119			61.05	0.68925	0.744058	-1.20308	-0.436544
61.1	-3.72795	1.55783	0.686172	-2.31311			61.1	0.71773	0.827185	-1.23362	-0.407513
61.15	-3.68845	1.49914	0.685607	-2.27139			61.15	0.74843	0.910587	-1.26132	-0.375099
61.2	-3.64812	1.44483	0.685038	-2.22624			61.2	0.78083	0.993945	-1.28595	-0.340028
61.25	-3.6072	1.39534	0.684572	-2.17784			61.25	0.81434	1.07695	-1.30734	-0.303022
61.3	-3.56593	1.35106	0.684351	-2.12643			61.3	0.84836	1.15931	-1.32529	-0.264785
61.35	-3.52454	1.31231	0.68455	-2.07228			61.35	0.88224	1.24073	-1.33965	-0.22599
61.4	-3.48325	1.27933	0.68538	-2.0157			61.4	0.91532	1.32093	-1.35029	-0.187266
61.45	-3.44226	1.25231	0.687086	-1.95701			61.45	0.9469	1.39967	-1.35709	-0.149199
61.5	-3.40173	1.23136	0.689943	-1.8966			61.5	0.97631	1.47669	-1.36	-0.112316
61.55	-3.36181	1.21651	0.694248	-1.83487			61.55	1.00289	1.55175	-1.35898	-0.0770894
61.6	-3.32263	1.20777	0.700314	-1.77225			61.6	1.02597	1.62463	-1.35406	-0.0439315
61.65	-3.28428	1.20506	0.708456	-1.70919			61.65	1.04496	1.69514	-1.34528	-0.0131953
61.7	-3.24684	1.20828	0.718984	-1.64614			61.7	1.0593	1.76307	-1.33278	0.0148232
61.75	-3.21036	1.21725	0.73219	-1.58358			61.75	1.06848	1.82828	-1.3167	0.0398831
61.8	-3.17488	1.23178	0.74834	-1.52195			61.8	1.07207	1.89059	-1.29729	0.061794
61.85	-3.14045	1.25161	0.767657	-1.46168			61.85	1.06975	1.94987	-1.27481	0.0804121
61.9	-3.10708	1.27645	0.79032	-1.40316			61.9	1.06125	2.00602	-1.24959	0.0956349
61.95	-3.07483	1.30598	0.816451	-1.34676			61.95	1.04643	2.05892	-1.22199	0.107397
62	-3.04374	1.33984	0.846111	-1.29278			62	1.02524	2.1085	-1.19242	0.115664
62.05	-3.01389	1.37763	0.879298	-1.24147			62.05	0.99777	2.15468	-1.16132	0.120431
62.1	-2.98537	1.41889	0.915942	-1.19302			62.1	0.96417	2.19742	-1.12913	0.121714
62.15	-2.95832	1.46317	0.95591	-1.14756			62.15	0.92473	2.23668	-1.09633	0.119551
62.2	-2.93289	1.50994	0.999003	-1.10515			62.2	0.87984	2.27244	-1.06339	0.113999
62.25	-2.90929	1.55869	1.04496	-1.06579			62.25	0.82997	2.30469	-1.03076	0.105128
62.3	-2.88772	1.60883	1.09348	-1.02941			62.3	0.77568	2.33344	-0.99887	0.0930264
62.35	-2.86846	1.6598	1.1442	-0.995913			62.35	0.71761	2.35871	-0.968141	0.0777944
62.4	-2.85177	1.711	1.19671	-0.965136			62.4	0.65644	2.38054	-0.938944	0.0595485
62.45	-2.83795	1.76184	1.2506	-0.936892			62.45	0.59289	2.39898	-0.91161	0.0384206
62.5	-2.82729	1.81172	1.30539	-0.910971			62.5	0.5277	2.41408	-0.886424	0.0145592
62.55	-2.82008	1.86009	1.36063	-0.887152			62.55	0.46161	2.42593	-0.863622	-0.0118687
62.6	-2.81661	1.90641	1.41582	-0.865217			62.6	0.39535	2.43462	-0.843387	-0.0406766
62.65	-2.81711	1.95017	1.47048	-0.84496			62.65	0.32963	2.44025	-0.825853	-0.0716568
62.7	-2.82181	1.99094	1.52412	-0.826201			62.7	0.26507	2.44295	-0.811105	-0.104579
62.75	-2.83085	2.02832	1.57628	-0.808794			62.75	0.20227	2.44286	-0.79918	-0.139189
62.8	-2.84433	2.06201	1.62649	-0.792637			62.8	0.14174	2.44013	-0.790074	-0.175211
62.85	-2.8623	2.09177	1.6743	-0.777677			62.85	0.0839	2.43493	-0.783745	-0.212342
62.9	-2.8847	2.11742	1.7193	-0.763916			62.9	0.02909	2.42745	-0.780117	-0.250259
62.95	-2.91143	2.1389	1.76109	-0.751411			62.95	-0.02243	2.41789	-0.779087	-0.288619
63	-2.9423	2.15618	1.79929	-0.740278			63	-0.0705	2.40646	-0.780529	-0.327059
63.05	-2.97705	2.16935	1.83357	-0.730685			63.05	-0.11504	2.3934	-0.784299	-0.365205
63.1	-3.01536	2.17854	1.86361	-0.722849			63.1	-0.15605	2.37895	-0.790241	-0.402672
63.15	-3.05684	2.18394	1.88915	-0.717029			63.15	-0.19358	2.36336	-0.798188	-0.439075
63.2	-3.10107	2.18579	1.90995	-0.713517			63.2	-0.22776	2.34689	-0.807969	-0.47403
63.25	-3.14757	2.18437	1.92582	-0.712629			63.25	-0.25872	2.32982	-0.819412	-0.507168
63.3	-3.19587	2.17997	1.93662	-0.714689			63.3	-0.28667	2.31242	-0.832344	-0.538138
63.35	-3.24545	2.1729	1.94224	-0.720019			63.35	-0.31178	2.29496	-0.846596	-0.566618
63.4	-3.29582	2.16346	1.94263	-0.728928			63.4	-0.33426	2.2777	-0.862004	-0.592324
63.45	-3.34649	2.15192	1.9378	-0.741694			63.45	-0.35429	2.2609	-0.878408	-0.615017
63.5	-3.39698	2.13854	1.9278	-0.758552			63.5	-0.37203	2.24481	-0.895657	-0.634513
63.55	-3.44687	2.12352	1.91276	-0.779686			63.55	-0.38761	2.22966	-0.913607	-0.650688
63.6	-3.49575	2.10703	1.89285	-0.805214			63.6	-0.40112	2.21564	-0.932121	-0.663487
63.65	-3.54326	2.08917	1.86829	-0.835179			63.65	-0.41262	2.20292	-0.951069	-0.672925
63.7	-3.58907	2.07001	1.83938	-0.869547			63.7	-0.42213	2.19165	-0.970328	-0.679092
63.75	-3.63289	2.04953	1.80646	-0.908195			63.75	-0.42962	2.18192	-0.989782	-0.682157
63.8	-3.67449	2.0277	1.76992	-0.950914			63.8	-0.43504	2.1738	-1.00932	-0.68236
63.85	-3.71363	2.00441	1.73021	-0.997407			63.85	-0.43831	2.16729	-1.02882	-0.680017
63.9	-3.75013	1.97952	1.6878	-1.0473			63.9	-0.43932	2.16236	-1.0482	-0.675508
63.95	-3.78382	1.95287	1.6432	-1.10012			63.95	-0.43797	2.15893	-1.06733	-0.669276
64	-3.81454	1.92428	1.59694	-1.15535			64	-0.43414	2.15687	-1.0861	-0.661811
64.05	-3.84215	1.89356	1.54955	-1.21241			64.05	-0.42773	2.156	-1.10441	-0.653646
64.1	-3.8665	1.86053	1.50158	-1.27065			64.1	-0.41866	2.15611	-1.12214	-0.645339
64.15	-3.88745	1.82502	1.45354	-1.32942			64.15	-0.40685	2.15692	-1.13915	-0.637465
64.2	-3.90487	1.7869	1.40593	-1.38802			64.2	-0.39227	2.15816	-1.15533	-0.630598
64.25	-3.91864	1.74607	1.35919	-1.44579			64.25	-0.37493	2.15949	-1.17053	-0.625296
64.3	-3.92864	1.70249	1.31375	-1.50204			64.3	-0.35485	2.16058	-1.1846	-0.62209
64.35	-3.93475	1.65618	1.26992	-1.55614			64.35	-0.33211	2.16108	-1.19741	-0.621471
64.4	-3.93691	1.6072	1.22798	-1.6075			64.4	-0.30682	2.16063	-1.20878	-0.623872
64.45	-3.93505	1.55568	1.1881	-1.65557			64.45	-0.27913	2.15888	-1.21856	-0.629663
64.5	-3.92916	1.50182	1.15039	-1.69991			64.5	-0.24922	2.15549	-1.2266	-0.639138
64.55	-3.91927	1.44586	1.11484	-1.7401			64.55	-0.21728	2.15017	-1.23275	-0.652507
64.6	-3.90548	1.38812	1.08136	-1.77585			64.6	-0.18355	2.14263	-1.23686	-0.669894
64.65	-3.88792	1.32894	1.04979	-1.80693			64.65	-0.14825	2.13265	-1.23879	-0.691331
64.7	-3.86681	1.26871	1.01987	-1.83321			64.7	-0.11164	2.12002	-1.23843	-0.71676
64.75	-3.84244	1.20784	0.991252	-1.85463			64.75	-0.07396	2.10461	-1.23568	-0.746031
64.8	-3.81515	1.14675	0.963549	-1.87123			64.8	-0.03545	2.08634	-1.23045	-0.778911
64.85	-3.78536	1.08588	0.936312	-1.8831			64.85	0.00365	2.06517	-1.2227	-0.81509
64.9	-3.75354	1.02565	0.909065	-1.89039			64.9	0.04312	2.04112	-1.2124	-0.854185
64.95	-3.72021	0.96645	0.88131	-1.89332			64.95	0.08276	2.01427	-1.19956	-0.895757
65	-3.68595	0.908663	0.852556	-1.89214			65	0.12239	1.98473	-1.18419	-0.939319
65.05	-3.65133	0.852622	0.822332	-1.88711			65.05	0.16186	1.95266	-1.16637	-0.984348
65.1	-3.61696	0.798616	0.790206	-1.87852			65.1	0.20102	1.91825	-1.14619	-1.0303
65.15	-3.58343	0.746887	0.755806	-1.86666			65.15	0.23977	1.88172	-1.12376	-1.07664
65.2	-3.5513	0.697625	0.71883	-1.85182			65.2	0.27802	1.8433	-1.09923	-1.12281
65.25	-3.52111	0.650968	0.679064	-1.83425			65.25	0.31569	1.80322	-1.07276	-1.16829
65.3	-3.49333	0.607001	0.636391	-1.8142			65.3	0.35273	1.76173	-1.04453	-1.21261
65.35	-3.46838	0.565764	0.590798	-1.79188			65.35	0.3891	1.71905	-1.01473	-1.25532
65.4	-3.44658	0.527252	0.542381	-1.76748			65.4	0.42477	1.67538	-0.983592	-1.29602
65.45	-3.42817	0.491429	0.491343	-1.74114			65.45	0.45972	1.63091	-0.951314	-1.33439
65.5	-3.41332	0.458225	0.437991	-1.713			65.5	0.49393	1.58577	-0.918118	-1.37017
65.55	-3.40207	0.427557	0.382729	-1.68316			65.55	0.52736	1.5401	-0.884223	-1.40316
65.6	-3.3944	0.399326	0.326045	-1.6517			65.6	0.56001	1.49396	-0.849846	-1.43324
65.65	-3.39019	0.373434	0.2685	-1.61868			65.65	0.59184	1.44742	-0.815196	-1.46034
65.7	-3.38924	0.349786	0.210705	-1.58416			65.7	0.62279	1.40048	-0.780478	-1.48447
65.75	-3.39131	0.328304	0.153309	-1.54822			65.75	0.65282	1.35316	-0.745886	-1.50569
65.8	-3.39607	0.308923	0.096973	-1.51091			65.8	0.68184	1.30542	-0.711608	-1.5241
65.85	-3.40321	0.291603	0.0423515	-1.4723			65.85	0.70978	1.25723	-0.677824	-1.53986
65.9	-3.41238	0.27633	-0.0099286	-1.43249			65.9	0.73654	1.20857	-0.644704	-1.55314
65.95	-3.42323	0.263112	-0.0592888	-1.39158			65.95	0.76201	1.15941	-0.612416	-1.56414
66	-3.43547	0.251983	-0.105217	-1.34969			66	0.78607	1.10974	-0.581122	-1.57305
66.05	-3.44884	0.242994	-0.147283	-1.30696			66.05	0.8086	1.05959	-0.550981	-1.58009
66.1	-3.46313	0.236215	-0.185152	-1.26353			66.1	0.82947	1.00902	-0.522154	-1.58544
66.15	-3.47824	0.231722	-0.218595	-1.21956			66.15	0.84858	0.958133	-0.494802	-1.58928
66.2	-3.49414	0.229591	-0.247493	-1.17521			66.2	0.86581	0.907073	-0.469089	-1.59177
66.25	-3.51091	0.229893	-0.271841	-1.13063			66.25	0.88107	0.856043	-0.445183	-1.59303
66.3	-3.52873	0.232682	-0.291743	-1.08598			66.3	0.89429	0.805296	-0.423255	-1.59314
66.35	-3.54788	0.237985	-0.307409	-1.04139			66.35	0.90544	0.755135	-0.403479	-1.5922
66.4	-3.56874	0.245801	-0.319143	-0.996972			66.4	0.9145	0.70591	-0.386027	-1.59022
66.45	-3.59178	0.256087	-0.327333	-0.952817			66.45	0.92151	0.658011	-0.371072	-1.58724
66.5	-3.61753	0.268755	-0.332432	-0.90899			66.5	0.92651	0.611861	-0.358779	-1.58324
66.55	-3.64658	0.283671	-0.334943	-0.865528			66.55	0.92963	0.567905	-0.349298	-1.57823
66.6	-3.67956	0.30065	-0.335398	-0.822441			66.6	0.931	0.526599	-0.342767	-1.57218
66.65	-3.71708	0.319457	-0.334343	-0.779712			66.65	0.9308	0.488401	-0.339294	-1.56508
66.7	-3.75974	0.339812	-0.332315	-0.737306			66.7	0.92925	0.453754	-0.338959	-1.55691
66.75	-3.80811	0.361396	-0.329826	-0.695172			66.75	0.92658	0.423074	-0.341801	-1.5477
66.8	-3.86264	0.383853	-0.327345	-0.653249			66.8	0.92307	0.396745	-0.347812	-1.53746
66.85	-3.92371	0.406804	-0.325288	-0.611478			66.85	0.91899	0.375097	-0.356935	-1.52624
66.9	-3.99155	0.429856	-0.324003	-0.569802			66.9	0.91463	0.358408	-0.369051	-1.51412
66.95	-4.06626	0.452615	-0.323766	-0.528184			66.95	0.91028	0.346888	-0.383978	-1.50117
67	-4.14777	0.474694	-0.324771	-0.486607			67	0.90621	0.34068	-0.401469	-1.48753
67.05	-4.23583	0.495732	-0.327137	-0.44508			67.05	0.90267	0.339853	-0.421212	-1.47332
67.1	-4.33002	0.5154	-0.330902	-0.403651			67.1	0.8999	0.3444	-0.442824	-1.45869
67.15	-4.42974	0.533417	-0.336033	-0.3624			67.15	0.8981	0.354245	-0.465865	-1.44379
67.2	-4.53423	0.549555	-0.342434	-0.321449			67.2	0.89743	0.369239	-0.489834	-1.42877
67.25	-4.64255	0.563652	-0.349953	-0.280956			67.25	0.89799	0.389171	-0.514183	-1.41377
67.3	-4.75366	0.575615	-0.358397	-0.241115			67.3	0.89988	0.41377	-0.538325	-1.39893
67.35	-4.86638	0.585422	-0.367543	-0.202152			67.35	0.9031	0.442715	-0.561646	-1.38436
67.4	-4.97947	0.593129	-0.377151	-0.164315			67.4	0.90766	0.475644	-0.583519	-1.37012
67.45	-5.09162	0.598859	-0.386978	-0.127871			67.45	0.9135	0.512159	-0.603318	-1.35627
67.5	-5.20151	0.602807	-0.396786	-0.0930947			67.5	0.92053	0.55184	-0.620436	-1.34281
67.55	-5.30784	0.605225	-0.406361	-0.0602591			67.55	0.92865	0.594249	-0.634299	-1.32973
67.6	-5.40934	0.60642	-0.415512	-0.029626			67.6	0.93771	0.638938	-0.644382	-1.31694
67.65	-5.50486	0.606737	-0.424086	-0.00143626			67.65	0.94759	0.685461	-0.650224	-1.30434
67.7	-5.59331	0.606549	-0.431968	0.0240991			67.7	0.95813	0.733374	-0.651437	-1.2918
67.75	-5.67376	0.606245	-0.439085	0.0468067			67.75	0.96921	0.782244	-0.647725	-1.27914
67.8	-5.74544	0.606213	-0.445406	0.0665582			67.8	0.98071	0.831656	-0.638886	-1.26617
67.85	-5.80774	0.606824	-0.450939	0.0832746			67.85	0.99254	0.881209	-0.624818	-1.25269
67.9	-5.86023	0.608422	-0.455728	0.0969306			67.9	1.00464	0.930526	-0.605526	-1.23847
67.95	-5.90269	0.611307	-0.459848	0.107556			67.95	1.01697	0.979256	-0.581117	-1.2233
68	-5.93505	0.615727	-0.463394	0.115235			68	1.02954	1.02707	-0.551798	-1.20698
68.05	-5.95745	0.621861	-0.466477	0.120106			68.05	1.04241	1.07368	-0.517872	-1.1893
68.1	-5.97019	0.629816	-0.469215	0.122359			68.1	1.05566	1.11881	-0.479724	-1.17011
68.15	-5.97374	0.63962	-0.471724	0.122228			68.15	1.06941	1.16223	-0.437809	-1.14925
68.2	-5.96869	0.651216	-0.474109	0.119991			68.2	1.0838	1.20375	-0.392645	-1.12663
68.25	-5.95576	0.664463	-0.476459	0.115958			68.25	1.099	1.2432	-0.344791	-1.10217
68.3	-5.93576	0.679135	-0.478841	0.11047			68.3	1.1152	1.28045	-0.294833	-1.07582
68.35	-5.90959	0.694931	-0.481296	0.10389			68.35	1.13261	1.31544	-0.243371	-1.04761
68.4	-5.87819	0.711474	-0.483836	0.0965972			68.4	1.15141	1.34811	-0.191001	-1.01754
68.45	-5.8425	0.728328	-0.486445	0.0889796			68.45	1.17181	1.37847	-0.138304	-0.985703
68.5	-5.80349	0.745004	-0.489077	0.0814295			68.5	1.19398	1.40656	-0.0858285	-0.952171
68.55	-5.76208	0.760979	-0.491663	0.0743377			68.55	1.21808	1.43248	-0.0340873	-0.917057
68.6	-5.71917	0.775704	-0.494116	0.0680881			68.6	1.24427	1.45633	0.0164556	-0.880482
68.65	-5.67557	0.788626	-0.496331	0.0630538			68.65	1.27265	1.47829	0.0653878	-0.842576
68.7	-5.63201	0.799205	-0.498199	0.0595925			68.7	1.30331	1.49855	0.112351	-0.803467
68.75	-5.58915	0.806926	-0.499612	0.0580434			68.75	1.33632	1.51731	0.157042	-0.763282
68.8	-5.54749	0.811319	-0.500469	0.058723			68.8	1.3717	1.53481	0.199209	-0.722136
68.85	-5.50747	0.811975	-0.500685	0.0619226			68.85	1.40946	1.55128	0.238648	-0.680135
68.9	-5.46937	0.808559	-0.500197	0.0679043			68.9	1.44958	1.56698	0.275195	-0.63737
68.95	-5.43334	0.800823	-0.498968	0.0768988			68.95	1.49202	1.58213	0.308722	-0.593921
69	-5.39945	0.788615	-0.496992	0.0891016			69	1.53671	1.59695	0.339126	-0.549855
69.05	-5.3676	0.771886	-0.494294	0.10467			69.05	1.58357	1.61161	0.366321	-0.505236
69.1	-5.33762	0.750695	-0.490931	0.123721			69.1	1.63249	1.62629	0.390232	-0.460122
69.15	-5.30922	0.72521	-0.486989	0.146328			69.15	1.68335	1.64109	0.410787	-0.414577
69.2	-5.28203	0.695705	-0.482577	0.172517			69.2	1.73602	1.65608	0.42791	-0.368676
69.25	-5.25562	0.662552	-0.477821	0.202264			69.25	1.79033	1.67128	0.441517	-0.322513
69.3	-5.22952	0.626217	-0.472861	0.235497			69.3	1.8461	1.68668	0.451514	-0.276207
69.35	-5.20321	0.587244	-0.467835	0.27209			69.35	1.90312	1.7022	0.457793	-0.229909
69.4	-5.17618	0.546239	-0.462874	0.311863			69.4	1.96116	1.71773	0.460235	-0.183809
69.45	-5.14796	0.503859	-0.458093	0.354584			69.45	2.01997	1.73312	0.458711	-0.138137
69.5	-5.11809	0.460789	-0.453584	0.399965			69.5	2.07923	1.74819	0.453086	-0.0931678
69.55	-5.08621	0.417723	-0.449405	0.44767			69.55	2.13865	1.76275	0.443222	-0.0492193
69.6	-5.05201	0.375349	-0.445578	0.497308			69.6	2.19785	1.77656	0.428983	-0.00665169
69.65	-5.01532	0.334321	-0.442088	0.548446			69.65	2.25646	1.78942	0.410246	0.0341381
69.7	-4.97607	0.29525	-0.438877	0.600605			69.7	2.31408	1.80109	0.386901	0.0727229
69.75	-4.93433	0.258678	-0.43585	0.653266			69.75	2.37028	1.81139	0.358861	0.108654
69.8	-4.8903	0.225069	-0.432881	0.705881			69.8	2.42461	1.82012	0.326069	0.141473
69.85	-4.84433	0.194794	-0.429815	0.757871			69.85	2.47665	1.82711	0.288498	0.170723
69.9	-4.7969	0.16812	-0.426483	0.808637			69.9	2.52594	1.83224	0.246163	0.19596
69.95	-4.74861	0.145206	-0.422706	0.857571			69.95	2.57206	1.83539	0.199118	0.21677
70	-4.70018	0.126097	-0.418313	0.904058			70	2.6146	1.83651	0.14746	0.232783
70.05	-4.65242	0.110723	-0.413148	0.947488			70.05	2.6532	1.83555	0.0913316	0.24368
70.1	-4.60621	0.0989085	-0.407085	0.987268			70.1	2.68753	1.83251	0.0309196	0.249214
70.15	-4.56248	0.090371	-0.400032	1.02283			70.15	2.71731	1.82739	-0.0335476	0.249213
70.2	-4.52215	0.0847372	-0.391946	1.05363			70.2	2.74231	1.82025	-0.101801	0.243594
70.25	-4.48616	0.0815529	-0.382835	1.0792			70.25	2.76235	1.81115	-0.173537	0.232366
70.3	-4.45536	0.0802987	-0.372762	1.09909			70.3	2.77734	1.80016	-0.248419	0.215634
70.35	-4.43055	0.0804069	-0.361844	1.11294			70.35	2.78722	1.78738	-0.326083	0.193606
70.4	-4.41242	0.0812806	-0.350249	1.12047			70.4	2.79199	1.77291	-0.406146	0.166582
70.45	-4.4015	0.0823129	-0.338191	1.12146			70.45	2.7917	1.75686	-0.488207	0.13496
70.5	-4.39821	0.0829065	-0.32592	1.11582			70.5	2.78646	1.73933	-0.571857	0.0992206
70.55	-4.40275	0.0824935	-0.313708	1.10351			70.55	2.7764	1.72047	-0.656679	0.059924
70.6	-4.41518	0.080554	-0.301839	1.08463			70.6	2.76168	1.70039	-0.742258	0.0176958
70.65	-4.43535	0.0766326	-0.290591	1.05937			70.65	2.74246	1.67924	-0.82818	-0.0267848
70.7	-4.46292	0.070354	-0.280225	1.02802			70.7	2.71895	1.65718	-0.914039	-0.0727999
70.75	-4.49739	0.0614343	-0.270964	0.99097			70.75	2.69131	1.63436	-0.999435	-0.119608
70.8	-4.53807	0.0496908	-0.262985	0.948694			70.8	2.65974	1.61098	-1.08398	-0.16646
70.85	-4.58413	0.0350475	-0.256404	0.901756			70.85	2.6244	1.58723	-1.1673	-0.212614
70.9	-4.63462	0.0175374	-0.251269	0.85079			70.9	2.58545	1.56334	-1.24903	-0.257354
70.95	-4.68848	-0.00269959	-0.24755	0.796485			70.95	2.54302	1.53955	-1.3288	-0.300002
71	-4.74457	-0.0254212	-0.245141	0.739572			71	2.49724	1.51612	-1.40627	-0.339932
71.05	-4.80171	-0.050292	-0.243854	0.680807			71.05	2.44823	1.49332	-1.48111	-0.376586
71.1	-4.85872	-0.0768948	-0.243429	0.620953			71.1	2.39609	1.47144	-1.55297	-0.409478
71.15	-4.91441	-0.104745	-0.243541	0.560761			71.15	2.34093	1.45076	-1.62153	-0.43821
71.2	-4.96765	-0.133308	-0.243808	0.500956			71.2	2.28286	1.43158	-1.68646	-0.462475
71.25	-5.01738	-0.162016	-0.243804	0.442217			71.25	2.22199	1.41417	-1.74744	-0.482062
71.3	-5.06264	-0.190287	-0.243079	0.385162			71.3	2.15849	1.39881	-1.80417	-0.496857
71.35	-5.10256	-0.217543	-0.241171	0.330338			71.35	2.09251	1.38572	-1.85633	-0.506847
71.4	-5.13644	-0.243228	-0.237628	0.278207			71.4	2.02425	1.3751	-1.90362	-0.512112
71.45	-5.16367	-0.266826	-0.23202	0.229141			71.45	1.95395	1.36713	-1.94577	-0.512825
71.5	-5.18383	-0.287873	-0.22396	0.183415			71.5	1.88188	1.36189	-1.98252	-0.509242
71.55	-5.19661	-0.30597	-0.213118	0.141206			71.55	1.80836	1.35944	-2.01363	-0.501699
71.6	-5.20186	-0.320794	-0.199231	0.102592			71.6	1.73371	1.35978	-2.0389	-0.490595
71.65	-5.19959	-0.332099	-0.182115	0.0675578			71.65	1.65832	1.36282	-2.05818	-0.476385
71.7	-5.18991	-0.339726	-0.161672	0.0359991			71.7	1.5826	1.36844	-2.07133	-0.45957
71.75	-5.17307	-0.343596	-0.137893	0.00773221			71.75	1.50696	1.37645	-2.07832	-0.440676
71.8	-5.14942	-0.343715	-0.110857	-0.0174972			71.8	1.43183	1.38659	-2.07913	-0.420249
71.85	-5.11938	-0.340161	-0.0807277	-0.0400022			71.85	1.35765	1.39857	-2.07385	-0.398838
71.9	-5.08349	-0.333082	-0.0477476	-0.0601429			71.9	1.28485	1.41205	-2.0626	-0.376981
71.95	-5.04232	-0.322687	-0.0122275	-0.0783133			71.95	1.21385	1.42669	-2.04561	-0.355193
72	-4.99648	-0.309235	0.0254649	-0.0949289			72	1.14502	1.44209	-2.02316	-0.333956
72.05	-4.94662	-0.293027	0.0649187	-0.110414			72.05	1.07872	1.45788	-1.99562	-0.313709
72.1	-4.89341	-0.274392	0.105694	-0.12519			72.1	1.01527	1.47369	-1.96341	-0.294835
72.15	-4.83751	-0.253682	0.147339	-0.139665			72.15	0.95493	1.48917	-1.92702	-0.277661
72.2	-4.77959	-0.231261	0.189402	-0.154224			72.2	0.89793	1.50402	-1.88699	-0.262449
72.25	-4.7203	-0.207497	0.231447	-0.169217			72.25	0.84443	1.51796	-1.84392	-0.249396
72.3	-4.66025	-0.182752	0.273065	-0.184959			72.3	0.79455	1.5308	-1.79842	-0.238628
72.35	-4.60002	-0.157381	0.313885	-0.201718			72.35	0.74836	1.54239	-1.75111	-0.230212
72.4	-4.54017	-0.131722	0.353583	-0.219715			72.4	0.70587	1.55264	-1.70262	-0.224148
72.45	-4.48121	-0.106095	0.391885	-0.239116			72.45	0.66706	1.56157	-1.65356	-0.220383
72.5	-4.42358	-0.0807961	0.42857	-0.26004			72.5	0.63186	1.56923	-1.60452	-0.218815
72.55	-4.36769	-0.0560932	0.463468	-0.282549			72.55	0.60017	1.57576	-1.55603	-0.2193
72.6	-4.3139	-0.0322259	0.496461	-0.306657			72.6	0.57187	1.58135	-1.50856	-0.221663
72.65	-4.26248	-0.00940093	0.527472	-0.332329			72.65	0.54681	1.58626	-1.46251	-0.225704
72.7	-4.21367	0.0122099	0.55646	-0.359486			72.7	0.52484	1.59077	-1.41821	-0.231213
72.75	-4.16763	0.0324719	0.583411	-0.388006			72.75	0.50579	1.59522	-1.3759	-0.237974
72.8	-4.12446	0.0512899	0.608328	-0.417736			72.8	0.4895	1.59995	-1.33573	-0.245774
72.85	-4.08419	0.0686096	0.631218	-0.448492			72.85	0.4758	1.60529	-1.29776	-0.254411
72.9	-4.04679	0.0844186	0.652084	-0.480068			72.9	0.46453	1.61158	-1.26198	-0.263701
72.95	-4.01216	0.0987476	0.670914	-0.512243			72.95	0.45557	1.61912	-1.22829	-0.273479
73	-3.98013	0.111669	0.687673	-0.544784			73	0.44877	1.62817	-1.19653	-0.283603
73.05	-3.95049	0.123297	0.702296	-0.577457			73.05	0.44404	1.63894	-1.1665	-0.293958
73.1	-3.92297	0.133782	0.714685	-0.610033			73.1	0.44126	1.65157	-1.13795	-0.304452
73.15	-3.89725	0.14331	0.724704	-0.64229			73.15	0.44035	1.66611	-1.11062	-0.315016
73.2	-3.87298	0.152095	0.73218	-0.674022			73.2	0.44125	1.68255	-1.08423	-0.325602
73.25	-3.84979	0.160373	0.736907	-0.705041			73.25	0.44387	1.70077	-1.05851	-0.336178
73.3	-3.82728	0.168395	0.738651	-0.735182			73.3	0.44817	1.72058	-1.03325	-0.346726
73.35	-3.80505	0.176416	0.737155	-0.764306			73.35	0.45409	1.74171	-1.00825	-0.357235
73.4	-3.78273	0.18469	0.732152	-0.792298			73.4	0.46156	1.76378	-0.983358	-0.367702
73.45	-3.75996	0.193456	0.723371	-0.819068			73.45	0.47052	1.78638	-0.958504	-0.378122
73.5	-3.7364	0.202932	0.710554	-0.844554			73.5	0.48089	1.80899	-0.933674	-0.388488
73.55	-3.71177	0.213304	0.693467	-0.868711			73.55	0.49257	1.83109	-0.908924	-0.398792
73.6	-3.68585	0.224722	0.671912	-0.891514			73.6	0.50547	1.85209	-0.884377	-0.409014
73.65	-3.65848	0.237288	0.645739	-0.912953			73.65	0.51944	1.87141	-0.860225	-0.41913
73.7	-3.62957	0.251056	0.614861	-0.933024			73.7	0.53434	1.88843	-0.836715	-0.429105
73.75	-3.59909	0.266026	0.579263	-0.951727			73.75	0.55001	1.90258	-0.814147	-0.4389
73.8	-3.5671	0.282146	0.539008	-0.969059			73.8	0.56626	1.91332	-0.792858	-0.448463
73.85	-3.53373	0.299311	0.494249	-0.985009			73.85	0.58286	1.92011	-0.773213	-0.457741
73.9	-3.49917	0.317364	0.445229	-0.999552			73.9	0.59961	1.92253	-0.755588	-0.466674
73.95	-3.46367	0.336106	0.392285	-1.01265			73.95	0.61625	1.92018	-0.740362	-0.475197
74	-3.42753	0.355297	0.335847	-1.02423			74	0.63254	1.91275	-0.727901	-0.483247
74.05	-3.3911	0.37467	0.276433	-1.03421			74.05	0.64821	1.90003	-0.718546	-0.490756
74.1	-3.35473	0.393932	0.214643	-1.0425			74.1	0.663	1.88188	-0.712598	-0.497657
74.15	-3.3188	0.41278	0.151151	-1.04896			74.15	0.67666	1.85824	-0.710317	-0.503885
74.2	-3.28369	0.430907	0.0866917	-1.05344			74.2	0.68892	1.82916	-0.711905	-0.509374
74.25	-3.24974	0.448012	0.0220477	-1.0558			74.25	0.69956	1.79475	-0.717503	-0.51406
74.3	-3.21728	0.463812	-0.0419669	-1.05586			74.3	0.70837	1.75522	-0.727187	-0.517881
74.35	-3.18658	0.478046	-0.104524	-1.05347			74.35	0.71515	1.71083	-0.740963	-0.520774
74.4	-3.15784	0.490485	-0.164798	-1.04847			74.4	0.71974	1.66192	-0.758768	-0.522679
74.45	-3.13122	0.500935	-0.221986	-1.04072			74.45	0.72203	1.60887	-0.780466	-0.523537
74.5	-3.1068	0.509247	-0.275329	-1.03009			74.5	0.72194	1.55212	-0.805852	-0.523288
74.55	-3.08456	0.515314	-0.324126	-1.0165			74.55	0.71944	1.49214	-0.834655	-0.521878
74.6	-3.06443	0.519076	-0.367754	-0.999902			74.6	0.71455	1.42942	-0.866538	-0.519255
74.65	-3.04624	0.52052	-0.405685	-0.980286			74.65	0.70734	1.3645	-0.901103	-0.51537
74.7	-3.02976	0.519674	-0.4375	-0.957689			74.7	0.69793	1.2979	-0.937898	-0.510183
74.75	-3.01468	0.516611	-0.462901	-0.932199			74.75	0.68651	1.23017	-0.97642	-0.503658
74.8	-3.00064	0.511437	-0.481721	-0.903952			74.8	0.67329	1.16186	-1.01612	-0.495774
74.85	-2.98722	0.504291	-0.493932	-0.873135			74.85	0.65857	1.09351	-1.05642	-0.486517
74.9	-2.97399	0.495337	-0.49965	-0.839979			74.9	0.64266	1.02568	-1.0967	-0.47589
74.95	-2.96047	0.484757	-0.499131	-0.804761			74.95	0.62592	0.958896	-1.13632	-0.463909
75	-2.94619	0.472742	-0.492775	-0.767794			75	0.60874	0.893691	-1.17464	-0.450609
75.05	-2.93067	0.459486	-0.481117	-0.729424			75.05	0.59154	0.830585	-1.21101	-0.436038
75.1	-2.91345	0.445181	-0.464817	-0.690023			75.1	0.57475	0.770086	-1.24479	-0.420266
75.15	-2.89413	0.430005	-0.444651	-0.649982			75.15	0.55881	0.712686	-1.27535	-0.403376
75.2	-2.8723	0.414121	-0.421494	-0.609706			75.2	0.54416	0.65886	-1.30209	-0.385467
75.25	-2.84765	0.397667	-0.396303	-0.569607			75.25	0.53122	0.609064	-1.32448	-0.366651
75.3	-2.8199	0.380756	-0.370099	-0.530098			75.3	0.52038	0.563729	-1.34201	-0.347051
75.35	-2.78884	0.363472	-0.343941	-0.491586			75.35	0.51202	0.523258	-1.35424	-0.326798
75.4	-2.75435	0.345868	-0.318909	-0.454472			75.4	0.50646	0.488023	-1.36082	-0.306025
75.45	-2.71634	0.327969	-0.296075	-0.419143			75.45	0.50399	0.458357	-1.36144	-0.284866
75.5	-2.67481	0.309768	-0.276481	-0.38597			75.5	0.50485	0.43455	-1.35594	-0.263448
75.55	-2.62984	0.291238	-0.261116	-0.355306			75.55	0.50921	0.416842	-1.34419	-0.241894
75.6	-2.58153	0.272329	-0.250891	-0.327481			75.6	0.51722	0.405421	-1.3262	-0.220309
75.65	-2.53008	0.252979	-0.246617	-0.302803			75.65	0.52893	0.40041	-1.30206	-0.198786
75.7	-2.47569	0.23312	-0.248989	-0.281552			75.7	0.54438	0.401871	-1.27197	-0.177398
75.75	-2.41865	0.212683	-0.258561	-0.263978			75.75	0.56353	0.409793	-1.23621	-0.156195
75.8	-2.35923	0.19161	-0.275739	-0.250301			75.8	0.5863	0.424093	-1.19515	-0.135205
75.85	-2.29777	0.169858	-0.300764	-0.240704			75.85	0.61258	0.444612	-1.14927	-0.114435
75.9	-2.23459	0.14741	-0.333709	-0.235333			75.9	0.64222	0.471117	-1.09911	-0.0938652
75.95	-2.17004	0.124281	-0.374471	-0.234288			75.95	0.67504	0.503297	-1.04528	-0.0734556
76	-2.10446	0.10052	-0.422774	-0.237628			76	0.71082	0.540769	-0.988455	-0.0531461
76.05	-2.03818	0.0762206	-0.47817	-0.245357			76.05	0.74935	0.583083	-0.929362	-0.0328598
76.1	-1.97154	0.0515191	-0.540053	-0.257429			76.1	0.79039	0.629725	-0.868765	-0.0125068
76.15	-1.90486	0.0265973	-0.607665	-0.273741			76.15	0.83369	0.680124	-0.80746	0.00801196
76.2	-1.83843	0.00168148	-0.680115	-0.29413			76.2	0.879	0.733668	-0.746259	0.0287994
76.25	-1.77256	-0.02296	-0.756395	-0.318375			76.25	0.92606	0.789704	-0.685984	0.0499578
76.3	-1.70751	-0.0470215	-0.835403	-0.346193			76.3	0.97461	0.847559	-0.627451	0.0715836
76.35	-1.64356	-0.0701658	-0.915968	-0.377242			76.35	1.02439	0.906546	-0.571464	0.0937631
76.4	-1.58094	-0.0920315	-0.996869	-0.411124			76.4	1.07514	0.965979	-0.518799	0.116567
76.45	-1.5199	-0.112242	-1.07686	-0.447385			76.45	1.12657	1.02519	-0.470199	0.140049
76.5	-1.46066	-0.130413	-1.15471	-0.485526			76.5	1.17841	1.08352	-0.426357	0.164238
76.55	-1.40343	-0.146166	-1.22919	-0.525003			76.55	1.23038	1.14038	-0.387911	0.189142
76.6	-1.34841	-0.159134	-1.29914	-0.565239			76.6	1.28216	1.1952	-0.35543	0.214742
76.65	-1.29579	-0.168974	-1.36347	-0.605633			76.65	1.33345	1.24747	-0.329408	0.240994
76.7	-1.24575	-0.175375	-1.42117	-0.645567			76.7	1.38391	1.29677	-0.31025	0.267831
76.75	-1.19843	-0.178066	-1.47133	-0.684418			76.75	1.4332	1.34273	-0.298268	0.295159
76.8	-1.15395	-0.176824	-1.51317	-0.721568			76.8	1.48097	1.38507	-0.293672	0.322869
76.85	-1.11243	-0.171479	-1.54601	-0.756418			76.85	1.52685	1.42357	-0.296564	0.35083
76.9	-1.07392	-0.161919	-1.56934	-0.788397			76.9	1.57046	1.45812	-0.306935	0.378901
76.95	-1.03846	-0.14809	-1.58276	-0.81697			76.95	1.61144	1.48866	-0.324659	0.406932
77	-1.00603	-0.130001	-1.58601	-0.841656			77	1.64941	1.51522	-0.349498	0.434768
77.05	-0.976559	-0.107721	-1.57897	-0.862028			77.05	1.68402	1.5379	-0.381098	0.462256
77.1	-0.949944	-0.081377	-1.56165	-0.87773			77.1	1.71493	1.55686	-0.419	0.489244
77.15	-0.926017	-0.0511524	-1.53418	-0.888481			77.15	1.7418	1.57232	-0.462639	0.51559
77.2	-0.904562	-0.0172798	-1.49682	-0.894078			77.2	1.76437	1.58456	-0.511361	0.541164
77.25	-0.885314	0.0199626	-1.44993	-0.894407			77.25	1.78238	1.5939	-0.564429	0.565846
77.3	-0.867962	0.060258	-1.39397	-0.88944			77.3	1.79562	1.60067	-0.621037	0.589533
77.35	-0.85216	0.103257	-1.32949	-0.879242			77.35	1.80391	1.60525	-0.680326	0.612135
77.4	-0.837534	0.148587	-1.25714	-0.863964			77.4	1.80714	1.60803	-0.7414	0.633578
77.45	-0.823693	0.195854	-1.17761	-0.843849			77.45	1.8052	1.6094	-0.803344	0.6538
77.5	-0.810241	0.244656	-1.09166	-0.819218			77.5	1.79805	1.60975	-0.865236	0.67275
77.55	-0.796796	0.294584	-1.00012	-0.790473			77.55	1.78564	1.60947	-0.92617	0.690386
77.6	-0.782998	0.345231	-0.903821	-0.758086			77.6	1.76795	1.6089	-0.98527	0.706672
77.65	-0.76853	0.396194	-0.803659	-0.722585			77.65	1.74498	1.6084	-1.0417	0.721575
77.7	-0.753125	0.447081	-0.700532	-0.684552			77.7	1.71668	1.60827	-1.09469	0.735061
77.75	-0.736588	0.497517	-0.595354	-0.644604			77.75	1.683	1.60877	-1.14353	0.747096
77.8	-0.718797	0.54714	-0.489043	-0.60338			77.8	1.64383	1.61014	-1.18759	0.757637
77.85	-0.699719	0.595611	-0.382511	-0.56153			77.85	1.59901	1.61256	-1.22634	0.766639
77.9	-0.679411	0.64261	-0.276661	-0.519698			77.9	1.54829	1.61616	-1.25932	0.774049
77.95	-0.658022	0.687844	-0.172376	-0.478506			77.95	1.49136	1.62103	-1.28617	0.779807
78	-0.635792	0.731042	-0.0705159	-0.438539			78	1.42778	1.62719	-1.30663	0.783848
78.05	-0.613047	0.771962	0.0280902	-0.400333			78.05	1.35702	1.63463	-1.32052	0.786106
78.1	-0.59019	0.81039	0.122647	-0.364361			78.1	1.27846	1.64326	-1.32777	0.786514
78.15	-0.567689	0.84614	0.2124	-0.331016			78.15	1.19134	1.65297	-1.32838	0.785009
78.2	-0.546062	0.879062	0.296638	-0.300609			78.2	1.09484	1.66357	-1.32242	0.781537
78.25	-0.525858	0.909037	0.374697	-0.273354			78.25	0.98802	1.67485	-1.31004	0.776059
78.3	-0.507645	0.935982	0.445966	-0.249369			78.3	0.86989	1.68655	-1.29145	0.768553
78.35	-0.491984	0.959855	0.509889	-0.228667			78.35	0.73941	1.69836	-1.26695	0.759022
78.4	-0.479417	0.980651	0.565969	-0.21116			78.4	0.59552	1.70996	-1.23683	0.747496
78.45	-0.470443	0.998408	0.613776	-0.196666			78.45	0.43715	1.721	-1.20149	0.73404
78.5	-0.465505	1.01321	0.652947	-0.184907			78.5	0.2633	1.73112	-1.16131	0.718754
78.55	-0.464976	1.02516	0.683192	-0.175529			78.55	0.07301	1.73995	-1.11674	0.701777
78.6	-0.469148	1.03444	0.704301	-0.168105			78.6	-0.13456	1.74713	-1.06824	0.683286
78.65	-0.478221	1.04125	0.71615	-0.162155			78.65	-0.36009	1.75229	-1.0163	0.663501
78.7	-0.4923	1.0458	0.718703	-0.157164			78.7	-0.60413	1.75511	-0.961404	0.642677
78.75	-0.511393	1.04837	0.712018	-0.152593			78.75	-0.86698	1.7553	-0.90408	0.621108
78.8	-0.535414	1.04924	0.696255	-0.147905			78.8	-1.14875	1.75259	-0.844844	0.599115
78.85	-0.564182	1.0487	0.671676	-0.142577			78.85	-1.44927	1.74677	-0.784225	0.577049
78.9	-0.597437	1.04707	0.638647	-0.136123			78.9	-1.76813	1.73771	-0.722753	0.555279
78.95	-0.634843	1.04464	0.597641	-0.128106			78.95	-2.10462	1.7253	-0.660958	0.534187
79	-0.675998	1.04172	0.549233	-0.118154			79	-2.45778	1.70955	-0.599366	0.514158
79.05	-0.720455	1.03857	0.4941	-0.105974			79.05	-2.82636	1.6905	-0.538495	0.495575
79.1	-0.767727	1.03547	0.433009	-0.0913564			79.1	-3.20884	1.66829	-0.478853	0.478807
79.15	-0.817303	1.03261	0.366813	-0.0741829			79.15	-3.60346	1.64312	-0.420935	0.464203
79.2	-0.868663	1.0302	0.296434	-0.0544285			79.2	-4.00824	1.61529	-0.365214	0.452084
79.25	-0.921289	1.02838	0.222849	-0.0321594			79.25	-4.421	1.58512	-0.312144	0.442733
79.3	-0.974677	1.02725	0.147075	-0.00752813			79.3	-4.83941	1.55304	-0.262149	0.436394
79.35	-1.02835	1.0269	0.0701454	0.0192343			79.35	-5.26098	1.51951	-0.215622	0.43326
79.4	-1.08185	1.02736	-0.00690668	0.0478292			79.4	-5.68316	1.48501	-0.17292	0.433474
79.45	-1.13479	1.02862	-0.0830736	0.0779027			79.45	-6.10336	1.4501	-0.134358	0.437123
79.5	-1.18681	1.03066	-0.157394	0.10906			79.5	-6.51895	1.4153	-0.100206	0.444239
79.55	-1.23759	1.03345	-0.228972	0.140882			79.55	-6.92736	1.38119	-0.0706835	0.454797
79.6	-1.28691	1.03692	-0.297001	0.172938			79.6	-7.32609	1.34829	-0.0459592	0.468714
79.65	-1.33455	1.041	-0.360776	0.204803			79.65	-7.71274	1.31713	-0.0261447	0.485855
79.7	-1.3804	1.04563	-0.419714	0.236071			79.7	-8.08506	1.28819	-0.0112949	0.506035
79.75	-1.42438	1.05075	-0.473357	0.266367			79.75	-8.44096	1.26193	-0.00140644	0.529018
79.8	-1.46649	1.0563	-0.521389	0.295355			79.8	-8.77856	1.23872	0.00358163	0.55453
79.85	-1.50677	1.06226	-0.563629	0.322752			79.85	-9.09618	1.21892	0.0037865	0.58226
79.9	-1.54531	1.06859	-0.600036	0.348325			79.9	-9.3924	1.20279	-0.000621327	0.611863
79.95	-1.58226	1.07529	-0.630699	0.371903			79.95	-9.66602	1.19056	-0.00942208	0.642972
80	-1.61783	1.08237	-0.655829	0.393367			80	-9.91611	1.18238	-0.0223519	0.675201
80.05	-1.65224	1.08985	-0.675744	0.412659			80.05	-10.142	1.17835	-0.0391092	0.708155
80.1	-1.68577	1.09777	-0.690853	0.429766			80.1	-10.3432	1.17854	-0.0593617	0.741429
80.15	-1.7187	1.10617	-0.701634	0.444726			80.15	-10.5195	1.18295	-0.0827542	0.774624
80.2	-1.75134	1.11508	-0.708615	0.457612			80.2	-10.6711	1.19157	-0.108917	0.807346
80.25	-1.78402	1.12456	-0.712348	0.468529			80.25	-10.7982	1.20435	-0.137474	0.839215
80.3	-1.81705	1.13464	-0.713392	0.477606			80.3	-10.9012	1.22124	-0.168051	0.869869
80.35	-1.85074	1.14533	-0.712285	0.484985			80.35	-10.9809	1.24215	-0.200282	0.898968
80.4	-1.88537	1.15665	-0.709529	0.490818			80.4	-11.0381	1.26703	-0.233819	0.926201
80.45	-1.92118	1.16858	-0.705567	0.495259			80.45	-11.0739	1.29577	-0.268335	0.951285
80.5	-1.95838	1.18109	-0.700772	0.498459			80.5	-11.0894	1.32832	-0.303527	0.973969
80.55	-1.99711	1.19412	-0.695433	0.500561			80.55	-11.0859	1.36459	-0.339124	0.994034
80.6	-2.03747	1.20757	-0.689749	0.501703			80.6	-11.0648	1.40449	-0.374886	1.0113
80.65	-2.07948	1.22134	-0.683824	0.50201			80.65	-11.0274	1.44794	-0.410601	1.02561
80.7	-2.12306	1.23527	-0.677666	0.5016			80.7	-10.9752	1.49482	-0.44609	1.03684
80.75	-2.1681	1.2492	-0.671194	0.500583			80.75	-10.9099	1.54501	-0.481197	1.04491
80.8	-2.21436	1.26293	-0.664247	0.499067			80.8	-10.8328	1.59833	-0.515792	1.04974
80.85	-2.26157	1.27624	-0.656589	0.497154			80.85	-10.7454	1.65459	-0.549764	1.0513
80.9	-2.30934	1.28889	-0.647932	0.494953			80.9	-10.6491	1.71351	-0.583013	1.04955
80.95	-2.35724	1.30062	-0.637948	0.492573			80.95	-10.5454	1.77479	-0.615451	1.04448
81	-2.40477	1.31117	-0.626286	0.490135			81	-10.4355	1.83804	-0.646992	1.03609
81.05	-2.45138	1.32027	-0.612593	0.487766			81.05	-10.3206	1.90282	-0.67755	1.02438
81.1	-2.49648	1.32764	-0.596532	0.485606			81.1	-10.2017	1.96862	-0.707035	1.00937
81.15	-2.53947	1.33304	-0.577798	0.483802			81.15	-10.0798	2.03484	-0.735349	0.991066
81.2	-2.57972	1.33621	-0.556137	0.482511			81.2	-9.95579	2.10085	-0.762387	0.969488
81.25	-2.61661	1.33694	-0.531356	0.481894			81.25	-9.8303	2.16597	-0.788034	0.944658
81.3	-2.64955	1.33505	-0.503338	0.482111			81.3	-9.70392	2.22946	-0.812168	0.916608
81.35	-2.67796	1.3304	-0.472045	0.483317			81.35	-9.57709	2.29056	-0.83466	0.885382
81.4	-2.70134	1.32289	-0.437524	0.485653			81.4	-9.45011	2.34852	-0.855375	0.851038
81.45	-2.71921	1.31247	-0.399908	0.489241			81.45	-9.32319	2.40258	-0.874181	0.813661
81.5	-2.73118	1.29918	-0.359412	0.494172			81.5	-9.19642	2.45202	-0.890949	0.773362
81.55	-2.73692	1.2831	-0.316327	0.500502			81.55	-9.0698	2.49616	-0.905557	0.730292
81.6	-2.7362	1.26437	-0.271011	0.508243			81.6	-8.94327	2.5344	-0.917899	0.684642
81.65	-2.72884	1.24322	-0.223874	0.517355			81.65	-8.81669	2.56623	-0.927885	0.636654
81.7	-2.71478	1.21993	-0.175374	0.527744			81.7	-8.68988	2.59124	-0.935444	0.586624
81.75	-2.69402	1.19484	-0.125992	0.539254			81.75	-8.56265	2.60914	-0.940534	0.534907
81.8	-2.66663	1.16834	-0.0762249	0.551669			81.8	-8.43476	2.61977	-0.943139	0.481913
81.85	-2.63277	1.14087	-0.0265701	0.56471			81.85	-8.30601	2.62311	-0.943272	0.428114
81.9	-2.59267	1.11291	0.0224884	0.578039			81.9	-8.1762	2.61931	-0.940978	0.374033
81.95	-2.54661	1.08495	0.0704901	0.591263			81.95	-8.04515	2.60863	-0.936336	0.320242
82	-2.49492	1.05752	0.117008	0.603942			82	-7.91271	2.5915	-0.929451	0.267355
82.05	-2.43799	1.0311	0.161654	0.615595			82.05	-7.77879	2.5685	-0.920463	0.216011
82.1	-2.37621	1.0062	0.204087	0.625713			82.1	-7.64333	2.5403	-0.909538	0.166867
82.15	-2.31005	0.983287	0.244013	0.633767			82.15	-7.50631	2.50774	-0.896869	0.120579
82.2	-2.23995	0.962776	0.281184	0.639226			82.2	-7.36777	2.4717	-0.882672	0.0777867
82.25	-2.16639	0.945048	0.315402	0.641566			82.25	-7.22778	2.43319	-0.867183	0.0390986
82.3	-2.08985	0.930421	0.346509	0.640285			82.3	-7.08645	2.39324	-0.850656	0.00507351
82.35	-2.01082	0.91915	0.374392	0.634916			82.35	-6.9439	2.35294	-0.833356	-0.0237951
82.4	-1.92978	0.911419	0.398972	0.625039			82.4	-6.80028	2.31338	-0.815558	-0.0470934
82.45	-1.84722	0.907344	0.420202	0.610295			82.45	-6.65578	2.27562	-0.797545	-0.0645
82.5	-1.76363	0.906972	0.438065	0.590393			82.5	-6.51055	2.24069	-0.779597	-0.0757962
82.55	-1.67947	0.910281	0.452571	0.565121			82.55	-6.36477	2.20956	-0.761994	-0.0808729
82.6	-1.59524	0.917188	0.463753	0.534352			82.6	-6.21858	2.18311	-0.74501	-0.0797343
82.65	-1.5114	0.927554	0.471667	0.498048			82.65	-6.07214	2.16209	-0.728905	-0.0724987
82.7	-1.42844	0.941191	0.476396	0.456266			82.7	-5.92557	2.14714	-0.713929	-0.0593947
82.75	-1.34684	0.95787	0.478045	0.409153			82.75	-5.77897	2.13875	-0.700311	-0.0407552
82.8	-1.26708	0.97733	0.47675	0.35695			82.8	-5.63242	2.13727	-0.688261	-0.0170071
82.85	-1.18964	0.999287	0.472676	0.299986			82.85	-5.48599	2.14286	-0.677963	0.0113409
82.9	-1.115	1.02344	0.466024	0.238675			82.9	-5.33973	2.15554	-0.669575	0.0437136
82.95	-1.04364	1.04948	0.457029	0.173506			82.95	-5.19367	2.17514	-0.663228	0.0794853
83	-0.97603	1.07708	0.445968	0.105036			83	-5.04784	2.20137	-0.659019	0.117998
83.05	-0.912635	1.10595	0.433157	0.0338841			83.05	-4.90228	2.23375	-0.657015	0.158579
83.1	-0.853893	1.13576	0.418953	-0.0392861			83.1	-4.75704	2.27168	-0.657252	0.200561
83.15	-0.800216	1.16622	0.403752	-0.113772			83.15	-4.61217	2.31443	-0.659734	0.243293
83.2	-0.751986	1.19702	0.387984	-0.188845			83.2	-4.46776	2.36118	-0.664432	0.286165
83.25	-0.709539	1.22788	0.372107	-0.263765			83.25	-4.32393	2.41102	-0.671292	0.328613
83.3	-0.673159	1.2585	0.356605	-0.337792			83.3	-4.18083	2.46298	-0.680228	0.370137
83.35	-0.643072	1.28861	0.341971	-0.410195			83.35	-4.03865	2.51607	-0.691135	0.410305
83.4	-0.619433	1.31791	0.3287	-0.480269			83.4	-3.89764	2.56926	-0.703881	0.448761
83.45	-0.602325	1.34612	0.317278	-0.547343			83.45	-3.75807	2.62157	-0.718322	0.48523
83.5	-0.591747	1.37296	0.308168	-0.610793			83.5	-3.62027	2.67204	-0.734294	0.519514
83.55	-0.587619	1.39814	0.301799	-0.67005			83.55	-3.4846	2.71975	-0.751628	0.551494
83.6	-0.589771	1.42137	0.298549	-0.724611			83.6	-3.35146	2.76388	-0.770141	0.581125
83.65	-0.597953	1.44234	0.29874	-0.774046			83.65	-3.22129	2.80369	-0.789652	0.608427
83.7	-0.61183	1.46078	0.302622	-0.818006			83.7	-3.09453	2.83856	-0.809973	0.633478
83.75	-0.630989	1.47639	0.310369	-0.856226			83.75	-2.97165	2.86797	-0.830918	0.656407
83.8	-0.65495	1.48889	0.322071	-0.888534			83.8	-2.85313	2.89152	-0.852302	0.677381
83.85	-0.68317	1.49803	0.337731	-0.914846			83.85	-2.73943	2.90895	-0.873942	0.696595
83.9	-0.715054	1.50355	0.357262	-0.935174			83.9	-2.63101	2.92011	-0.895658	0.714261
83.95	-0.749969	1.50523	0.380494	-0.949622			83.95	-2.5283	2.92498	-0.91727	0.730599
84	-0.787254	1.5029	0.407175	-0.958382			84	-2.4317	2.92366	-0.938598	0.745828
84.05	-0.826234	1.4964	0.436978	-0.961736			84.05	-2.34158	2.91635	-0.959463	0.760151
84.1	-0.866235	1.48563	0.469512	-0.960041			84.1	-2.25825	2.90336	-0.97968	0.773754
84.15	-0.906592	1.47054	0.504333	-0.953731			84.15	-2.18198	2.88507	-0.999061	0.786797
84.2	-0.946669	1.45113	0.540958	-0.9433			84.2	-2.11298	2.86195	-1.01741	0.799406
84.25	-0.985864	1.42745	0.578873	-0.929298			84.25	-2.0514	2.83454	-1.03454	0.811671
84.3	-1.02362	1.39963	0.617556	-0.912318			84.3	-1.99733	2.80341	-1.05023	0.823644
84.35	-1.05945	1.36785	0.65648	-0.892982			84.35	-1.95079	2.76917	-1.06428	0.835336
84.4	-1.0929	1.33233	0.695135	-0.871933			84.4	-1.91176	2.73246	-1.07646	0.846715
84.45	-1.12363	1.29338	0.733035	-0.849816			84.45	-1.88013	2.69392	-1.08657	0.857714
84.5	-1.15135	1.25133	0.769729	-0.827271			84.5	-1.85575	2.65419	-1.09438	0.868223
84.55	-1.17584	1.20657	0.804811	-0.804918			84.55	-1.83841	2.61389	-1.09971	0.878103
84.6	-1.19698	1.15954	0.837927	-0.783346			84.6	-1.82784	2.57361	-1.10235	0.887182
84.65	-1.21472	1.11069	0.868776	-0.763102			84.65	-1.82375	2.53392	-1.10214	0.895265
84.7	-1.22909	1.06051	0.897117	-0.744682			84.7	-1.82576	2.49533	-1.09894	0.902138
84.75	-1.24019	1.00949	0.922769	-0.728522			84.75	-1.83349	2.4583	-1.09266	0.907575
84.8	-1.24818	0.958129	0.94561	-0.714992			84.8	-1.84649	2.42325	-1.08323	0.911344
84.85	-1.25332	0.906919	0.965575	-0.704392			84.85	-1.86431	2.39051	-1.07063	0.913214
84.9	-1.25587	0.856335	0.982649	-0.696946			84.9	-1.88645	2.36037	-1.05493	0.912964
84.95	-1.25617	0.806827	0.996869	-0.692802			84.95	-1.9124	2.33304	-1.03621	0.910387
85	-1.25458	0.758813	1.00832	-0.692034			85	-1.94163	2.30867	-1.01464	0.905298
85.05	-1.25151	0.712669	1.01711	-0.694639			85.05	-1.97357	2.28734	-0.990452	0.89754
85.1	-1.24736	0.668728	1.02339	-0.700545			85.1	-2.00767	2.26907	-0.963922	0.886986
85.15	-1.24254	0.627273	1.02735	-0.709609			85.15	-2.04336	2.25381	-0.935391	0.873547
85.2	-1.23745	0.588532	1.02917	-0.721628			85.2	-2.08008	2.24146	-0.905247	0.857172
85.25	-1.23247	0.552684	1.02906	-0.736339			85.25	-2.11724	2.23188	-0.873919	0.837853
85.3	-1.22798	0.519851	1.02725	-0.753431			85.3	-2.15429	2.22488	-0.84187	0.815623
85.35	-1.22428	0.490108	1.02395	-0.772545			85.35	-2.19068	2.22022	-0.809581	0.790554
85.4	-1.22165	0.463478	1.01937	-0.793289			85.4	-2.22587	2.21765	-0.777548	0.762762
85.45	-1.22032	0.439939	1.01372	-0.815239			85.45	-2.25936	2.21688	-0.74626	0.732397
85.5	-1.22046	0.41943	1.00719	-0.837947			85.5	-2.29065	2.21762	-0.716193	0.699644
85.55	-1.22217	0.401851	0.999932	-0.860952			85.55	-2.3193	2.21956	-0.687798	0.664718
85.6	-1.2255	0.387073	0.992086	-0.883784			85.6	-2.34491	2.22238	-0.661485	0.62786
85.65	-1.23046	0.374937	0.983754	-0.905971			85.65	-2.36712	2.22577	-0.637621	0.589333
85.7	-1.23698	0.365265	0.974995	-0.92705			85.7	-2.38562	2.22943	-0.616513	0.549415
85.75	-1.24496	0.357858	0.965825	-0.946568			85.75	-2.40017	2.23305	-0.598409	0.508397
85.8	-1.25425	0.352505	0.956209	-0.964097			85.8	-2.41061	2.23634	-0.583492	0.46658
85.85	-1.26467	0.348983	0.946061	-0.979233			85.85	-2.41683	2.23901	-0.571873	0.424268
85.9	-1.27603	0.347064	0.935238	-0.991608			85.9	-2.41881	2.24078	-0.563598	0.381771
85.95	-1.28811	0.346513	0.923544	-1.00089			85.95	-2.41662	2.2414	-0.558647	0.339397
86	-1.30071	0.347099	0.910725	-1.00681			86	-2.4104	2.24061	-0.556937	0.297453
86.05	-1.31364	0.34859	0.896476	-1.00914			86.05	-2.4004	2.23815	-0.558331	0.256245
86.1	-1.32672	0.350762	0.880445	-1.00771			86.1	-2.38692	2.23379	-0.562643	0.216076
86.15	-1.33981	0.353401	0.862236	-1.00241			86.15	-2.37038	2.2273	-0.569644	0.177244
86.2	-1.3528	0.356307	0.841422	-0.993218			86.2	-2.35126	2.21846	-0.579076	0.140045
86.25	-1.36564	0.359297	0.817551	-0.980159			86.25	-2.33012	2.20706	-0.590659	0.104765
86.3	-1.37831	0.362212	0.790161	-0.963341			86.3	-2.30756	2.19291	-0.604098	0.0716869
86.35	-1.39083	0.36492	0.758791	-0.942941			86.35	-2.28426	2.17585	-0.619092	0.0410789
86.4	-1.40329	0.36732	0.722995	-0.919206			86.4	-2.26091	2.15573	-0.635344	0.0131976
86.45	-1.4158	0.369344	0.682357	-0.892452			86.45	-2.23824	2.13245	-0.652566	-0.011719
86.5	-1.4285	0.370964	0.636506	-0.863054			86.5	-2.21696	2.10594	-0.670484	-0.0334562
86.55	-1.44158	0.372192	0.585131	-0.831448			86.55	-2.19778	2.07617	-0.688843	-0.0518286
86.6	-1.45521	0.373081	0.527992	-0.798117			86.6	-2.18136	2.04316	-0.707409	-0.0666862
86.65	-1.46961	0.373723	0.464935	-0.763583			86.65	-2.16831	2.00699	-0.725971	-0.0779213
86.7	-1.48495	0.374249	0.395902	-0.728401			86.7	-2.15915	1.96781	-0.744341	-0.085475
86.75	-1.50144	0.374825	0.320937	-0.693144			86.75	-2.15431	1.92579	-0.762353	-0.0893437
86.8	-1.51922	0.375645	0.240196	-0.658391			86.8	-2.15411	1.8812	-0.779861	-0.0895839
86.85	-1.53843	0.376926	0.153946	-0.624719			86.85	-2.15873	1.83434	-0.796736	-0.0863169
86.9	-1.55916	0.378901	0.0625699	-0.592686			86.9	-2.16824	1.78556	-0.812866	-0.0797312
86.95	-1.58145	0.381804	-0.0334392	-0.562821			86.95	-2.18254	1.73525	-0.828149	-0.0700828
87	-1.60532	0.385867	-0.133482	-0.535614			87	-2.20139	1.68384	-0.842495	-0.0576947
87.05	-1.63073	0.391307	-0.236861	-0.5115			87.05	-2.22442	1.63177	-0.855818	-0.0429521
87.1	-1.65759	0.398317	-0.342793	-0.490857			87.1	-2.25111	1.57948	-0.868039	-0.026297
87.15	-1.68579	0.407054	-0.450417	-0.473988			87.15	-2.28083	1.52743	-0.879083	-0.00821944
87.2	-1.71517	0.417638	-0.558814	-0.461123			87.2	-2.31285	1.47601	-0.888875	0.0107528
87.25	-1.74552	0.430135	-0.667021	-0.452407			87.25	-2.34632	1.4256	-0.897347	0.0300667
87.3	-1.77665	0.444563	-0.774048	-0.4479			87.3	-2.38038	1.37655	-0.904433	0.0491582
87.35	-1.80831	0.460883	-0.878894	-0.447575			87.35	-2.41409	1.32911	-0.910071	0.0674668
87.4	-1.84026	0.478996	-0.980567	-0.451315			87.4	-2.44654	1.28349	-0.914211	0.0844515
87.45	-1.87224	0.498752	-1.0781	-0.458919			87.45	-2.47682	1.23981	-0.916811	0.0996061
87.5	-1.904	0.519946	-1.17056	-0.470104			87.5	-2.50409	1.19814	-0.917843	0.112474
87.55	-1.93528	0.542328	-1.25707	-0.484511			87.55	-2.52756	1.15844	-0.917297	0.122663
87.6	-1.96584	0.565606	-1.33683	-0.501711			87.6	-2.54659	1.12063	-0.915183	0.129857
87.65	-1.99542	0.589459	-1.40912	-0.521213			87.65	-2.56063	1.08455	-0.911535	0.133826
87.7	-2.0238	0.613539	-1.47327	-0.54248			87.7	-2.56927	1.04999	-0.906413	0.134434
87.75	-2.05074	0.637489	-1.52875	-0.564929			87.75	-2.57229	1.01668	-0.899904	0.131644
87.8	-2.07602	0.660947	-1.57511	-0.587954			87.8	-2.5696	0.984365	-0.892126	0.125521
87.85	-2.0994	0.683556	-1.61199	-0.61093			87.85	-2.56129	0.952726	-0.883227	0.11623
87.9	-2.12067	0.704978	-1.63914	-0.633232			87.9	-2.54761	0.921471	-0.873385	0.104033
87.95	-2.13959	0.724897	-1.65641	-0.654243			87.95	-2.52896	0.890311	-0.862805	0.0892808
88	-2.15593	0.743031	-1.66376	-0.673372			88	-2.50588	0.858986	-0.851717	0.0724046
88.05	-2.16944	0.759132	-1.66122	-0.690063			88.05	-2.47902	0.827274	-0.840373	0.0539047
88.1	-2.17988	0.773	-1.64893	-0.703808			88.1	-2.44915	0.794998	-0.829041	0.0343355
88.15	-2.18698	0.784478	-1.62713	-0.714162			88.15	-2.41708	0.762037	-0.818	0.014291
88.2	-2.19049	0.79346	-1.59612	-0.72075			88.2	-2.38368	0.728328	-0.807533	-0.00561204
88.25	-2.19013	0.799889	-1.55628	-0.723279			88.25	-2.34984	0.693867	-0.797918	-0.0247511
88.3	-2.18566	0.803756	-1.50808	-0.721543			88.3	-2.3164	0.658713	-0.789425	-0.0425153
88.35	-2.17682	0.805102	-1.45205	-0.715434			88.35	-2.2842	0.622983	-0.782304	-0.0583224
88.4	-2.16338	0.804014	-1.38878	-0.704941			88.4	-2.25397	0.586845	-0.776778	-0.0716351
88.45	-2.14515	0.80062	-1.31893	-0.690158			88.45	-2.22635	0.550518	-0.77304	-0.0819762
88.5	-2.12194	0.79509	-1.24321	-0.671279			88.5	-2.20187	0.514259	-0.771243	-0.0889418
88.55	-2.09363	0.787626	-1.16237	-0.648599			88.55	-2.18091	0.478356	-0.771496	-0.0922136
88.6	-2.06016	0.778462	-1.07721	-0.622509			88.6	-2.16371	0.443124	-0.773861	-0.0915675
88.65	-2.0215	0.767858	-0.988558	-0.593488			88.65	-2.15033	0.408892	-0.778351	-0.0868813
88.7	-1.97772	0.756096	-0.89728	-0.562096			88.7	-2.14069	0.375998	-0.784929	-0.0781384
88.75	-1.92894	0.743472	-0.804251	-0.528958			88.75	-2.13455	0.344779	-0.793511	-0.0654296
88.8	-1.87537	0.730295	-0.710355	-0.494758			88.8	-2.13148	0.315567	-0.803965	-0.0489515
88.85	-1.8173	0.716881	-0.616475	-0.460222			88.85	-2.13097	0.288684	-0.81612	-0.0290024
88.9	-1.75508	0.703544	-0.52348	-0.426099			88.9	-2.13233	0.264435	-0.829767	-0.005975
88.95	-1.68917	0.690599	-0.432214	-0.393152			88.95	-2.13481	0.243109	-0.844671	0.0196531
89	-1.62007	0.678347	-0.343483	-0.362139			89	-2.13755	0.224969	-0.860578	0.0473316
89.05	-1.54837	0.667079	-0.258043	-0.333799			89.05	-2.13965	0.21026	-0.877221	0.076452
89.1	-1.47473	0.657065	-0.176591	-0.308835			89.1	-2.1402	0.1992	-0.894329	0.106363
89.15	-1.39983	0.64855	-0.0997518	-0.287907			89.15	-2.13828	0.191981	-0.91164	0.136389
89.2	-1.32443	0.641752	-0.0280675	-0.271614			89.2	-2.13299	0.188773	-0.928906	0.165847
89.25	-1.24931	0.636853	0.0380088	-0.260492			89.25	-2.12351	0.189718	-0.945901	0.194066
89.3	-1.17527	0.633997	0.0981202	-0.254999			89.3	-2.1091	0.194931	-0.962429	0.220402
89.35	-1.10313	0.633285	0.152011	-0.255517			89.35	-2.08911	0.204502	-0.978328	0.244261
89.4	-1.03369	0.634774	0.199529	-0.26234			89.4	-2.06304	0.218493	-0.993476	0.26511
89.45	-0.967767	0.63847	0.240625	-0.275682			89.45	-2.03051	0.236936	-1.00779	0.28249
89.5	-0.906139	0.644332	0.275352	-0.295668			89.5	-1.99131	0.259835	-1.02124	0.296032
89.55	-0.849553	0.652267	0.303859	-0.322338			89.55	-1.94536	0.28716	-1.03382	0.305462
89.6	-0.798712	0.662133	0.326386	-0.355649			89.6	-1.89275	0.318849	-1.04559	0.310605
89.65	-0.754264	0.673743	0.343252	-0.395475			89.65	-1.83374	0.354801	-1.05664	0.311392
89.7	-0.716792	0.686863	0.354849	-0.441608			89.7	-1.76871	0.394881	-1.06708	0.307852
89.75	-0.686807	0.701224	0.361629	-0.493762			89.75	-1.6982	0.438911	-1.07707	0.300114
89.8	-0.664736	0.716521	0.364085	-0.551571			89.8	-1.62284	0.486671	-1.08679	0.288396
89.85	-0.650915	0.732427	0.362745	-0.61459			89.85	-1.5434	0.537897	-1.09644	0.272994
89.9	-0.645585	0.748596	0.358153	-0.6823			89.9	-1.46071	0.59228	-1.10624	0.254274
89.95	-0.648881	0.764673	0.350852	-0.754102			89.95	-1.37566	0.649465	-1.11641	0.232652
90	-0.660833	0.780304	0.341376	-0.82932			90	-1.28918	0.709052	-1.12719	0.208583
90.05	-0.681358	0.795146	0.330228	-0.907205			90.05	-1.20222	0.770593	-1.13878	0.182545
90.1	-0.710261	0.808872	0.317874	-0.986931			90.1	-1.1157	0.833598	-1.15142	0.155021
90.15	-0.747234	0.821181	0.304728	-1.0676			90.15	-1.03055	0.897536	-1.16531	0.126486
90.2	-0.791858	0.831808	0.29114	-1.14827			90.2	-0.94759	0.961838	-1.18063	0.0973949
90.25	-0.843608	0.840525	0.277395	-1.2279			90.25	-0.86762	1.0259	-1.19756	0.0681674
90.3	-0.901858	0.847149	0.263699	-1.30544			90.3	-0.79133	1.0891	-1.21624	0.0391814
90.35	-0.965892	0.851544	0.250183	-1.37979			90.35	-0.71929	1.15079	-1.23679	0.0107647
90.4	-1.03491	0.853623	0.236898	-1.44983			90.4	-0.652	1.2103	-1.25932	-0.0168089
90.45	-1.10806	0.853349	0.223822	-1.51444			90.45	-0.58979	1.26698	-1.28387	-0.0433215
90.5	-1.18441	0.850728	0.210861	-1.5725			90.5	-0.53291	1.32016	-1.31049	-0.0686098
90.55	-1.26302	0.845816	0.197859	-1.62297			90.55	-0.48146	1.36922	-1.33919	-0.0925617
90.6	-1.34292	0.838706	0.184613	-1.66481			90.6	-0.43543	1.41354	-1.36993	-0.115111
90.65	-1.42315	0.829529	0.170877	-1.69713			90.65	-0.3947	1.45256	-1.40267	-0.13623
90.7	-1.50275	0.818445	0.156388	-1.71908			90.7	-0.35902	1.48577	-1.4373	-0.15592
90.75	-1.58082	0.805641	0.140871	-1.72998			90.75	-0.32808	1.51269	-1.47371	-0.174204
90.8	-1.65652	0.791321	0.124067	-1.72928			90.8	-0.30148	1.53297	-1.51176	-0.191113
90.85	-1.72907	0.775706	0.105742	-1.71658			90.85	-0.27874	1.54628	-1.55125	-0.206681
90.9	-1.7978	0.759021	0.0857071	-1.69168			90.9	-0.25936	1.55244	-1.59198	-0.220931
90.95	-1.86211	0.7415	0.0638323	-1.65453			90.95	-0.24281	1.55132	-1.63371	-0.233872
91	-1.92156	0.723374	0.0400608	-1.6053			91	-0.22853	1.5429	-1.67616	-0.245489
91.05	-1.97577	0.704873	0.0144182	-1.54431			91.05	-0.21598	1.52729	-1.71904	-0.25574
91.1	-2.02453	0.686219	-0.0129799	-1.4721			91.1	-0.20467	1.50466	-1.76202	-0.264551
91.15	-2.06772	0.667631	-0.0419249	-1.38935			91.15	-0.1941	1.47532	-1.80476	-0.27182
91.2	-2.10534	0.649317	-0.0721155	-1.29691			91.2	-0.18386	1.43965	-1.8469	-0.277414
91.25	-2.13752	0.631477	-0.103162	-1.19578			91.25	-0.17358	1.39814	-1.88804	-0.281176
91.3	-2.16446	0.614304	-0.134595	-1.08705			91.3	-0.16296	1.35133	-1.92781	-0.282928
91.35	-2.18644	0.597981	-0.165877	-0.97193			91.35	-0.15176	1.29988	-1.96578	-0.282483
91.4	-2.20382	0.582682	-0.196417	-0.851692			91.4	-0.13982	1.24445	-2.00156	-0.279649
91.45	-2.21701	0.568575	-0.225589	-0.727645			91.45	-0.12703	1.18581	-2.03475	-0.274242
91.5	-2.22645	0.555817	-0.25275	-0.601112			91.5	-0.11335	1.12471	-2.06494	-0.266095
91.55	-2.23256	0.544557	-0.277262	-0.473404			91.55	-0.09877	1.06195	-2.09177	-0.25507
91.6	-2.2358	0.534936	-0.298509	-0.345791			91.6	-0.08334	0.998315	-2.11488	-0.24107
91.65	-2.23656	0.527082	-0.315921	-0.219483			91.65	-0.06711	0.9346	-2.13394	-0.224044
91.7	-2.23523	0.521109	-0.328989	-0.0956048			91.7	-0.05015	0.871566	-2.14866	-0.204003
91.75	-2.23211	0.517121	-0.337281	0.0248197			91.75	-0.03254	0.80994	-2.15877	-0.181021
91.8	-2.22747	0.515199	-0.340458	0.14088			91.8	-0.01432	0.750407	-2.16406	-0.155242
91.85	-2.22148	0.51541	-0.33828	0.251793			91.85	0.00447	0.693595	-2.16435	-0.126887
91.9	-2.21425	0.517794	-0.330616	0.356903			91.9	0.02384	0.640072	-2.15951	-0.0962516
91.95	-2.20584	0.522367	-0.317445	0.455691			91.95	0.04385	0.590333	-2.14945	-0.0637047
92	-2.19621	0.529117	-0.298855	0.547767			92	0.0646	0.544803	-2.13411	-0.0296875
92.05	-2.18528	0.538003	-0.275042	0.632869			92.05	0.08623	0.503826	-2.11349	0.00529429
92.1	-2.17291	0.548948	-0.246299	0.710853			92.1	0.10894	0.467668	-2.08762	0.0406775
92.15	-2.15894	0.561842	-0.213009	0.781683			92.15	0.13297	0.436512	-2.05654	0.0758518
92.2	-2.14317	0.576541	-0.175633	0.84542			92.2	0.1586	0.410462	-2.02034	0.110171
92.25	-2.12541	0.592862	-0.134697	0.902203			92.25	0.18612	0.389541	-1.97912	0.142968
92.3	-2.10548	0.61059	-0.0907754	0.952243			92.3	0.21586	0.37369	-1.93299	0.173564
92.35	-2.08321	0.629472	-0.0444797	0.995799			92.35	0.24813	0.362777	-1.88209	0.201288
92.4	-2.05849	0.649227	0.0035579	1.03317			92.4	0.28322	0.356595	-1.82657	0.225491
92.45	-2.03126	0.669541	0.0526987	1.06468			92.45	0.3214	0.354863	-1.76656	0.245558
92.5	-2.00151	0.690076	0.102311	1.09066			92.5	0.3629	0.357236	-1.70223	0.260925
92.55	-1.96931	0.710476	0.15178	1.11146			92.55	0.40787	0.363304	-1.63374	0.271092
92.6	-1.93481	0.730366	0.200525	1.12739			92.6	0.45641	0.372598	-1.56127	0.275634
92.65	-1.89822	0.749364	0.248	1.13878			92.65	0.50852	0.384597	-1.48501	0.274212
92.7	-1.85984	0.767085	0.293709	1.14592			92.7	0.56411	0.398733	-1.40517	0.266584
92.75	-1.82001	0.78315	0.33721	1.1491			92.75	0.62299	0.4144	-1.32199	0.25261
92.8	-1.77916	0.797189	0.37812	1.14857			92.8	0.68486	0.430959	-1.23572	0.232258
92.85	-1.73773	0.808855	0.416117	1.14457			92.85	0.74935	0.447752	-1.14667	0.205605
92.9	-1.69621	0.817823	0.450944	1.13733			92.9	0.81596	0.464105	-1.05518	0.172841
92.95	-1.6551	0.823805	0.482413	1.12705			92.95	0.88413	0.479348	-0.961644	0.134263
93	-1.61489	0.826552	0.510398	1.11394			93	0.95319	0.492819	-0.866484	0.0902738
93.05	-1.57608	0.82586	0.534841	1.0982			93.05	1.02243	0.503877	-0.770187	0.0413744
93.1	-1.5391	0.821576	0.555744	1.08002			93.1	1.09108	0.511918	-0.673286	-0.011844
93.15	-1.50436	0.813605	0.57317	1.05963			93.15	1.15833	0.516381	-0.576354	-0.0687105
93.2	-1.47221	0.801908	0.587241	1.03723			93.2	1.22339	0.516764	-0.480007	-0.128486
93.25	-1.44293	0.78651	0.598127	1.01308			93.25	1.28542	0.51263	-0.384889	-0.190378
93.3	-1.41673	0.767498	0.60605	0.987438			93.3	1.34367	0.503618	-0.291666	-0.253552
93.35	-1.39373	0.745023	0.61127	0.960577			93.35	1.39739	0.489448	-0.201012	-0.317151
93.4	-1.37399	0.719299	0.614085	0.932804			93.4	1.44591	0.469928	-0.113594	-0.380307
93.45	-1.35748	0.690602	0.614825	0.904444			93.45	1.48864	0.444956	-0.0300598	-0.442161
93.5	-1.34411	0.659267	0.613842	0.875841			93.5	1.5251	0.414524	0.0489819	-0.501875
93.55	-1.33371	0.625682	0.611506	0.847354			93.55	1.5549	0.378713	0.122974	-0.55865
93.6	-1.32606	0.590287	0.608196	0.819354			93.6	1.57779	0.33769	0.191429	-0.61174
93.65	-1.3209	0.553564	0.604297	0.792217			93.65	1.59363	0.291708	0.25394	-0.660464
93.7	-1.31793	0.516035	0.600191	0.766316			93.7	1.60242	0.241096	0.310198	-0.704217
93.75	-1.31681	0.478249	0.59625	0.742017			93.75	1.60429	0.186251	0.359998	-0.742484
93.8	-1.31721	0.440777	0.59283	0.719669			93.8	1.5995	0.127634	0.403249	-0.774842
93.85	-1.31877	0.4042	0.590266	0.699595			93.85	1.58843	0.0657536	0.43998	-0.800974
93.9	-1.32116	0.3691	0.588866	0.682089			93.9	1.57155	0.00116432	0.470336	-0.820665
93.95	-1.32405	0.336047	0.588904	0.667403			93.95	1.54948	-0.0655473	0.494583	-0.833809
94	-1.32714	0.30559	0.59062	0.655746			94	1.52288	-0.13377	0.5131	-0.840409
94.05	-1.33016	0.278241	0.594207	0.647274			94.05	1.4925	-0.202877	0.526369	-0.840569
94.1	-1.33287	0.254467	0.599819	0.642092			94.1	1.45914	-0.272233	0.534965	-0.834498
94.15	-1.33506	0.234672	0.607556	0.640243			94.15	1.42362	-0.341203	0.539542	-0.822496
94.2	-1.33657	0.219194	0.617472	0.641717			94.2	1.3868	-0.409156	0.540819	-0.804951
94.25	-1.33728	0.208285	0.629566	0.646442			94.25	1.34951	-0.475473	0.539558	-0.782326
94.3	-1.33712	0.202108	0.643787	0.654293			94.3	1.31257	-0.539554	0.536548	-0.755152
94.35	-1.33604	0.200728	0.660031	0.665091			94.35	1.27674	-0.600818	0.532585	-0.724013
94.4	-1.33405	0.204104	0.678145	0.678611			94.4	1.24274	-0.658712	0.528451	-0.689533
94.45	-1.33119	0.21209	0.697927	0.694586			94.45	1.2112	-0.712712	0.524898	-0.652366
94.5	-1.32753	0.224429	0.719133	0.712712			94.5	1.18268	-0.762331	0.522626	-0.613177
94.55	-1.32316	0.240761	0.741479	0.73266			94.55	1.15763	-0.807119	0.522269	-0.572635
94.6	-1.31824	0.260627	0.764647	0.754077			94.6	1.13638	-0.846671	0.52438	-0.531393
94.65	-1.31291	0.283478	0.788293	0.776597			94.65	1.11919	-0.880627	0.529418	-0.49008
94.7	-1.30734	0.308684	0.812056	0.799847			94.7	1.10617	-0.908682	0.537738	-0.449287
94.75	-1.30173	0.335553	0.835561	0.823453			94.75	1.09733	-0.930583	0.549581	-0.409556
94.8	-1.29626	0.363348	0.858432	0.847044			94.8	1.09257	-0.94614	0.565074	-0.37137
94.85	-1.29115	0.391302	0.8803	0.87026			94.85	1.09169	-0.955221	0.584223	-0.335145
94.9	-1.28658	0.418642	0.900809	0.892753			94.9	1.09437	-0.957766	0.606913	-0.301226
94.95	-1.28273	0.444608	0.919626	0.914191			94.95	1.10024	-0.953777	0.632917	-0.269879
95	-1.27978	0.468477	0.936451	0.934261			95	1.10884	-0.94333	0.661891	-0.241291
95.05	-1.27785	0.489581	0.951019	0.952666			95.05	1.11962	-0.926568	0.693392	-0.215568
95.1	-1.27707	0.507324	0.963107	0.969135			95.1	1.13203	-0.903706	0.726881	-0.19274
95.15	-1.2775	0.521204	0.972541	0.983413			95.15	1.14546	-0.875026	0.761733	-0.172762
95.2	-1.27916	0.530821	0.979196	0.99527			95.2	1.15928	-0.840875	0.797257	-0.155521
95.25	-1.28205	0.535892	0.982997	1.0045			95.25	1.17287	-0.801661	0.832703	-0.140845
95.3	-1.2861	0.536255	0.983923	1.01091			95.3	1.18562	-0.75785	0.867281	-0.128509
95.35	-1.29117	0.531875	0.982	1.01433			95.35	1.19694	-0.709955	0.900176	-0.118251
95.4	-1.2971	0.522839	0.977301	1.01464			95.4	1.20628	-0.658534	0.930565	-0.109779
95.45	-1.30366	0.509358	0.969942	1.01171			95.45	1.21314	-0.60418	0.957632	-0.102782
95.5	-1.31056	0.49175	0.960074	1.00545			95.5	1.21707	-0.547512	0.980588	-0.096946
95.55	-1.3175	0.470435	0.947879	0.995793			95.55	1.21771	-0.489165	0.998684	-0.0919624
95.6	-1.3241	0.445921	0.933564	0.982708			95.6	1.21475	-0.429781	1.01123	-0.087538
95.65	-1.32999	0.418783	0.917351	0.966185			95.65	1.20796	-0.37	1.01759	-0.0834049
95.7	-1.33476	0.389646	0.89947	0.946245			95.7	1.19718	-0.310448	1.01725	-0.0793271
95.75	-1.33799	0.359171	0.880154	0.92294			95.75	1.18234	-0.251728	1.00976	-0.075106
95.8	-1.33927	0.328028	0.85963	0.896352			95.8	1.16344	-0.19441	0.994779	-0.0705838
95.85	-1.3382	0.296882	0.838115	0.866592			95.85	1.14054	-0.139022	0.972091	-0.065644
95.9	-1.33442	0.266376	0.815808	0.8338			95.9	1.11379	-0.0860408	0.941592	-0.0602106
95.95	-1.3276	0.237108	0.792888	0.798146			95.95	1.08338	-0.0358839	0.903302	-0.0542448
96	-1.31746	0.209625	0.76951	0.759823			96	1.04958	0.0110967	0.857361	-0.0477402
96.05	-1.30378	0.184403	0.745805	0.719051			96.05	1.01268	0.0546213	0.804032	-0.0407168
96.1	-1.28643	0.161844	0.721876	0.676071			96.1	0.97302	0.0944868	0.743691	-0.0332132
96.15	-1.26531	0.142262	0.697802	0.631145			96.15	0.93099	0.13057	0.676823	-0.0252788
96.2	-1.24044	0.125888	0.673642	0.584551			96.2	0.88699	0.162831	0.604014	-0.0169662
96.25	-1.21191	0.112858	0.649433	0.536585			96.25	0.84144	0.191312	0.525935	-0.00832299
96.3	-1.17986	0.103223	0.6252	0.487557			96.3	0.79475	0.216136	0.443333	0.000615238
96.35	-1.14455	0.096949	0.600959	0.437788			96.35	0.74737	0.237506	0.357016	0.0098306
96.4	-1.10627	0.0939221	0.576726	0.387614			96.4	0.6997	0.255698	0.267838	0.0193277
96.45	-1.06539	0.093958	0.552519	0.33738			96.45	0.65216	0.271058	0.176682	0.0291364
96.5	-1.02232	0.0968099	0.528369	0.287447			96.5	0.60514	0.283992	0.0844453	0.0393136
96.55	-0.977519	0.102179	0.504325	0.238184			96.55	0.55899	0.294958	-0.00797373	0.0499423
96.6	-0.93146	0.109727	0.480456	0.189975			96.6	0.51405	0.304453	-0.0996921	0.0611296
96.65	-0.884638	0.119083	0.456864	0.143219			96.65	0.47061	0.313007	-0.189854	0.0730037
96.7	-0.837547	0.129861	0.433677	0.0983262			96.7	0.42894	0.321163	-0.277642	0.0857081
96.75	-0.790669	0.141664	0.411058	0.0557242			96.75	0.38926	0.32947	-0.362288	0.0993962
96.8	-0.744462	0.154102	0.389202	0.0158535			96.8	0.35175	0.338464	-0.44308	0.114225
96.85	-0.699354	0.166793	0.368332	-0.0208324			96.85	0.31656	0.348659	-0.519367	0.130346
96.9	-0.655732	0.179379	0.348695	-0.0538691			96.9	0.2838	0.36053	-0.590567	0.1479
96.95	-0.613936	0.19153	0.330558	-0.0827853			96.95	0.25352	0.374498	-0.656168	0.16701
97	-0.574258	0.202949	0.314196	-0.107107			97	0.22579	0.390925	-0.715727	0.187772
97.05	-0.536937	0.21338	0.299884	-0.126366			97.05	0.2006	0.410095	-0.768875	0.210249
97.1	-0.502162	0.22261	0.287883	-0.140103			97.1	0.17796	0.432212	-0.815313	0.234468
97.15	-0.470072	0.230472	0.278431	-0.147883			97.15	0.15782	0.457388	-0.854814	0.260413
97.2	-0.440764	0.236843	0.271729	-0.149303			97.2	0.14017	0.485641	-0.887219	0.288022
97.25	-0.414294	0.241653	0.267929	-0.144003			97.25	0.12495	0.516889	-0.912437	0.317185
97.3	-0.390687	0.244874	0.267123	-0.131678			97.3	0.11212	0.550958	-0.930445	0.347742
97.35	-0.369942	0.246526	0.269334	-0.112095			97.35	0.10164	0.587576	-0.941285	0.379483
97.4	-0.352038	0.246675	0.274507	-0.0851008			97.4	0.09348	0.626389	-0.945066	0.412149
97.45	-0.336943	0.245424	0.282504	-0.0506371			97.45	0.08762	0.666959	-0.941958	0.445436
97.5	-0.32462	0.242918	0.293105	-0.00874987			97.5	0.08404	0.708784	-0.9322	0.478996
97.55	-0.315026	0.239335	0.306003	0.0404008			97.55	0.08274	0.751308	-0.91609	0.512443
97.6	-0.308124	0.234884	0.320814	0.0965339			97.6	0.08374	0.793937	-0.89399	0.545359
97.65	-0.303879	0.229802	0.337081	0.159243			97.65	0.08704	0.836053	-0.866324	0.577302
97.7	-0.302262	0.224348	0.354284	0.227995			97.7	0.09266	0.877038	-0.83357	0.607812
97.75	-0.303246	0.218798	0.371854	0.302133			97.75	0.10061	0.916285	-0.796264	0.636422
97.8	-0.306809	0.213441	0.389189	0.380881			97.8	0.1109	0.953222	-0.754989	0.662663
97.85	-0.312926	0.208571	0.40567	0.463353			97.85	0.12352	0.987322	-0.710373	0.686082
97.9	-0.321569	0.204484	0.420679	0.548565			97.9	0.13841	1.01813	-0.663078	0.706245
97.95	-0.332703	0.201472	0.433618	0.635455			97.95	0.15553	1.04526	-0.613796	0.722751
98	-0.34628	0.199814	0.443927	0.722894			98	0.17476	1.06841	-0.563234	0.735244
98.05	-0.362237	0.199769	0.451102	0.809715			98.05	0.19596	1.08741	-0.512108	0.743417
98.1	-0.380492	0.201576	0.454712	0.894729			98.1	0.21895	1.10215	-0.46113	0.747027
98.15	-0.400943	0.20544	0.45441	0.976752			98.15	0.24349	1.11264	-0.410996	0.745899
98.2	-0.423465	0.211532	0.449946	1.05463			98.2	0.2693	1.119	-0.362375	0.739936
98.25	-0.447911	0.219982	0.441173	1.12726			98.25	0.29606	1.12144	-0.315897	0.729119
98.3	-0.474113	0.230871	0.428056	1.1936			98.3	0.32341	1.12027	-0.272145	0.713516
98.35	-0.501885	0.244236	0.410665	1.25273			98.35	0.35096	1.11585	-0.231643	0.69328
98.4	-0.531022	0.260058	0.389179	1.30382			98.4	0.37829	1.10864	-0.194849	0.668649
98.45	-0.561307	0.278267	0.363876	1.34617			98.45	0.40495	1.09911	-0.162147	0.639947
98.5	-0.592515	0.298743	0.335125	1.37922			98.5	0.43053	1.08781	-0.133844	0.607572
98.55	-0.624415	0.321314	0.30337	1.40257			98.55	0.45457	1.07525	-0.110165	0.571998
98.6	-0.656777	0.345759	0.269121	1.41596			98.6	0.47667	1.06197	-0.0912513	0.533765
98.65	-0.689372	0.371817	0.23293	1.4193			98.65	0.49643	1.04848	-0.0771629	0.493467
98.7	-0.721978	0.39919	0.195378	1.41264			98.7	0.51352	1.03527	-0.0678779	0.451743
98.75	-0.754381	0.427549	0.157055	1.39618			98.75	0.52765	1.02274	-0.0632977	0.40927
98.8	-0.786376	0.456543	0.118542	1.37027			98.8	0.53856	1.01128	-0.0632519	0.366744
98.85	-0.817765	0.485806	0.0803924	1.3354			98.85	0.54611	1.00116	-0.0675046	0.324874
98.9	-0.848361	0.514969	0.0431176	1.29216			98.9	0.55019	0.992604	-0.0757625	0.284365
98.95	-0.87798	0.543664	0.00717384	1.24128			98.95	0.55079	0.985743	-0.0876836	0.24591
99	-0.906441	0.571533	-0.0270494	1.18356			99	0.54795	0.980632	-0.102887	0.210172
99.05	-0.933562	0.598237	-0.0592363	1.11989			99.05	0.54181	0.977246	-0.120962	0.177781
99.1	-0.959155	0.623465	-0.0891494	1.05123			99.1	0.53256	0.975489	-0.14148	0.149316
99.15	-0.983023	0.64693	-0.11663	0.97858			99.15	0.52047	0.975203	-0.164006	0.125297
99.2	-1.00496	0.668386	-0.141597	0.902982			99.2	0.50586	0.976176	-0.188106	0.106179
99.25	-1.02473	0.687619	-0.164038	0.825498			99.25	0.4891	0.978152	-0.213361	0.0923442
99.3	-1.04209	0.704454	-0.184007	0.747191			99.3	0.47061	0.980849	-0.239373	0.0840924
99.35	-1.05678	0.718756	-0.201607	0.669118			99.35	0.45081	0.983968	-0.265777	0.0816389
99.4	-1.06852	0.730424	-0.216982	0.592311			99.4	0.43017	0.98721	-0.292246	0.0851104
99.45	-1.07701	0.739391	-0.230304	0.517766			99.45	0.40914	0.990285	-0.318501	0.094542
99.5	-1.08195	0.74562	-0.241755	0.44643			99.5	0.38818	0.992925	-0.344309	0.109877
99.55	-1.08302	0.7491	-0.251519	0.379188			99.55	0.36771	0.994897	-0.369493	0.130965
99.6	-1.07992	0.749837	-0.259766	0.316854			99.6	0.34816	0.996008	-0.39393	0.157567
99.65	-1.07236	0.747856	-0.266644	0.260158			99.65	0.32988	0.996115	-0.41755	0.189353
99.7	-1.06007	0.743191	-0.272268	0.209738			99.7	0.3132	0.995128	-0.440335	0.225911
99.75	-1.04282	0.735883	-0.276715	0.16613			99.75	0.29839	0.99301	-0.462312	0.266748
99.8	-1.02043	0.725977	-0.280018	0.129767			99.8	0.28568	0.989783	-0.483552	0.311295
[truncated: 78,004 more rows]
