# Supplementary material for: Synaptotagmin-11 facilitates assembly of a presynaptic signaling complex in post-Golgi cargo vesicles
Source: EMBO Rep. 2024 May 2;25(6):10. doi: 10.1038/s44319-024-00147-0 (PMC11169412; doi:10.1038/s44319-024-00147-0)
Supplement: Supplementary file 9 — Source data Fig. 6 [file 44319_2024_147_MOESM9_ESM.zip › EMBOR-2023-58002V2_SourceDataForFigure6/6B/Numerical data 6B.xlsx]

## Sheet: README
Figure 6B Cunulative Probability
Inter-event intervals (ms) recorded in Syt11+/+ and Syt11-/- neurons used for the cumulative probability plot
(recordings were terminated when cell/seal showed signs of instability)
	Syt11+/+	Syt11-/-
control	n = 10	n = 11
ω-cono	n = 10	n = 11
ω-cono + ω-aga	n = 9	n =10
ω-cono + ω-aga + TTX	n = 9	n = 9

## Sheet: Figure 6B Cumulative Probabilit
Inter-event-intervals (ms)
	Syt11+/+						Syt11-/-
	control	ω-cono	ω-cono + ω-aga	ω-cono + ω-aga + TTX			control	ω-cono	ω-cono + ω-aga	ω-cono + ω-aga + TTX
	268.95	3859.15	825.95	610.3			28.7	19.35	17.9	1041.6
	167.6	89.55	640.3	3532			45.6	16.6	37.2	1290.65
	62.2	1629.05	3668.35	5420.25			41.7	91.75	25.85	2079
	224.05	4478.9	215.35	1526.45			17.8	44.5	58.55	481.85
	438.65	286.1	125	7765.45			20.85	34.1	24.6	861.45
	298.9	1593.85	205.25	1524.8			37.5	74.7	61.1	5640.3
	254.5	593.15	4609.6	487.95			21.85	128.15	81	452.55
	33.2	2797.45	3008.85	155.4			36.9	59.2	74.9	239.7
	107.45	1779.8	2108	1489.3			8.65	131.4	22.15	946.75
	50.4	901.7	1667.95	414.75			20.9	24.2	44.85	1613
	183.2	1817.2	1864.7	1707.15			16.35	134.65	86.3	694.65
	31.35	3542.55	56.85	8665.9			34.8	39.6	31.25	1226
	149.55	346.6	2220.25	3517.8			83.05	45.1	26	431.45
	70.45	825.95	898.7	7265.7			37.3	117.95	66.95	445.1
	14.05	2402.15	3201.4	3689.05			20.3	135.75	20.45	1533.75
	55.9	827.35	259.1	2932.3			19.45	82.35	56.2	233.8
	197.05	260.15	136.15	1824.2			27.7	48.7	106.35	2967.65
	39.55	602.85	6441.1	396.95			17.65	123.95	16.4	150.15
	216.55	429.35	530.3	7007.1			16.35	80.35	14.5	1288.85
	175.45	2122.15	120.35	1288.85			29.95	87.2	44.3	48.15
	91.05	113.95	847.15	2025.25			50.25	183.95	27.9	2365.6
	601.85	2109.15	890.8	2417.35			44.95	39.15	20.35	1142.7
	36.5	91.1	1275.15	1721.8			80.15	42.05	13.8	815.75
	337.9	184.4	391.5	5014.25			32.9	82.2	28.3	1242.95
	4132.55	349.35	2364.55	19921			22.5	54.4	57.45	35.45
	28.75	38.2	2034.2	8956.4			44.35	17.1	14.35	419
	56.25	150.55	4375.55	5364.9			65.5	28.7	27.1	784.7
	53.4	209	2399.4	3224.55			15.85	36.45	33.3	529.2
	125.25	50.2	926.55	1596.85			13.15	17.05	81.3	193.6
	35.45	130.05	3813.2	4102.9			36.25	92.8	37.1	984.85
	130.4	57.05	591.4	6645.6			22.25	43.65	53.4	4635.9
	358.5	173.65	3240.7	4865.95			92.4	227.9	12.75	514.95
	69.2	241.75	776.3	2732.35			29.8	80.35	115.25	1331.8
	101.05	273	1360.4	2404.6			30.8	67.8	46	644.45
	123.05	485.25	5570.4	5727.4			13.8	79	21.25	934.8
	46.95	624.65	43.25	4475.6			47.9	139.6	17.9	137.75
	189.6	120.55	3131.05	2284.2			38.9	8.45	45.9	424.3
	127.35	256.25	1851.2	823.2			20.4	83.2	193.6	285.9
	82.8	51.3	2714.55	1708.7			24.65	151.4	32.75	196.2
	331.75	25.8	4465.95	759.2			50.45	215.1	72.4	145.15
	194.8	107.5	1430.9	4500.75			19.15	19.8	58.75	939.1
	54.75	276.35	1624.25	4965.15			113.65	127.45	164	488.15
	109.7	215.2	768.5	841.45			11.1	163.7	39.45	294.5
	87.85	656.15	6201.65	2086.05			24.25	53.35	38.55	105.85
	47.25	544.3	781.1	785.05			17.3	22.5	18.65	195.95
	253.5	238.7	1326.1	790.55			79.5	57.95	85.2	82.35
	65.3	32.6	493.25	2119.7			26.95	19.55	32.65	547
	18.45	262.35	2908.7	440.1			21.25	468.6	241.15	987.4
	135.2	1609.45	1525.4	5809.7			19.9	132.75	36.95	1837.65
	20.8	189.85	3834.6	1321.55			110.65	238.9	12.85	1934.3
	123.2	180.4	3706.15	3741.45			21	76.85	58.2	607.65
	57.6	55.15	1077.85	4848.35			59.1	39.4	14.35	566.8
	59.15	305	3616.65	1883.25			20.5	352.2	27	686.8
	46.95	578.7	257.05	2333.55			1653.25	28.55	120.1	1126.6
	59.1	183.15	346.2	3250.05			13.6	157.7	60.2	1005.25
	24.4	283.85	386.45	430			8.25	99.1	42.3	2007
	169.6	1330.8	540.1	5021.85			110.55	106.55	12.25	1724.85
	50.65	931.65	1129	86.55			20.3	151.5	42.35	809.65
	86.85	274.65	179.05	4879.1			53.35	86.3	17.75	3152.85
	176.75	68.25	977.25	1136.5			15.55	396.15	33.3	139.05
	187.4	156.5	2270.6	61.45			102.2	44.95	31.65	1584.4
	28.8	467.3	547.5	435.9			21.45	27.45	17.9	1656.4
	31.55	428.15	58.75	6858.3			57.5	146	72.1	692.85
	290	615.6	4186.85	691.8			37.8	58.25	51.9	1115.7
	272.3	2492.7	171.85	3065.05			31.95	56.3	42.15	924.1
	169.6	1217.05	2390.8	621.8			101.5	46	35.8	1331.3
	124.25	415.75	275.05	5443.8			32	237.8	15.1	225.35
	90.2	1166.55	1462.6	2642.1			69.2	215.1	19.85	699.25
	57.65	1303.55	1037.4	3989.65			20.9	34.65	104.85	1861.55
	75.6	355	749.25	159.85			39.6	18.1	61.35	5739.55
	146	1806.15	1370.65	823.25			84.5	274.25	14.05	1590.7
	131.4	625.35	1093.9	1585.6			121.3	30.95	74.5	1880.55
	164.15	876	4180	1890.75			18.25	67.55	45.9	384.1
	106.95	67.5	4192.75	6253.7			46.15	137.4	100	2868.05
	77.3	876.45	6937.95	1341.25			22.1	178	50.25	90.15
	152.35	3274.45	197.85				21.2	105.05	142.1	2257.1
	39.15	727.15	4630.85	646.5			81.9	88.7	31.15	812.8
	93.5	791.85	11685.7	533.8			18.75	105.6	14.3	1315.65
	223.4	1420.8	2064.7	1225.9			15.9	53.6	50.75	1095.4
	60	2154.5	435.65	2010.25			33.05	89.05	16.6	4628.6
	71.35	3188.4	1677.9	225.4			74.35	82.9	35.2	1562.05
	105.4	412.3	3308.9	1163.4			52.6	218.6	45.05	420.65
	28.6	411.75	665.15	56.1			81.6	28.2	37.8	509.4
	32.65	504.5	4275.75	133.7			16.1	119.45	99.75	1087.45
	107.9	435.15	2942.65	298.25			37.05	241.35	103.3	714.4
	32.2	4508.35	1569.3	3672.7			22	28	152.4	1145.6
	131	1113.4	534.75	5103.65			88.6	59.55	129.5	4140.45
	81.95	119.9	3071.35	2264.75			52.7	66.2	59.6	1231.45
	126.25	240.95	3419.1	3642.25			71.8	422.9	17.25	4204
	281.5	996.25	8384.85	2300.15			53.05	106.85	45.2	1992.7
	314.55	3154.2	1472.3	1781.95			21.75	17.05	19.05	1362.25
	353.65	2074.05	1820.6	65.95			34.75	75.45	76.1	216.45
	83.15	61.05	4579.5	777.5			15.85	97.55	59.45	554.8
	24.4	65.3	87.6	157.45			37.15	185.15	15.3	1142.85
	63.25	52.95	2539.7	581.15			25.8	38.7	28.45	907.4
	32	55.05	6049.65	1576.7			40.55	55.2	66.05	661.8
	287.85	43.6	1004.2	2976.45			20.05	136.6	40.8	954.3
	477.4	168.55	4993.75	288.8			25.45	21.75	35.4	1001.8
	312.9	36.45	739.05	400.85			26.15	39.4	38.65	470.5
	172.7	187.05	429.4	1564.6			45.35	108.6	29.95	674.4
	52.25	87.65	2207.85	1405.9			34.3	196.3	22.05	685.1
	135.35	104.8	1647.05	2381.95			12.55	45.25	79.25	1289.55
	169.05	72.35	974.9	1505.55			50.65	31.05	30.6	610.45
	377.9	43.55	2606.45	162.45			40.65	328.95	83.25	106.15
	4392.4	257.5	89.9	276.2			78.4	56.7	212.5	723.85
	41.9	47.6	839.65	669.3			9.65	50.2	70.95	2871.85
	54.9	397.7	2788.35	1324.95			19.6	20.3	28.4	789.05
	122.35	60.7	360.35	418.25			23.3	125.9	25.9	4106.5
	84.95	83.95	4029.25	2553.5			19.25	57.85	100.3	153.05
	138.3	138.85	55.2	48.8			120.1	203.7	70.9	599.95
	178.9	68.45	81.15	501.85			116.8	162.85	22.7	5674.3
	34.85	168.2	45.5	577.85			14.55	40.05	37.8	801.05
	95.5	778.15	165.05	184.6			19.25	16.25	54.7	3027.65
	40.7	270.6	748.85	1534.65			35.05	76.05	160.3	3939.9
	27.75	39.7	182.35	1528.05			1681.65	24.3	17.8	1489.6
	91	234.1	220.15	1954.9			39.75	143	72.05	26.75
	67.35	534.85	327.1	233.95			8.6	71.35	22.75	647.25
	21.8	29.85	1245.95	1218.95			77.95	85	29.35	2498.65
	254	153.45	249.3	639.9			46.3	28.7	138.2	54.25
	98.5	512.45	1033.5	651.85			29.55	116.85	68.55	2245.65
	57.4	266.75	1335.65	2271.75			22.25	187.1	100.9	156.55
	91.05	115.65	1655.15	674.4			61.05	32.25	65.8	1092.1
	37.5	584.05	2006.6	297.05			25.5	53.55	117.7	933.7
	80.1	558.1	2243	67.55			27.5	77.6	40.85	1967
	358	108.45		767.75			8.8	49.65	108.45	945.35
	31.75	412.35	156.15	3656.2			34.45	137.4	22.95	505.8
	85.35	739.15	1133.6	327.85			13.45	34.8	61.85	914.8
	31.9	130.9	424.4	3366.7			91	214.1	77.95	2937.25
	92.6	1101.9	428.65	110.8			10	36.9	76.8	1437.2
	99.35	1014.7	118.8	1924.65			16.1	54	15.35	668
	24.2	953.15	190.95	769.3			20.4	40.4	17.2	1873.5
	34.15	277.3	139.85	1600.8			54.4	62.1	16.9	2792.8
	175.55	382.6	273.05	214.1			36.8	27.4	35.15	271.2
	109.45	829.75	583.1	1035.85			38.65	72.95	20.05	2498.85
	343.8	213.9	790.55	745.75			20.8	182	49.25	195.25
	45.9	1426.35	34				24.2	122.45	134.95	599.35
	108.75	628.55	774.4	259.6			38.65	146.05	59.6	4544.05
	83.5	884.85	68.25	249			77.9	108.95	22.1	2963.8
	153.95	484.7	231.35	279.45			112.45	44.85	119.25	587.95
	145.8	1434.35	283.15	92.5			20.15	89	22.65	418.15
	40.45	439	563.8	651.4			155.15	30.9	80.65	2103.15
	280.8	285.85	339.15	28.4			44.35	30.75	90.45	283.15
	119.75	1724.7	307.25	110.55			38.4	145.1	44.15	2651.7
	38.55	916.2	59.8	191.7			55.8	41.65	73.5	715
	156.95	347.45	514.95	214.5			12.35	82.15	56.35	86.6
	177.25	883.05	462.05	75.55			11.85	81.2	50.6	1017.4
	138.05	2799.7	238.75	618.1			50.35	35.05	31.15	63.65
	110.45	701.55	415.2	458.2			50.45	185.95	115.8	1426.8
	168.05	124	116.05	962.25			20.3	60.5	37.55	51.5
	76.55	79.3	1336.1	171.9			14.45	99.9	30	576.15
	111.35	623.55	179.8	568.35			11.6	60.25	35.6	426.55
	281.1	588.3	169.9	82.65			85.1	48.15	145.15	169.65
	362.45	1561.6	696.9	502.75			33.1	18.15	106.9	1701.55
	58.2	347.9	25	1177			71.35	51.55	58.05	1232.5
	52	380.2	357.75	62.9			27	62.6	24.8	1101.25
	343.15	1615.45	845.05	1234.8			8.9	26.85	118.9	1190.55
	26.7	337.35	1055.3	1253.4			66.3	98.5	61	1390.65
	102.25	703.2	155.25	124.4			20.25	50.85	51	289.85
	35	2098.35	612.7	180.35			33.55	129.4	32.6	244.5
	78.8	63.7	202.25	197.95			63.45	246.35	35.95	1173.45
	104.1	69.45	854.2	49.7			11.1	30.45	68.45	2127.5
	161.05	204.05	542.2	169.35			42.45	18.55	32.8	790.6
	141.2	57.25	679.95	49.65			60.65	36.7	132.55	2022.3
	74.55	152.2	148.7	113.4			69.75	97.75	85.15	184.05
	89.5	240.1	1023.95	520			1623.4	117.2	37.65	3877.95
	159.7	45.65	160.05	353.15			31.25	16.95	34.1	813.6
	222.85	188.2	2712.45	195.55			70.75	29.95	16.25	1625.2
	69.55	247.8	975.85	79.15			37.6	243.85	40.7	438.3
	100.8	109.55	501.4	255.35			23.35	43.3	56.95	129.15
	52.05	615.05	596.95	295.05			128.9	96.15	51.4	539.3
	96	178.7	460.45	98.25			83.65	119	167.35	4629
	55.3	487.3	1660.15	48.35			240.9	108.1	69.35	1324.4
	155.7	182.55	621.45	696.45			16.85	49.7	34.2	3002.15
	32.1	101.35	7352.85	265.1			58.75	41.75	22.7	1194.25
	467.8	33.65	328.6	29.5			25.95	123.85	52.3	1352.55
	55	144.4	22.95	42.1			17.05	174.35	140.45	3500.8
	98.4	362.25	150.2	346.3			29.1	30.2	122.95	1298.3
	171.65	232.7	69.5	57.55			82.5	112.65	45.95	734.7
	261.9	1776.9	28.75	180.8			16.05	101.1	78.85	1574.55
	43.35	159.85	114.1	281.95			63.35	78.3	21.35	1122.1
	310.15	37.5	70.95	181.2			190.3	39.95	18.3	6797.3
	272.85	62.75	263.25	54.4			15.7	136.7	15.3	1107.9
	336	828.35	259.95	105.2			33.2	35.75	234.65	340.6
	101.25	979.35	36.9	130.45			29.15	32.85	57.25	1580.7
	129.85	775.3	35.8	148.35			28.25	47.5	36.35	418.1
	198.75	370.6	68.35	573.4			51.35	60.8	20.3	1510.5
	376.35	26.9	58.05	106.1			97.2	97	220.15	4030.3
	76	447.2	290.9	319.2			62.45	2130	190.8	224.55
	88.25	308.6	159.15	352.9			13.45	43.45	44	393.35
	279.1	2302.05	189.85	676.65			31.95	23.5	18.6	292.55
	286.75	462	29.05	133.1			33.8	63.2	26.5	1049.25
	31.3	496.4	90.4	360.4			54.3	19.25	65.9	335.9
	381.25	55.5	409.1	221.75			62.95	35.35	21.95	2742.8
	129.45	294.8	280.8	426.45			33.35	106.45	62.5	1181
	22.35	1541.8	65.05	129.35			33.85	119.35	55.95	6468.6
	51.75	116.8	45.5	529.5			45.15	34.35	93.15	3418.65
	96.45	215.4	534.95	332.35			12.2	40.1	55.1	1666.65
	32.7	935.3	208.25	79.75			42.2	18.4	29.6	2577.95
	127.3	606.6	332.25	226.2			15.1	35.8	54.75	1536.15
	22.5	1211.7	3570.85	122.4			25.8	123.4	181.15	314.9
	148.3	1972.9	190	324.15			61	44.75	78.05	4056.3
	73.4	369.75	153.2	20.95			9.6	20.45	15.8	82.9
	25.4	485.1	67.55	156.05			17.35	90.4	60.3	832.6
	425	303.35	156.7	569.55			61.15	131.7	132.7
	428.45	1880.15	350.6	591			17.8	58.05	40.1	185.15
	56	671.1	375.75	72.4			60.35	178.15	151.8	90.5
	170.05	2544.85	764.2	81.5			10.9	43.5	28.45	170.45
	151.1	481.95	210.8	135.25			61.85	50.1	168.55	3291.75
	300.6	581.15	88.8	26.9			53.3	20.95	22.9	293.45
	87.9	3708.8	188	260.35			39.4	132.85	18.6	403.5
	117.85	256.95	130.35	385.8			27	26	50.8	87.35
	101.75	2942.45	633.05	297.15			19.4	111.75	260.1	1714.1
	255	291.8	797.95	25.1			13.5	66.75	170.25	528.9
	599.8	110.45	101.15	991.45			22.85	71.75	97.35	850.6
	118.35	2693.6	230.8	230.1			17.5	36.7	47.85	132.65
	66.45	2429.7	61.9	32.2			51.65	14.95	77.6	866.4
	45.05	569.4	499.45	239.6			24.95	53.4	34.9	59.65
	210.8	3511.1	1328.9	96.25			1581	48.85	60.15	1096.95
	166.05	156.9	210.1	527.6			45.6	164.6	33.55	705.65
	329.2	2335.4	692.2	79.8			47.25	43.7	38	196.8
	94.05	301.45	248.7	68.3			43.75	203.6	27.9	97.55
	152.3	401.15	277.15	454.4			39.65	62.1	171.5	75.35
	691.65	194.6	101.95	297.25			135.85	17	30.5	445.8
	36.15	1196.15	318.45	266.7			79.35	33.55	61.2	930.7
	246	2136.75	198.55	37.95			41.5	44.25	232.2	398.9
	594.75	462.85	832	64.85			66.25	46	50.2	989.9
	44.5	4190.4	54.55	200.25			17.7	22.1	123.7	526.5
	210.15	4195.15	19.4	169.15			10.65	141.8	38.85	273.65
	215.9	4845.55	3245.55	240.5			48.75	121.3	48.5	3538
	463.5	2662.6	295.35	153.25			10.5	66.9	50.25	63.65
	320.05	161	501.55	21.4			64.65	76.4	60.85	821.6
	36.65	33.4	185	191.55			20.9	16.8	30.2	615.1
	182.95	3427.9	1117.7	327.25			77.55	44.4	133.8	1327.25
	436.85	1044.4	445.1	79.5			21	41.15	74.75	407.65
	99.4	685.55	335.2	312.85			11.85	91.5	87.15	520.75
	843	1678.3	201.95	166.85			46.5	24.45	37	421.65
	96.25	752.7	374.6	238			57.5	107.9	127.2	1288.15
	416.1	592.5	415.35	238.45			69.7	75.8	43.7	724.05
	141.55	1305.6	167.8	199.05			22.2	42.9	178.45	568.95
	318.3	388.9	195.4	42.3			48.2	57.05	62.35	1301.65
	73.15	813.1	286	251.8			21.9	26.4	19.35	1599.5
	59.95	2090.55	950	323.3			22.9	36.6	41.3	1460.2
	208.95	3207.4	1146.7	97.85			77.75	167.85	80.1	1095.25
	600.95	47.25	814.45	516.5			36.5	76.9	77.15	664.5
	4143.8	229.25	36.9	175.95			25.3	59.35	70.4	380.55
	74.15	37.15	139	80.7			41.45	37	60.4	117.6
	53.35	85.6	2571.6	332.65			21.85	123.55	39.2	29.8
	50.75	77.85	28.6	322.35			8.4	21.2	100.85	876.35
	147.7	75.85	68.45	942.2			40	144.5	47	43.7
	33.9	90.95	676.8	421.4			13.3	98.3	15.4	1372.1
	172.4	126.4	41.35	161.05			19.05	104.05	162.45	1947.05
	186.55	91.3	259.5	50.6			35.75	39.95	49.4	366.1
	59.85	120.4	479.55	293.75			10.9	21.3	260.5	133.75
	132.55	39.55	504.9	76.25			47.3	182.15	269.55	561.2
	101.4	33.6	440.35	327.8			66.8	78.05	45.65	514.8
	109.5	56	1230	20.7			11.7	85.65	26.5	997.2
	24.1	104.6	1688.35	386.9			16.7	42.3	71.7	432.85
	214.55	371.5	346.9	1016.6			28.75	63.7	177.55	192
	36.55	235.1	1728.05	49.1			18.05	282.65	47.5	44.55
	91.1	402.1	131.2	315.5			39.1	39.25	91.5	927.75
	20.4	749	3366.5	182.4			38.75	23.85	285.15	797.8
	222.75	392.5	901.25	54.6			13.1	27.55	76.1	405.8
	33.45	26	858.95	427.85			20.8	26.7	216.65	33
	154.15	105.85	235.55	1129.8			35.1	77.2	76.65	1523.3
	247.25	620.4	2274.7	634.85			92.85	56	17.75	563.25
	90.5	71.5	1652.25	59.15			27.95	109.6	255.6	369.25
	170.25	32.45	282.55	229.55			14.15	56.15	27.9	821.3
	123.3	811.25	415.45	165.5			9.85	51.9	15.35	1115.8
	179.9	229.25	881.6	733.5			41.3	91.2	91.1	457.5
	70	105.15	515.85	62.35			20	127.3	17.55	732.25
	16.05	246.6	346.1	426.45			135.4	47.5	21.05	314.35
	158.5	648.55	4957.8	258.65			18.9	31.5	23.65	2357.6
	26.45	139.8	100.55	247.05			33.7	130.75	67.5	193.7
	132.5	104.25	243.05	63.8			28.85	16.25	180.65	1187.05
	25.05	205.2	61.7	303.2			87.9	229.8	93.6	3883.25
	32.2	918.65	458.45	157.2			63.55	80.7	112.7	2992.05
	333.85	251.05	29.7	138.25			44.4	16.85	51.35	183.4
	126.1	81.4	238.95	725.35			17.8	17.3	83.6	856.1
	80.6	715.75	62.95	74.6			63.45	23.5	58.55	1053.5
	46	468.45	99.65	301.8			114.4	199.4	148.15	1340.65
	46.3	34.6	202.4	109.05			98.25	16.1	17.85	3000.7
	35.15	102.45	41.8	406.25			58.45	33.9	44.25	1525.5
	67.85	399.3	220	45.75			28.95	101.4	43.35	756.2
	29.15	207.6	352.25	148.45			8.3	219.6	136.25	746.15
	643.35	451.4	340.3	689.4			32.6	165.7	40.45	1477.35
	80.55	1234.4	223.75	98.2			11.25	38.75	22.8	448.15
	97.2	36.15	162.75	119			18.75	23.25	24.55	1836.4
	30.8	175.55	336.5	320.3			15.95	25.25	43.75	167.15
	73.9	3864.05	23.4	32.95			1646.7	41	112.95	186.8
	135.85	43.05	145.35	300.2			13.2	72.45	63.5	704.6
	55.5	45.1	158.05	66.95			10.9	110.85	34.85	286.45
	40.75	60.2	42.5	44.85			52.1	126.55	90.9	513.1
	23.15	100.95	23	158.8			52.15	157.25	420.15	101.85
	98.6	133.1	93.4	62.55			20.95	29.7	30.5	435.95
	27.4	49.7	94.9	247.4			57.45	127.5	90.25	521.3
	86.55	27.2	180.5	654.95			14.15	19.7	33.35	530.6
	323.7	34	147.9	195.3			64.2	323.2	45.95	2024.6
	186.2	133.25	20.4	58.35			18.35	42	54	4338.55
	113	36.2	48.6	360.1			10.95	55.15	147.45	765.25
	109.15	358.4	115.3	215.2			170.95	19.2	162.8	1993.3
	43.2	136.7	1080.45	537.2			24.05	121.8	30.7	319.05
	39.85	28.45	517.8	67.15			19.95	16.55	130.55	20.35
	64.3	74.7	31.25	334.75			14.65	97.85	159.05	2662.45
	156.75	192.15	70.05	83.65			31.9	80.3	63.7	141.15
	107.9	115.75	265.5	86.8			19.8	138.55	214.25	1164.55
	81.75	97.7	258.85	491.15			27.75	178	44.9	499.25
	92	317.4	226.8	238.8			11.85	20.5	137.75	5220.5
	12.2	38.45	332.6	310.5			40.3	126	424.25	2782.4
	141.9	210.15	372.45	272.75			40.8	27.9	27.1	165.5
	131.05	540.85	1026.95	455.65			47.15	81.95	17	3918.4
	56.9	401	762.35	131.2			63.15	33.95	56.6	1129.1
	122.15	215.9	431.15	335.5			53.95	61.35	58.55	1056.9
	83.85	35	576.55	968.35			16.35	93.2	14.15	81.95
	14.3	288.3	316.05	97.45			54.5	30.7	95.4	5091.45
	130.35	47.1	465.85	101.9			40.85	65.55	61.65	319.95
	78.1	311.75	442.6	408.3			27.35	63.65	25.85	170.2
	108.55	56.3	107.05	30.15			22.5	31.05	17.95	338.35
	65.5	410.4	251.9	193.4			28.75	22.65	227.55	211.65
	150.45	1204.5	369.85	48.8			44.4	30.45	21.7	1069.8
	80.35	144.4	314.25	22.65			98.7	17.95	43.5	1844.7
	225.45	27.65	369.55	284.8			52.5	30.65	48.4	1563.35
	80.15	38.35	176	149.75			34.75	65.5	99.3	5621.95
	230.55	221.75	189.65	338.35			37.65	79.7	59.6	434.6
	767	201.7	426.4	148.45			25.65	22.5	273.1	2751.25
	77.7	33.25	133.65	66.6			19.95	59	256.05	669.85
	375.15	73.2	3231.7	522.05			53	31.25	43.9	209.55
	62.95	69	194.25	1043.5			8.55	93.4	53.4	2337.25
	544.05	108.1	578.35	61			18.95	24	14.65	977.3
	92.75	502.65	283.5	747.1			63.4	26.3	83.4	455.3
	235.05	73.3	2110.15	900.25			50.95	26.85	58.1	482.5
	248.05	345.3	188.8	33.4			78.85	27.3	50.1	1132.65
	60.05	639.65	73.15	225.95			18.45	19.7	101	1545.85
	116.7	93.5	140.7	423.9			12.9	44.45	23.3	4619.9
	199.7	708.9	1710.1	193.8			90.4	46.25	135.8	1238.9
	3680.85	126.65	28.45	92.1			26.9	16.95	33.3	2401.2
	99.3	116.95	1378.4	266.6			13.1	19.35	218.7	2145.4
	64.75	837.1	362.35	218.95			79.5	58.1	17.25	150.8
	50.45	467.25	1216.15	271.75			37	28.75	71.2	1136.35
	66.25	75.1	343.1	49.3			35.5	22.25	85.95	1297.75
	48.75	130.35	1676.75	195.8			40	25.3	31.6	62.1
	108.4	369.85	254.5	172.95			23.55	43.45	139.9	45.6
	52.2	106.9	765.6	18.5			124	34	97.75	91.9
	109.35	112.45	234.4	86.85			22.4	42.5	133.55	404.2
	14.8	141	432.15	373.45			26.4	40.2	40.55	2844.85
	41	287.6	32.6	156.35			106.6	54.45	41.8	319.2
	28.95	82	57.25	39.05			1610.7	67.8	115.15	4387.25
	67.4	2525.2	462.35	481.2			33.6	49.4	23.8	1122.7
	110.15		1153.3	297			47.1	82.45	83.8	2558.15
	157.9	30.05	480.2	26.8			67.1	12.9	14.4	36.45
	132.75	164.45	620.3	37.2			117.15	75.1	12.65	2173.6
	94.65	219.45	1375.7	84			37.25	44.85	86.1	377.3
	70.45	102.05	195.65	22.25			27.4	53.75	78.2	272.7
	35.25	155.8	30	164.35			45.75	39.75	33.2	1375.4
	120.05	115.15	3995.65	67.95			167.9	34.9	168.25	2171.6
	28	189.35	208.5	111.6			11.7	27.1	23.45	453.95
	38.5	28.1	115.95	239.3			44.45	26.1	79.8	222.65
	63.25	136.25	50.25	23.8			12.2	80.85	25.75	849.4
	42.4	111.6	624.4	575.85			167.9	50.3	55.3	3751.95
	41.15	17.95	394.55	247.5			65.15	43.45	4260.3	388.55
	97.7	88.85	138.25	153.95			16.8	54	14.15	88.05
	52.25	111.8	330.6	270.45			49.8	23.25	47.95	1690.75
	106.5	26.5	1367.25	209.8			10.95	116.8	21.55	1455.35
	269.5	19.4	1422.85	152.4			8.4	37.65	80.35	273.3
	107.4	166.05	964.05	159.45			12.25	51.55	13.35	222.1
	51.75	192.75	307.45	414.15			79.05	68.3	64.05	99.3
	178.95	298.75	452.35	32.75			21.65	30	38.7	48.05
	117.8	236.7	251.15	233.95			42.75	32.75	27.6	102.85
	338.85	598.9	2639.95	341.6			32.45	54.9	25.6	408.7
	86.9	120.7	602.45	101.4			68.3	93	26.25	1767.1
	234.15	333.8	2363.6	295.55			43.85	57.65	32.05	146.65
	105.3	199.1	337.65	274.4			21.4	16.75	49.05	1136.65
	233.9	76.45	3178.85	283			59.45	54.95	22.2	222.65
	228.1	102.35	1222.5	50.55			23.9	37.8	45.05	547.25
	172.3	205.15	1139.15	166.85			21.85	65.45	17.1	496.7
	266.75	177.3	625.9	104.75			76.8	49	18.9	125.55
	76.45	96.15	4023.1	304.4			15.1	29.1	60.35	838.3
	165.05	209.2	89.3	80.2			28.45	27.35	110.4	1845.8
	44.75	51.35	521.65	82.4			17.35	52.45	14.6	423.2
	58.9	404.05	357.35	116.9			75.55	53.5	17.65	236.7
	83.1	260.25	26.75	139.55			12	32.55	28.75	1064.25
	157.65	43.45	163.55	298.5			96.15	77.25	36.6	130.85
	95.15	94.5	114.8	247.7			9.8	18.2	36.45	358.85
	44.4	72.95	273.2	160.9			77.15	50.9	36.9	578.6
	428.25	204	823.85	197.45			26.6	40.55	37.2	1647.3
	120.5	640	287.45	71.85			48.3	19.45	13.4	90.7
	88.7	295.1	501.55	91.05			9.6	27.65	57.7	3463.45
	135.15	194.25	352.5	35.45			10.85	34.8	84.95	6508.85
	123.55	162.3	829.35	255.95			41.05	61.2	24.45	4162.85
	77.05	647.5	621.4	252.4			11.25	70.5	22.55	648
	54.05	153.85	1193.3	193			15.85	35.3	34.6	975.35
	119.75	89.9	1671.6	197			26.05	71.25	73.75	337.8
	360.35	114.15	1196.3	33.05			67	63.7	34.75	966.15
	136.55	86.05	604.35	146.8			37.65	60.1	22.75	2102.75
	178.5	462.5	1164.15	72.3			13.55	76.95	102.85	373.25
	252.25	559.65	1352.05	515.15			44.5	32.15	86.4	272.65
	113.15	31.6	498.25	90.75			46.15	30.3	69.55	451.8
	56.2	289.3	1248.45	81.9			8.6	38.95	39.8	467.4
	325.2	259.95	1126.6	214.95			22.4	25.05	14.65	864.1
	213.15	201.65	1794.8	65.9			15.55	16.9	27.3	3291.85
	344.8	277.45	762.2	154.8			62.4	29.85	28.15	521.25
	15.95	60.4	832.95	88.95			61.7	22.35	56.95	161.25
	177.4	510.8	1013.1	39.7			27.25	43.5	24.45	179.75
	134.3	81.85	232.8	269.25			24.25	27.35	33.65	280.9
	539	62.7	2001.7	563.25			41.45	99.7	47.25	811.05
	101.5	749	1191.9	150.35			38.1	33.65	67.55	201
	121.25	627.1	155.8	141.3			17.8	89.6	102.1	785.65
	239.9	303.95	220.2	23.1			62.15	59.5	53.3	481.5
	95.35	373.95	195.25	21			18.2	30	66.5	60.6
	51.45	5893.8	312.15	139.35			31	29.45	57.75	5846.95
	95.25	68.65	1591.2	148.95			46.5	37.1	14.15	400.4
	29.6	102.1	2677.6	202.85			125.3	52.95	17.1	841.5
	153.5	119.45	698.3	34.25			38.75	18.1	45.7
	133.15	28.7	266.5	118.65			18.4	40.3	42.1	482.55
	52.4	91.5	5985.6	274.25			16.25	62.15	25.75	63.1
	146.4	166.4	96.3	159.05			10.85	32.45	113.3	634.5
	161.55	86.65	342.95	109.1			48.9	64.7	44.6	608.6
	222.2	158.8	176.2	24.6			10.65	75.15	50.3	28.05
	167.2	342.55	409.55	180.05			19.15	26.05	52.5	323.45
	223.95	47.2	298.2	66.5			11.3	27.15	79.65	119.05
	66.75	39.7	438.9	118.65			56.45	16.6	14.75	698
	154.5	81.8	54.6	25.85			21	32.05	46.6	229.5
	395.3	115.7	79.05	20.85			60.3	23.2	98.15	2568.3
	132.75	51.05	110.9	27.75			23.9	22.4	22.85	1045.05
	217.6	54.7	201.25	752.55			8.25	88.1	64.7	2233.75
	103.55	85.9	28.9	121.8			11.65	33.45	23.95	1556.75
	46.45	65.05	218	296.25			37.45	96.9	22.5	61.9
	168.25	80.6	101.7	34.95			44.8	19.7	18.45	443.75
	164.1	132.3	251.65	141.7			1626.6	22.7	108.35	205.35
	371.25	332.35	392.65	120			67.85	20.9	37.35	426.1
	130.35	273.65	926.35	214.85			82.55	82.8	62.9	134.75
	93.4	13	283.35	55.2			27.15	43.25	66.4	2882.8
	136.65	24.25	53.55	187.05			26.1	16.6	14.85	844.75
	150.05	357.7	189.5	197.8			30.1	21.6	33.5	159.25
	726.9	60.8	181.55	360.3			12.95	25.65	62.25	294.25
	398.5	202.2	592.05	51.5			32	21.05	12.05	2308.3
	202	96.45	148.55	25.55			20.55	237.8	77.45	1661.3
	219.15	180.25	20.9	447.3			35.3	172.8	15.5	565.65
	63.75	232.45	405.65	612.8			29.55	59.4	57.6	317.55
	91.95	69.9	31.5	511			9.8	25.5	94.55	789.15
	34.1	44.75	53.9	190.5			41.2	25.85	105.8	96.9
	128.8	122.15	132.2	23.7			11.55	12.6	76.1	676.1
	53.8	31.1	118.45	97.25			85.85	83.1	44.95	364.45
	133.7	201.6	138.15	110.55			24	95.3	12.15	471.9
	35.45	27.6	238.1	688.05			12.55	67.85	47.15	220.45
	276.8	18.7	93.85	320.2			22.85	18.9	91.6	2097.95
	465.7	56.5	434.3	528.55			49	32.9	40.45	527.45
	75.1	126.65	410.3	701			10.2	82.3	61.1	1415.7
	27.85	161.1	394	683.05			69.4	27	20.2	348.7
	411.7	320.75	323.4	1647.95			10.05	117.4	49.85	518.35
	71.6	138.15	2814.75	692.3			17.35	227.05	123.25	751.25
	440.25	30.65	60.3	35.25			55.85	47.15	18.7	832.15
	259.5	194.9	869.55	70.15			36.05	85.1	32.45	1140.9
	41.7	148.55	3438.9	406			43.65	128.85	48.1	1245.7
	51.1	19.45	285.15	24.7			22.65	38.4	44.1	441.85
	106.8	273.65	63.7	37.85			41.65	17.95	79.25	119.5
	93.3	134.15	328.8	140.05			74.35	17.95	47.55	230.75
	124.85	555.3	1223.6	25.05			44.45	54.85	12.9	458.25
	228.85	169.05	370.3	682.7			44.15	16.85	113	274.3
	83.1	657.05	70.45	675.25			40.15	44.45	26.6	402.6
	121.5	387.2	238.2	312			57.4	64.65	78.45	212
	240.5	108.4	90.3	97.2			82.55	52.5	124.1	1410.4
	829.55	40.2	578.95	376.15			49.65	57.2	42.4	400.2
	129.25	289.1	528.05	331.35			51.1	21.05	16.4	1958.4
	653.1	168.2	393.5	86.6			13.85	144.65	35.55	31.65
	853.25	249.7	395.05	74.1			43.3	47.15	187.35	1199.1
	376.4	103.7	72.45	418.65			21.8	22.8	53.8	1766.65
	130.25	25.65	84.05	299.6			18.2	47.5	34.05	583.8
	106.45	52.6	203.65	69			17.1	143.9	74.05	564.75
	179.75	92.4	235.45	19.25			13.2	154.6	43.6	975.95
	600.4	230.45	1429.6	384.2			14	117.5	70.1	210.8
	183.55	108.95	1472.75	19			61.6	39.1	60.15	1188.55
	293.6	346.7	237.4	342.6			37.1	19.5	15.65	786.15
	154.05	298.15	286.5	130.15			20.55	38.35	25.35	635.9
	20.35	116.15	993.5	35.25			14.75	74.25	23.7	184
	1229.7	23	2775.8	61.8			99.15	17.15	73.4	105.75
	51.5	136.5	3302.65	298.45			53.6	27.4	87.8	69.1
	80.05	304.5	150.65	46.8			19.35	26.2	60.15	251.25
	633.3	255.85	348.2	125.65			57.6	143.1	52.6	438.15
	118.6	3879.1	28.75	105.4			22	211.75	60.25	1085.05
	645.4	29.45	329	190.15			36.4	53.05	64.2	468.15
	3612.15	112.8	262.55	24.75			51.75	36.55	74.15	369.8
	131.35	34.15	847.25	152.65			10.45	143.5	108.9	501.85
	55.1	147.85	70.9	161.35			52.05	84.8	48.5	24.5
	130.45	174.7	66.9	559.5			37.5	50.7	16.5	600.95
	37.25	127.4	55.7	90.8			26.5	36.75	105.7	1254.95
	44.75	91.3	654.75	246.65			59.55	51.25	13.85	31.25
	42.15	335.25		313.25			47.15	50.35	61.75	388.75
	105.1	63.9	41.9	18.5			8.3	19.05	35.8	84.9
	27.1	32.4	131.05	63.3			9	73.65	108.1	71.6
	14.55	124.95	48.9	61.85			62.9	89.15	27.3	570
	60.85	46.3	41.5	47.9			60.6	22.05	52.85	603.35
	155.4	129.95	50.25	143			26.8	60.6	37.35	914
	316.1	185.25	53.85	121.9			84.65	2162.55	72.7	172.75
	84.15	361.95	74.55	421.7			29.65	50.7	27.55	28.1
	59.45	314.8	53.45	50			19.2	29.65	27	93.8
	85.95	619.05	177.75	405.05			20.1	26.6	14.4	1064.9
	156.95	130.65	61.7	157.25			22	46.3	44.55	196.6
	97.45	38.1	104.55	134.25			40	53.65	15.9	304.25
	40.5	135.35	127.75	30.2			85.45	46.25	20.8	93.45
	105.1	456	67.25	301.4			17.4	35.4	174.3	218.95
	55.05	124.5	205	67.25			13.65	60.6	110.7	69.45
	45.3	192.85	148.9	590.9			37.25	48.35	39.5	326.45
	113.6	409.2	354.15	32.85			1595.4	41.85	14.65	24.95
	31	39.35	163.75	314.1			49.4	18.85	29.1	952.5
	114.8	654.4	67.35	290.2			17.85	53.9	60.25	570.95
	33.55	34.75	229.45	167.35			12.8	62.65	91.9	225.35
	75.8	303.8	192.8	111.05			28.2	25.65	28.85	345.15
	76.4	291.65	219.55	164.45			20.3	27.75	21.55	938.7
	201.75	381.55	166.7	142.8			61.45	25.15	33.95	620
	39.65	252.3	90.1	131.5			53.6	61.05	82.2	654.95
	39.5	40	100.15	150.35			14.15	51.9	17.7	1439
	87.05	34.4	22.5	20.25			43.75	43.3	15.1	64.7
	27.05	100	205.2	135.95			12.85	35.35	40.4	144.1
	64.75	56.9	203.3	293.45			71.85	69.25	78.4	1349.15
	47.7	246.1	124	661.45			12.1	47.95	32.6	272.45
	45.15	123.05	60.2	26			26.15	14.95	63.3	280.25
	31.25	251.85	57.2	252			20.65	56.85	26.05	1114.4
	94.15	463.2	142.4	81.8			117.9	38.2	24.8	369.85
	178.25	26.65	104.4	40.1			48.55	23.25	14.5	673.05
	19.75	86.55	141.8	456.4			59.55	18.35	13.05	441.65
	71.3	401.25	95.9	109.95			39.25	17.8	141.75	1578.2
	52.85	35.2	64.15	57.75			10	52.5	17.9	356.05
	163	132.15	26.15	495.85			106.8	31.4	89.35	166.3
	143.5	294.15	89.5	300.95			23.2	26.6	14.7	86.05
	126.55	77.7	231.45	207.1			21.25	50.5	15.95	115.85
	159.85	290.3	72.05	160.85			35.75	19.1	149.75	209.5
	203.25	340.35	255.4	49.8			30.4	22.1	21.75	1237.3
	70.35	127.65	100.5	70.75			20.05	69.05	67.9	1106.55
	83.55	38.55	333.65	246.45			131.35	42.2	13.85	496.35
	43.05	97.45	119.85	288.05			9.75	27.65	55.7	860.85
	129.6	371.15	288.4	89.55			18.2	50.8	280	920.5
	50	252.7	182.95	201.4			11.95	71.75	82.1	180.15
	50	97.9	64.9	37.55			102.4	106.95	31.7	295.7
	254.3	341.65	201.9	708.65			21.7	36.2	65.85	122.05
	182.05	25.85	496.15	133.05			75.7	23	63.8	619.9
	31.4	74.85	155.05	131.45			35.6	100.05	120	100.4
	51.55	201.6	46.7	218.1			19.2	31.1	159.5	829.45
	33	286.2	218.2	311.3			24.15	31.2	17.15	224.65
	84.2	37.9	492.25	114.55			24.7	20.15	45.45	153.1
	262.5	28.8	75.7	26.15			19.15	2142.05	19.6	930.25
	23.8	279	134.1	80.5			41.1	60.4	22.45	304.1
	130.4	452.6	85.7	461.1			140.85	92.35	46.3	549.6
	93.05	51.15	35.75	115.65			64.8	31	31.1	187.95
	160.3	116.45	172.95	1076.05			14.6	19.1	16.45	558.2
	105.9	69.75	144.9	19.5			22.55	27.15	34.55	330.6
	77.75	198.25	36.3	56.1			16.9	99.45	52.5	70.8
	389.65	23.6	114.2	788.7			50.5	70.2	30.85	2031.75
	51.65	46.55	71.5	133.2			102.65	47.45	36.15	371.4
	354.85	191.55	21.95	77.3			21.05	26.75	78.2	519.1
	143.1	61	391.65	426.5			38.9	28.05	37.35	130.25
	33.05	18.95	104.8	95.15			1620	31.55	123.5	76.55
	30.95	70.1	100.7	245.4			10.25	24.6	75.35	4124.1
	28.9	37.4	622.9	81.9			22.35	28.75	61.8	618.1
	173.6	156.25	415.3	608.2			43.25	31.45	139.55	1142.75
	85.65	32.85	171.5	72.85			27.3	51.65	186.7	126.55
	257.7	102.6	19.3	495.45			8.3	46.15	257.25	262.45
	136.35	172.6	173.7	77.2			14.45	18.1	33.15	142.15
	141.45	85.4	75.15	411.3			24.85	27.35	441.8	378.7
	112.15	20.35	58	104.5			11.8	43.6	17.05	679.05
	33.9	71	143.15	508.6			45.25	31.65	33.4	115.45
	272.3	51.1	77.65	43.6			8.5	97.15	33.5	1715.8
	94.85	54.65	122.1	370.25			42.75	29.9	61.45	475.65
	187.2	49.95	692.65	410.55			108.1	19.45	74.8	1081.6
	517.4	107.65	472.25	798.1			12.7	37.85	14.45	381.5
	42.2	63.05	469.65	135.85			58.45	17.85	79.85	1064.35
	178.85	26.75	367.5	133.15			23.75	13.2	79.6	165.6
	57.7	50	132.45	289.1			40.8	66	42.35	267.7
	92.6	34.9	332.65	168			19.3	28.05	56.65	291.05
	63.6	138.45	264.95	225.75			19.05	29.8	54.75	131.75
	208.05	112.3	54.2	332			48.85	33.25	82.4	437.25
	199.65	144.4	279.35	276.05			57.7	19	17.05	1202.05
	101.05	210.85	319.1	631.6			68.4	29.05	91.7	368.4
	446.95	24.85	149.1	295.3			12.55	76.6	47.5	259.1
	93.95	85	460.95	226.2			79.15	19.1	16.15	556.25
	220.95	50.25	2081.6	97.7			44.95	94.55	10.5	309.9
	217.5	117.25	21.25	260.25			94.2	48.3	167.6	2529.95
	46.6	353.95	137.4	136.05			42.2	49.3	62.2	185.1
	354.9	163.9	85.7	143.35			17	39.35	18.95	801.3
	175.35	36.9	48.45	131.25			15.7	16.85	86.55	609.5
	57.45	89.05	25.2	91.9			9.7	53.15	85.6	139.7
	106.1	39.1	35.7	107.45			27.4	83.05	39.4	1204.45
	422.7	22.3	133.4	355.45			24.15	18.05	94.7	467.55
	384.05	180.55	103.8	55.2			145.65	22.85	136.65	787.25
	1091.5	52.45	38.95	140.4			11.6	19.5	34.2	57.8
	110.25	161.2	19.25	436.2			11.2	20.65	84.95	1208.25
	226.45	66.5	52.75	403.6			10.7	28.05	35.3	22.5
	119.05	109.4	42.95	207.4			30.35	47.35	34.35	2301.05
	97	32.95	55.3	53.7			91.1	54.85	88	773.45
	178.35	37.2	37.05	279.6			26.75	26.1	45	1563.15
	152.4	38.75	32.7	46.05			19.05	31.7	181.75	151.6
	182.7	153.25	109.55	141.6			130.8	43.4	66.1	835.65
	133.95	130.15	163	106.6			29.85	50.45	46.55	271.3
	111.2	125.3	114.35	886.6			13.25	47.75	27.8	212.15
	241.45	51	56.75	103.35			31.2	18.3	81.7	41.7
	36.1	122.55	43.85	135.45			39.95	51	38.6	3480.05
	42.15	33.65	100.35	156.4			34.85	12.25	24.1	1548
	740.9	47.45	33.25	591.25			16.95	30.15	21.6	206.8
	357.55	236.1	195.4	627.55			236.35	47.3	19.5	725.25
	401.75	406.75	38.1	79.25			26.55	25.4	86.35	247.45
	59.5	36.55	201.3	309.7			9.65	59.25	12.9	923.45
	83.1	81.45	56.8	158.3			39	29.75	52.1	415.4
	952.65	386.55	32	525			1608.65	75.75	72.65	104.5
	352.95	28.7	147.6	283.4			105.85	20.6	280.4	755.05
	48.25	29.3	110.65	782.05			23.3	36.4	19.7	982.1
	114.05	86.9	57.85	290.9			51.9	45.7	80.35
	832.6	261.1	71.75	131.75			23.35	21.25	19.55	1401.6
	967.05	36.6	27.7	132.4			12.3	64.15	55.25	378.8
	498.15	52.5	147.85	190.25			12.35	27.8	44.85	427.4
	1597.1	592.8	23.95	283.65			54.3	19	31.65	1161.45
	232.3	50.6	36.45	28.95			24.75	43.7	18.1	1186.3
	279.4	32.7	141.4	133.15			15.35	81.6	196.05	658.3
	283.8	149.25	23.2	136.75			56.2	24.4	39.7	261.15
	57	131.55	83.65	499.75			52.55	77.2	98.45	294.9
	107.25	135	51.75	154.1			40.75	48.45	92.35	351.4
	279.6	172.3	65.1	59.95			66.5	19.9	44.7	207.95
	593	28.7	184.75	627.25			28.95	55.35	61.45	123.2
	273.4	146.25	114	448.45			106.4	18.8	215.1	1069.9
	206.45	106.5	26.95	903.7			20.15	44.9	43	2292.35
	270.65	118.15	40.65	427.5			35.6	42.95	86	2239.55
	57.8	158.45	200.9	509.5			11.4	33	154.25	416.7
	237.75	266.2	25.9	146.3			18.2	20.3	39.75	1026.9
	72.35	308.95	54	123.65			72.3	27.55	63.15	213.85
	301.75	111.25	40.4	90.35			43.8	19.8	24.55	1383.35
	677.8	99.7	77.1	124.85			19.85	55.15	128.8	135.1
	98.9	56.7	220.4	100.85			79.15	38.5	101.4	35.55
	64.3	459.85	167.7	159.1			18.7	16.35	248.85	158.8
	646.5	257.7	95.3	627			41.15	51.1	40.3	513.2
	883.7	120.2	42.15	443.35			12.25	12.15	21.35	596.4
	29.2	149.7	78.65	527.55			19.1	81.05	28.45	134.3
	439.55	22	275.45	98.25			21.45	24.15	57.7	981.75
	4181.1	80.1	119.25	101.55			10	45.05	179.25	1345.05
	99.6	93.45	176.85	137.05			109.05	21.95	80.95	507.9
	62.6	205	391.9	30.35			30.2	66.6	49.85	101.75
	44.95	396.15	333.8	86.5			25.35	47.8	86.75	881.25
	114	34.65	29.4	60.3			8.5	22.15	70.55	834.5
	162.85	68.7	25.9	806.6			20.7	32.9	106.15	18.65
	107.3	80.35	229.4	602.3			25.25	76.95	109.05	153.1
	153.2	318.55	154.25	163.4			14.8	24.35	28.3	830.2
	86.3	356.05	46.05	241.65			23.4	50.25	35.25	212.7
	60.35	285.85	40.55	60.2			39.8	144.6	46	381.05
	35.4	331.1	194.25	297.4			70.3	41.65	28.45	591.45
	48.25	289.75	265.85	953.3			12.85	17.35	99.6	163.3
	103.8	3749.2	45.1	484.2			182.25	52.2	24.15	987.1
	59.05	122.75	109.85	67.35			12	115.8	29.25	535.7
	167.5	79.3	135.25	236.55			16.35	56.15	257.2	307.6
	138.85	55.2	135.2	174.1			29.85	18.95	75.7	109.55
	44.85	151.8	212.1	503.9			62.4	42.45	25.7	488
	38	70.15	114.85	260.4			13.35	26.4	29	110.05
	32.9	32.85	24.8	357.75			32.8	86.95	112.15	219.4
	241.5	40.15	71.5	189.25			14.45	128.8	85.3	579.85
	162.2	28.25	245.55	164.55			25.5	40.5	30.3	165.3
	168.55	24	417.6	33.65			29.65	23.35	43.15	121.85
	20.2	93	68.8	101.7			19.05	19	16.95	24.85
	142.4	56.7	27.75	57.5			77	89.8	69.25	441.75
	67.95	78.7	21.65	219.45			102.75	42.9	55.3	386.25
	133.4	38.4	89	46.75			49.55	18.2	35.5	1354.55
	29.7	28.75	145.25	48.3			65.1	21.05	63.6	149.9
	114.65	71.5	256.65	463.75			1779.6	84.25	137.95	601.9
	72.55	202.1	391.9	519.15			134.4	41.95	58	346.7
	50.6	62.55	59.9	247.4			39.95	45.6	139.15	108.85
	531.2	21.45	209.3	442.85			40.85	53.15	54.5	576.25
	34.85	92.35	92.5	605.55			25.05	63.05	42.4	116.95
	110.15	180.65	513.45	631.9			20.05	40.9	114.6	831.45
	40.6	20.7	103	120			22.05	16.4	134.6	1115.75
	141.65	89.2	247.7	174.8			22.5	36.45	24.6	463.25
	50.9	35.5	70.55	241			41.25	65.7	213.25	498.8
	156.4	36.15	163.95	372.2			41.25	56.15	174.95	51.1
	71.95	59.55	104.2	264.65			31.35	16.15	27.95	1547.95
	137.75	161.5	56.55	980.3			60.4	23.4	62.55	129.7
	79.6	33	29.15	185.5			18.9	47.65	177	609.25
	126.2	197.3	465.6	196.15			16.85	43.85	12.9	482.25
	17.9	150.5	486.2	40.95			28.1	15.65	59.95	243.15
	144.45	58.25	56.75	503.25			58.35	115.1	191	787.35
	168.75	67.4	86.1	573.2			9.35	40.45	66.7	144.85
	104.8	157.5	303.35	109.6			52.7	26.65	14.05	2041.45
	53.15	12.95	306.1	381.4			44.2	65.15	16.3	2150.2
	33.25	147.35	154.7	101			17.65	66.65	168.4	198.6
	160.25	163.9	308.15	607.75			35.55	123.25	13.65	1043
	30.3	53.6	67.55	36.7			18.55	20.85	122.55	1619.05
	551.3	29.95	112	258.1			62.5	78.9	23	641.5
	298.4	28.9	56.85	261.05			21.8	20.9	79.7	900.9
	166.8	69.85	62.55	57.2			38.75	12.05	17.35	115.6
	220.7	218.6	365.9	24.5			38.4	104.3	33.65	353.15
	90.3	22.55	308.9	121.75			10.4	64.4	115.95	2319.7
	86.3	56.8	257.5	229.9			12.75	16.5	274.9	2023.15
	328.9	113	161.75	895.75			51.35	147.1	49.6	1949.6
	23.15	259.35	132.55	654.55			31.45	153.2	106.15	309.5
	52.5	134.55	346.7	160.85			29.1	74	36.1	200.8
	102.5	176.15	116.9	69.85			13.7	31.55	70.15	155.35
	57.05	38.8	61.7	373.8			103.25	29.35	16.6	70.1
	63.6	32.7	488.75	325			22.85	17.85	19.4	75.85
	202.45	381.75	114.9	184.95			22.65	26	104.75	651.25
	80.25	24.15	51.5	91.45			130.7	29.7	47.65	159.05
	223.55	115.7	2160.95	306.65			53.9	39.3	97.95	1243.95
	20	291.9	17.9	105.75			23.9	28.6	64.65	1477.65
	70.45	129.45	24.5	245.5			27.1	40.65	46.95	235.5
	117.7	51.1	21.75	589.4			42.65	36.95	25.1	91.25
	77.6	138.2	74.25	53.15			42.25	40.55	39.7	2373
	53.75	348.15	35.35	22.15			47.15	31.75	51.2	552.8
	41	61.3	22.3	92.15			24.45	68.85	13.05	421.45
	138.5	125	35.1	60.9			9.45	185.05	234.65	834.35
	26.1	118.95	24.25	212.6			16.3	20.2	16.15	452.5
	217.7	120.85	54.1	781.85			50.15	47.45	97.35	253
	79.35	218.7	31.55	209.4			15.4	57.8	240.1	939.9
	111.05	20	57.5	290.9			23.75	66.3	31.75	207.95
	123.25	117.8	27.2	230.8			28.6	55.45	44.4	244.85
	63.35	698.95	56.55	90.65			58.65	71.5	56.3	250.65
	205.55	195.1	56.15	369.1			90.8	29.5	220.5	1102.7
	575.55	214.65	19.1	34.95			1619.45	42.95	14.25	336.2
	236.45	39.5	39.75	328.9			21.5	120.05	35.15	182.3
	36.2	214.85	36.55	316.05			38.2	49.6	145.05	1344.45
	347.25	555.05	75.05	425.65			23.45	29.9	40.8	426.05
	106.7	302.75	57.4	382.25			9.15	41.15	19.15	796.7
	557.9	749.55	123.9	58.75			55.4	26.65	61.2	109.45
	185.8	1443.4	70.85	586.9			111.3	53.65	140.1	130.2
	75.95	613.75	126.15	133.9			16.65	48.9	33.6	180.75
	295.1	95.05	30	826.65			9.1	23.9	76.7	66.9
	117.5	193.6	25.55	129.45			33.9	69.5	137.5	395.75
	52.9	209.95	63.8	155.25			16.65	33.35	92.5	127.85
	70.65	314.4	26.15	992.6			16.85	26.25	116.85	342.8
	196.9	80.25	55.25	116.1			31.8	32.5	45.75	110
	62	377.2	22.45	70.5			14.15	22.55	41.3	585.7
	147.9	31.05	16.5	847.55			32	138.5	21.45	529.55
	28.05	453.1	73.9	48.05			46.85	45.35	19.1	822.65
	196.15	467.25	68.7	222.85			12.55	24.9	74.4	98.1
	77.4	18.9	34	268.9			16.45	11.75	281.7	1494.25
	215.15	119.85	14.9	25.15			42.1	49.5	50.75	180.35
	110.9	523.15	28.05	983.45			145.65	54.25	25.4	33.1
	527.45	55.95	18.65	359.8			20.05	15.95	2076.15	737.75
	135	74.1	130.1	499.35			16.85	74.45	43.45	2985.25
	87.55	110.5	168.7	157.6			32.7	41.5	17.65	651.8
	51	164	60.85	162.4			58.1	40.1	35.8	483
	147.8	685	42.45	88			8.95	34.25	21.1	1316.85
	111.8	407	44.75	102.9			51.3	72.35	40.55	248.25
	205.3	329.25	23.25	451.25			24.25	21	25.9	239.15
	287.4	150.15	88.55	89.4			40.5	49.2	21.9	341.8
	710.65	49.95	24.6	179.15			65.35	49.85	12.05	534.5
	222.85	18.4	50.15	307.75			8.55	183.95	14.15	149.65
	3636.4	168.4	163.2	219.2			9.2	96.65	14.85	1060.7
	49.1	461.25	114.6	40.4			27.55	39.4	30	1040.8
	177.85	126.8	87.65	381.55			34.65	34.05	23.7	441.15
	76.35	56.9	29	107.5			13.9	16.9	20.6	28.4
	34.1	214.25	49.25	153.45			63.45	99.3	35.85	793.95
	31.15	858.05	158.2	335.65			17.9	21.9	34.8	544.7
	64.2	687.95	60.9	67.3			61.75	98.3	51.45	263.1
	86.15	133.85	203.45	1079.65			11.65	101.75	40.95	69.55
	114.65	260.9	72.05	235.2			83.1	94.45	38.75	369.1
	172.95	205.1	17.2	148.55			33.45	79.4	24.4	174.4
	49.7	80.6	86.95	166.35			45.9	30.55	99.9	302.8
	207	1357.35	32.85	57.8			28.95	71.55	75.25	429.2
	29.8	65.5	39.6	325.2			34.4	50.8	12.25	137.05
	34.55	39.85	70.8	776.15			13.05	123.55	129.4	477.15
	146.5	28.75	53.5	318.55			41.3	60.3	12.65	51.7
	33.05	39	50.2	20			19.25	128.9	34.85	643.6
	283.7	42.35	96.5	447.3			73.6	52.15	17.05	326
	74.5	94.35	21.45	95.75			37.7	16.3	13	765.35
	157	34.95	54.4	533.8			23.3	53.45	18.05	1089.35
	64.65	58.8	41.25	237.5			67.45	28.4	28.65	2785.8
	104.25	22.85	92.5	148.4			24.1	94.95	91.8	368.85
	300.9	103.45	61.25	222.6			57.2	39.2	23.6	646.95
	35.4	73.6	46.25	40.5			12.75	8.35	12.9	143.15
	57.65	28.5	32.75	87.5			97.1	31.05	50.45	399.5
	84.25	55.05	42.15	237.35			111.85	120.7	71.4	381.1
	58.1	56.35	69	269.25			9.45	156.65	15.55	795.2
	56.65	84.4	162.55	159.35			44.4	79.75	24.6	768.95
	141.95	86.15	33.35	112.9			29	62.3	13.3	79.7
	71.05	54.7	159.95	492.85			11.95	101.75	18.5	461.15
	30.35	19.65	71.5	387.3			71	86.75	31.05	992.55
	206.9	133	69.45	74.5			19.9	47	53.9	4070.05
	46.9	69.25	120.15	162.15			22.7	35.55	31.55	372.35
	44.1	42.05	17.7	151.9			29.4	93	51.45	1331.75
	79.7	138.15	18.75	287.1			14.05	57.7	65	1128.65
	360.3	39.3	30.7	148.5			49.6	36.2	53.1	852.85
	55.7	23.25	113.05	183.9			28.55	87.6	17.35	452.95
	196.7	35.2	57.4	39.8			33.75	48.05	13.9	934.95
	117.7	19.3	125.3	467.25			14.5	70.65	56.2	1496.45
	59.8	18.45	90.5	304.6			126.95	175.2	18	641.05
	43	31.5	34.1	410.1			98.45	204.6	15.2	233.1
	209.4	20.1	59.75	113.15			20.15	79.2	13.6	602.2
	59.35	91.3	57.4	903.65			79.35	115.5	22.6	319.2
	36.9	27.35	88.4	258.85			21.05	39.75	52.7	1801.7
	40.95	86.4	98.05				18.8	10.45	24.25	178.55
	220.7	90.8	83.8	740.6			27.4	26.2	21.45	117
	110	30.9	85.05	31.55			58.35	38.1	45.15	312.15
	45.55	229.2	158.95	168			15.2	31.15	32.35	1167.3
	92.95	26.75	188.25	205			126.95	63.4	16.85	664.8
	159.95	91.35	59.55	27.8			29.65	90.9	35	271.75
	206.8	72.05	54.2	179			29.6	128.9	23.95	759.3
	89.75	105.55	114.05	76.05			26.6	35.75	36.45	375.1
	44.3	97.15	201.85	76.8			43.2	46	43.45	1223.5
	74.15	34	136.2	224.7			47.7	158.3	22.8	743.45
	213.65	27.7	63.6	147.25			24.6	70.1	16.75	681.05
	96.4	134.05	111.1	68.35			10.3	51.65	41	148.65
	307	34.85	177.55	465.7			37.7	127.95	20.35	395.4
	123.5	42.3	54.8	151.5			57.45	18.5	16.35	197.45
	167.9	104.05	20	74.5			26.2	78.8	52.95	3763.9
	82.55	80.65	102.85	57.2			63.55	89.65	19.8	112.55
	337.55	162.65	34.3	550.9			15.65	131.3	21	176.05
	97.2	23.45	149.2	66.6			87.25	84.55	123.3	1870.9
	43.1	112.25	197.6	150.2			26.7	118.3	28.35	1946
	67.2	39.5	43.8	156.7			39.45	111.15	33.95	46.6
	81.05	19.45	93.55	160.15			32.55	77.75	31.5	316.6
	108.25	44.75	108.35	149.15			11.05	25.75	43.3	47.05
	44.45	22.55	201.35	247.65			23.25	28	45.9	1912.3
	371.1	129.65	115.2	123.75			36.7	52.35	18.6	2464.85
	70.5	33.1	35.9	63.45			39.05	274.5	16.35	1154.15
	165.6	3720.7	70.6	23.75			48.65	145.85	26.6	1824.25
	175.55	84.6	33.05	78.5			14.25	111.75	132.7	229.45
	244.65	58.95	354.55	115.2			39.85	19.05	13.1	756.75
	69.2	55.95	26.7	25.9			38.45	129.05	26.15	113.9
	206.75	46.6	158.9	192.5			30.4	113.65	72.3	102.5
	224.45	125.8	18.4	1011.35			83.6	50.35	24.05	146.55
	651.95	29	208.75	519.25			23.35	248.05	27.85	315.45
	16.1	73.9	196.8	34			30.75	16.4	26.05	370
	93.55	68.8	422.45	489.4			33.7	31.65	31.9	148.35
	70.4	39.55	259	305.3			111.4	39.75	67.45	173.8
	210.05	201.15	317.15	115			16.65	38.7	193.95	423.2
	87.2	41.2	79.15	292.8			23.35	51.35	43.5	2187.35
	437.2	120.2	28.05	85.45			1587.35	17.2	54.25	596.8
	288.45	101.65	48.8	363.45			47.5	38.25	83.85	215.3
	20.25	271.1	312.3	64.1			28.1	18.4	17	151.8
	112.75	460.4	99.55	197.4			22.75	47.2	20.45	162.05
	143	54.05	331.95	42.55			49.55	167.85	15.2	72.95
	567.75	59.8	17.7	98.1			9.9	126.55	13.25	1751.15
	101.7	20.75	39.5	112.15			9.35	23.6	39.95	304.6
	150.05	64.7	156.85	436.9			76.7	70.45	34.55	1135.7
	291.35	48.6	44.55	79.8			20.4	24.85	90.4	1785
	480.7	73.55	546.15	324.3			12.6	77.05	69.15	970.6
	32.4	101.9	39.15	46.05			77.85	70.2	12.05	415.55
	268.35	77.55	28.65	52.1			21.55	82.65	28.4	1167.75
	90.95	39.25	20.1	369.8			9.75	93.45	27.1	1743.8
	45.45	32.55	164.75	252.45			28.6	32.2	32.25	670.55
	493.75	348.75	48.9	38.95			46.85	126.9	140.9	39.1
	472.8	169.1	130.3	87.4			13.45	188.35	20.8	219.75
	98.65	251.1	314.7	813.35			95.45	92.1	31.95	1883.2
	104.1	122.7	297.6	109.85			73.85	77.2	20.4	673.2
	287.9	3655.9	62.5	121.2			26.6	130.1	35.3	568.15
	3918.8	107.65	237.8	422.2			22.1	128.6	13.55	553.55
	59.65	65.85	39.25	103.7			44.5	18	45.25	476.6
	122.35	114.8	119.75	531.55			44.25	225.45	50.95	455.1
	120.7	36.6	606.6	89.5			56.45	89	170.8	757.55
	30.15	64.3	172.35	132.6			16.1	53.75	17.4	371.95
	56.65	164.75	184.05	773.35			40.95	241.55	60.9	949.2
	45.05	194.95	287.45	550.5			83.6	2168.15	138.55	699.25
	80.85	56.1	62.7	408.75			17.55	44.4	72.1	1881.05
	24.2	51.4	92.35	74.75			108.15	60.7	60.8	351.9
	138.45	471.45	200.5	336			35.2	34.3	18.9	491.25
	135.9	99.9	21.1	65.65			23.3	206.2	30.6	2098.75
	51.9	18.75	39.55	132.05			54.65	26.1	122.8	800.05
	50.8	124.75	135.35	53.95			26.15	34.05	14.25	838.35
	199.25	145.8	368.1	174.9			12.05	75.2	24.85	386.95
	59.8	771.9	57.2	726.5			20.9	18.4	67.05	839.6
	28.55	283.55	210.55	75.05			57	13.55	87.75	46.25
	28.65	349.3	130.55	84.65			58.85	67.3	29.05	105.45
	37.1	143.8	394.95	218.35			15.2	86.75	112.45	153.45
	58.8	39.45	1113.15	105.55			52.5	19.25	89.15	811.65
	59.25	235.4	292.65	233.95			25.2	121.6	28.7	843.6
	32.05	140	80	533.6			17.7	46.15	113.15	645.4
	29.15	75.95	276.95	77.4			76.55	53.9	66.95	792.65
	74.5	166.25	310.1	166.4			9.9	43.2	23.6	306.55
	58.45	27.55	96.15	23.35			27.8	27.7	16.2	253
	35.8	366.1	786	173.55			40	150.65	32.45	667.7
	155.3	64.1	577.6	457.6			59.9	21.6	79.35	53.1
	146.5	84.35	70	360.5			133.1	76.65	22.4	374.25
	146.85	19.15	26.7	35.4			88.9	29.75	46.15	1439.9
	11.5	226.4	29.45	16.25			17.5	169.4	84.4	381.35
	87.2	436.3	803.55	39			119.25	35.75	18.55	1164.2
	35.4	495.1	186.55	147.4			107.8	27.25	24.3	408.3
	61	133.35	214.9	249.4			36.25	127.5	41.55	1662.85
	84.95	149.25	46.4	181.5			51.2	46.85	19.1	598.45
	32.45	171.3	234.4	127.85			89.05	50.3	117.3	376.05
	52.4	165.8	24.05	102.35			14.05	104.4	36.3	492.9
	100.6	73.35	52.6	184.7			15.35	44.55	105.6	84.7
	61.55	92.25	74.7	109.15			26.75	47	113.9	1417.9
	29.6	59.6	52.75	80.3			8.2	38.8	14.9	1352.6
	29.35	156.1	1130.7	684.85			32.15	43.05	101.8	2227.95
	307.35	28.45	288.8	275.55			15.25	78.75	13.75	287.95
	114.15	211.2	488.65	33.4			15.45	18.65	32.4	539.95
	27.25	67.05	593.8	218.05			33	77.2	21.9	435.7
	32.65	665.1	27.4	164.6			53	17.15	61.15	67.1
	73.45	75.3	222.05	276.4			82.2	74.9	19	852.5
	60.2	530.35	21.2	120.45			57.65	69.8	49.9	691.25
	57.8	41.4	287.2	54.45			14.05	11.15	66.3	96.75
	77.05	65.2	105.15	350.35			103.05	155.9	44.6	183.75
	43.25	212.75	32.6	352.4			10.8	34.7	23.4	204.95
	48.5	494.95	123.2	55.75			37.5	52.8	32.15	210.15
	64.2	41.9	48.8	41.4			43.1	28.85	24.65	387.75
	100.75	47.95	39.3	240.25			29.75	120.25	69	340.85
	110.9	971.95	30.75	143.3			26.8	155.95	30.65	263.45
	30.15	187.2	97.3	166.3			62.9	68.25	69.7	586.55
	62	572.3	24.6	765			15.05	22.4	50.6	133.6
	115.65	93.2	71.7	71			23.25	31.6	30.95	125.45
	58.45	64.75	188.55	241.4			17.85	53.45	107.3	914.3
	50.85	81.85	25.9	797.05			80.65	15.85	41.4	206
	29.1	60.2	41.35	74.15			33.8	93.35	37.25	237.8
	97.65	27.3	24.95	48.5			8.95	65	11.85	2942.75
	82.8	339	179.45	563.25			82.8	19	189.7	40.65
	88.35	119.05	67.3	363.45			10.9	70.4	39.25	351.8
	35.4	411.1	71.85	27.4			25.2	62.8	38.8	281.1
	60.5	466.75	83.75	231.6			45.95	18.65	44.05	1378.65
	46.9	328.35	123.85	126.5			42.85	19.25	113.55	427.5
	134.45	43.7	36.95	33.3			68.75	96.25	164.3	215.5
	26.9	348.85	91.2	977.25			22.1	46.15	101.35	76.5
	35.65	118	383.9	23.5			21.3	59.75	56.85	60.25
	23.85	1240.05	31.25	95.5			1590.7	75.15	70.75	971.05
	63.1	123	251.55	28.85			64.15	64	61.55	618.35
	117.4	418.8	65.3	68.15			44.5	96.65	51.4	308.4
	90.45	162.25	32.55	113.95			99.25	35.2	152.65	1347.3
	28.65	210.6	75.25	56.4			114	28.05	19	301.35
	42.9	269.5	39.45	76.6			66.7	106.95	15.35	287.95
	120.9	531.75	68.75	761.05			18.85	328.45	53.55	569.95
	29.2	109.8	65.75	197.45			20.65	82.65	31.8	465.35
	69.45	1220	31.85	250.8			21.2	128.7	123.05	218.7
	44.15	576.65	32.65	92.65			15.15	45.5	141.9	439.9
	195.4	366.55	29.9	236.05			55.95	58.2	57.6	2289
	56.6	359.75	57.95	341.75			13.2	45.8	95.3	665.4
	73.25	78.7	355.55	193.05			20.1	110.75	39.3
	102.15	113	43.3	95.55			18.95	129.85	162.95	113.75
	121.25	394.4	18.4	243.8			40.35	28.8	26.35	103.2
	303.35	262.35	145.35	196.2			17.6	108.55	138.1	523.55
	53.9	86.15	22.6	27.5			41	47.7	83.65	426.15
	25.15	431.4	83.2	63.75			16.35	57.05	127.45	186.65
	125.1	402.65	34.5	249			32.05	106.05	9.8	17.3
	143.3	38.45	112.8	280.6			54.55	114.95	18.75	35.6
	155.65	417.55	31.15	99.55			9.35	132.5	42.35	68.25
	58.4	281.85	27.35	229.95			22.3	78.25	223.35	92.25
	148.6	125.75	19.25	350.8			101.9	29.2	61.7	22.3
	101.35	92.25	75.9	83.3			24.5	18.05	17.45	42.65
	132.1	27.35	175.3	741.9			19.6	74.6	138.4	61.2
	60.95	23.65	201.85	603.9			165.5	18.3	88.55	60.3
	24.6	3599.1	190.9	438.05			52.75	93.75	138.9	18.3
	73.75	193.35	123.85	197.6			14.8	21.75	62.95	33.55
	138.8	75.25	42.9	306			16.25	55.75	98.1	43.8
	47.05	112.6	122.1	363.35			17.1	41.55	69.15	40.35
	53.95	161.7	35.4	369.85			20.85	65	110.75	98.35
	100.75	126.7	49.35	42.35			24.45	34.25	119	43.7
	40.95	183.55	25.2	75.8			25.25	64.8	24.85	74.55
	168.85	80.6	122.9	251			14.55	78.55	55.95	74.1
	277.8	34.25	45.8	141.15			29.45	77.05	22.7	34.8
	190.9	96.9	84.65	130.1			15.1	18.65	50.2	19.75
	266.7	23.8	46.6	120.2			24.9	56.5	27.35	42.95
	251.25	42.4	206.05	58.25			86.95	13.95	15.3	177.5
	49.75	26.25	103.4	84.2			14.2	69.9	74.45	202.75
	98.1	53.65	129.3	135.05			29.1	17.55	38.4	69.4
	205.8	31	308.05	267.85			21.7	135.35	25.3	19.3
	25.6	131.7	32.75	31.75			10.15	38.45	60.6	90.25
	77.65	83.75	109.2	223.1			1604.5	43.2	58.35	59.05
	38.75	74.9	115.35	87.6			125.4	36.9	25.75	85.8
	110.7	63	781.75	261.35			27.1	120.5	64.55	409.35
	38.45	17.6	44.5	46.75			72	45.25	59.25	78.15
	122.15	29.4	57.05	283.55			33.6	146.05	74.95	133.3
	567.1	51.55	140.4	216.5			100.95	107.8	72.45	230.5
	109.75	193	118.1	658.4			249.75	46.2	130.65	41.25
	41.7	190.9	23	69.85			34.65	29.75	138.65	160.2
	200.85	250.1	95.05	85.5			88.3	32.45	36	158.35
	251.6	339.05	122.3	31.8			28.1	68.2	103.35	54.45
	69.15	403.2	553.5	26.1			63.6	98.75	25.35	42.3
	101.6	322.1	48.4	587.2			24.65	299	37.5	141.95
	140.9	48.3	26.6	219.3			32.9	35.9	66.5	400.9
	78.45	153.5	19.15	37.15			76.1	69.5	108.1	185.85
	152.65	48	231.6	235.8			84.4	68.5	270.65	146.45
	91.65	206	34.35	203.3			14.95	156.95	35.4	29.9
	127.55	3752.1	421.35	319.65			32.55	36.7	73.05	117.35
	28.85	19.65	47	89.7			28.35	139.3	26.45	211.5
	187.35	61.25	46	303.55			14.6	93.65	32.1	19
	199.55	168.6	46.4	533.45			36.85	88.4	26.1	198.75
	37.9	195.45	140.3	105.3			83.45	56	46.9	20.2
	70.45	34.5	60.1	176.8			66.15	186.4	55.05	105.85
	220.15	42.6	111.4	39.25			46.35	28.95	21.7	64.5
	27.15	85.1	17.15	345.95			11.65	84.45	50.5	628.8
	106.3	267.75	115.8	536			27.35	40.45	54.65	57.6
	30.35	122.35	676.55	21.2			25.6	33.15	141.75	51.85
	29.4	87.35	166.6	89.2			34.25	19.8	115.05	38.35
	221.15	123.6	483.4	198.95			122.55	44.4	55.1	55.95
	39.95	19.05	231.7	69.5			41.85	77.6	56.2	114.1
	186.65	325.75	88.15	52			15.95	41.8	88.9	90.95
	166.8	133.85	117.1	529.15			28.85	95.45	29	31.45
	63.55	103.85	210.1	368.9			10.9	153.35	225.65	14.25
	35.7	119.5	203.1	343.95			28.85	111.7	28.3	711.8
	25.15	51.7	179.4	255.05			10.85	56.85	69.7	450.9
	37.9	114.7	150.85	32.75			26.75	79.05	172.35	307.3
	193	140.75	122.05	262.7			33.9	81.3	32.85	46.55
	91.85	223.7	150.55	639.75			31.85	61.2	23.35	32.25
	118.4	27.6	92.25	28.75			30.3	33.2	41.15	155.25
	64.95	16.85	115.2	365.65			17.3	55.55	58.55	328.4
	52.15	215.6	288.25	491.15			34.8	26.3	43.4	134.45
	152.65	217.4	129.5	32.95			117.85	391.4	17.95	1102.4
	120.55	61.85	50.55	104.95			1706.85	34.8	21.85	70.45
	125.6	52.45	103.1	51.85			27.4	152.1	29.4	474.3
	25.45	142.85	70.8	17.5			12.7	81.1	33.6	825.7
	124.2	47.2	183.55	379.3			126.65	130.35	65.55	173.3
	93	339.55	59.95	24			54.25	34.6	69.45	40.65
	123	271.25	295.25	305.3			10.6	16.7	101.3	121
	253.7	269.85	43.2	31.7			18.75	90.9	70.8	293.8
	451.15	453.4	48.05	422.4			28.1	36.65	26.15	137.5
	139.55	3599.65	270.5	127			26.35	25.8	57.6	178.7
	44.25	54.9	96.55	62			13.5	140.75	64.25	73.8
	61.95	86.25	539.95	54.1			21.55	29.8	22.35	47.35
	201.65	161.65	231.35	31.85			71.75	222.7	47	82.5
	183.85	281.85	849.15	61.35			49.2	33.45	25.55	68.7
	64.1	38.8	70.6	266.3			25	90.8	64	158.7
	40.3	58.3	60.2	298.8			87.1	95.8	107.2	177.95
	109.6	121.9	62.55	233			71.3	147	84.05	49.35
	57.8	99.1	226.25	420.8			30.9	37.75	28.2	402.45
	104.75	122	294.75	394.8			76.7	122.75	88.8	248.15
	266.45	434.55	59.8	259.35			29.6	163.1	76.7	221.9
	119.5	130.75	43.35	151.85			41.7	59.75	25.7	21.2
	93.05	87.75	142.9	262.7			32.25	91.35	14.25	14.7
	114.3	47.6	87.5	239.95			13.65	22.95	14.5	71.3
	55.95	38.35	34.3	39.2			8.7	35.85	32.55	575.9
	97.65	19.5	52.55	69.7			12.85	41.85	47.7	93.4
	54.6	37.8	60.3	131.6			15.55	87.75	23.25	17.65
	118.3	68.85	553.15	195.85			47.55	44.15	131.45	568.45
	83.1	44.7	193.8	232.95			157.45	107.8	22.5	44.9
	58.15	129.4	348	191.2			45.35	114.5	73.05	149.5
	93.95	70.9	200.55	256.65			16.05	65.75	38.3	291.9
	43.95	43.45	1196.25	46.35			29.15	107.8	20.45	85.15
	29.05	33.8	130.1	61.9			76.4	45.6	69.35	108.2
	85.85	83.65	700.95	783.35			16	31.2	137.9	286.65
	163.8	214.8	191.05	259.3			14.25	38.15	101.75	166.15
	44.35	649.35	130.2	61.25			63.45	66.4	36.75	148.55
	108.75	339.25	31.35	227.7			14.15	19.65	152	203.2
	35.2	32.1	30.2	276.9			21.65	453.2	57.05	91.85
	191.1	480.45	140.9	124.9			72.2	326.4	115.4	52.5
	152.55	87.2	247.85	162.3			19.55	122.2	68.55	70.85
	78.45	31.3	562.75	29.45			33.65	148.35	21.8	85.2
	114.35	81.8	409.85	168.6			20.15	58.4	42.95	101.55
	36.35	25.15	4098.95	384.25			14.8	184	41	28.35
	43.1	46.6	41.65	81.7			18.8	34.55	23.7	70.9
	228.1	115.45	87.5	315.1			31.15	25.85	108.7	41
	198.6	192.8	73.5	1256.7			21.6	28.85	43.75	91.95
	48.75	477.85	26.55	68.3			17.6	53.1	139	352.9
	170.8	196.15	25.7	31.05			22.45	97.2	77.35	269.4
	44.6	706.75	95.65	106.6			52.4	134.6	121.7	60.3
	67.65	147	56.95	106.95			14.55	45.65	156.55	61.85
	106.95	35.8	98.35	99.35			10.75	143	137.5	246.3
	108.95	688.4	158.5	82.45			61.7	81.45	29.65	67.4
	61.75	427.4	80.3	111.35			53.15	127.9	132.85	333.95
	410.35	222.8	87.1	209.45			137.05	77.35	34.2	176.65
	44.8	185.95	84.95	27.7			60.65	126.5	71.75	37
	28.55	461.35	70.8	299.7			15.6	17.35	35	29.65
	70.25	94.75	21.55	473.1			63.55	28.95	29.4	15.5
	47.35	860.3	25.3	253.25			12.95	25.25	20.95	89.2
	292.2	647.95	19.7	1556.85			14.2	34.4	23.6	325.4
	50.5	364.7	52.6	182			1640.75	23.35	127.35	252.45
	23.8	272.9	34.1	211.5			18.3	42.55	44.1	264.7
	101.9	302.9	99.85	27			27.65	51.65	131.35	70.95
	223.1	36.6	127.85	392.4			155.7	18.45	63.35	160.95
	194.35	20.55	48.95	185.4			38.9	90.05	32.95	73.05
	53.05	24.8	60.05	308.4			48.7	37.5	31.8	30.45
	61.3	120.35	65.55	174.7			24	41.25	88.95	24.25
	77.5	18.65	46.75	62.45			76.75	20.35	122.5	123.4
	26.6	42.45	45.3	222.85			41.9	40.65	14.1	18.55
	58.8	31.05	55.4	164.75			48.2	78.3	31.7	77.3
	422.15	85	19.25	73.35			8.55	57.1	119.2	65.1
	53.2	159.85	17.35	99.65			52.6	76.3	23.2	197.1
	170.85	24.35	72.75	172.8			20.8	16.65	80.35	61.25
	57.15	180.45	83.4	260.55			18.25	18.85	12.3	18
	43.5	39.6	24.3	129.15			15.9	38	34.3	209
	653.3	449.05	103.9	313.9			66.4	69.4	30.6	83.15
	559.75	36	28.9	185.7			43.9	53.35	37.1	183.5
	375.25	26.15	153.1	141			49.3	46.55	20.35	47.3
	84.35	54.3	30.1	456.55			13.15	47.95	46.6	211.1
	43.35	26.5	117.65	193.55			27.35	28.7	110.25	356.15
	186.3	67.2	61.25	51.95			22.3	30.7	18.55	74.5
	65.15	63.75	28.8	35.4			21.65	40.3	19.85	21.2
	39	33.05	31.4	385.55			46.6	43.65	70.8	148.15
	180.65	25.65	39.6	54.25			14.65	30.95	172.15	23.2
	167.2	369.6	39.5	403.4			94.85	25.1	62.95	21.9
	197.4	114.05	94.35	142.9			29.7	17.4	111.1	424.75
	290.05	160.95	34.1	773.8			12.1	28.5	32.15	187.9
	198.6	53.25	46.95	254.05			35.75	41.15	46.95	124.95
	335.45	78.05	19.75	98.3			21.75	34.25	22.15	111.9
	53.7	28.65	217.95	158.25			13.95	49.15	54.2	262.95
	268.35	47.75	24.6	331.55			31.75	45.05	59.4	251.9
	51.55	183.55	34.75	82.25			17.6	57.5	57.7	149.65
	106.7	151.8	49.9	82			44.95	36.2	151.85	141.25
	84.9	83.25	24	418			102.4	20.6	33.8	17.2
	387.5	113.8	119.9	279.6			26.35	62.4	47.15	488.1
	379.45	153	87.55	188.35			16.6	97.45	37.1	200.85
	132.75	221.2	67	632.1			38.35	39.35	83.15	85.95
	44.1	100.95	159	229.1			42.6	54.4	18.75	36.25
	196.85	111.25	52.45	147.05			10.1	41.65	109.75	336.8
	68.5	273.95	33.2	109.3			26.05	42.6	49.9	211.65
	201.45	78.8	46.5	206.5			24.45	16.25	39.65	146.75
	244.9	29.35	208.8	547.85			68.3	138.55	101.4	138.45
	129.8	113	139.95	72.95			39.1	28.45	163.45	45.95
	217.1	36.5	43.7	635.6			48.15	14.35	13.65	52.9
	30.55	110.45	69	131.5			57.95	32.15	88.25	125.6
	225.65	39.75	32.65	270.75			35.8	36.5	47.8	22.8
	25.4	25.45	74.85	131			33.5	17.05	38.1	129.85
	306.9	88.7	30.45	59.7			49.4	120.75	73.8	386.7
	118.25	59.75	43.25	382.75			61.4	18.95	232.6	162.35
	88.45	529.95	30.35	567.65			40.15	43.3	46.85	335.8
	54.25	514.75	28.4	150.6			27.4	36.6	92.85	43.2
	129.85	118.85	73.6	307.75			1653.05	56.65	74.35	289.95
	69.4	562.55	61.75	789.25			40.6	47	191.05	428.05
	148.55	206.35	95.3	104.95			21.95	2135.8	45.4	219.35
	724.05	89.9	240.2	24.75			25.8	16.25	178.2	20.1
	238.65	18.45	15.9	1094			18.8	11.85	227.55	128.9
	862.3	905.75	135.85	102.7			24.65	52.35	31.95	200.65
	920.75	213.95	233.2	84.5			14.4	64.3	107.15	784.55
	102.1	124.25	55.6	144.7			17.85	87.45	203.15	103.75
	78.1	46.25	22.9	203.4			19.3	17.3	239.75	25.65
	113.8	85.8	58.65	363.6			18.45	26.45	206.95	340
	434.75	114.05	25.95	397.3			16.3	24.6	333.45	62.05
	969.35	58.35	218.5	99.1			25.5	43.95	210.9	475.8
	1301.4	248.1	186.3	101.6			11.85	98.4	145.2	300.45
	163.05	277.7	65	233.05			24.6	32.15	135.75	149.95
	870	54	35.3	484.5			11.15	63.1	104.05	162.15
	101.2	222.65	73.3	310.15			59.3	17.55	41.85	108.75
	311.6	227.45	68.4	571.85			26.2	27.65	25.3	26.2
	458.4	172.4	111.85	469.45			39.95	30.85	34.85	64.05
	4538.55	448.15	52.4	92.3			75.3	23.45	292.8	166.45
	29.25	48.45	130.85	32.85			44.95	31.25	135.05	108.85
	41.3	300.7	121.9	143.2			48.4	30.95	56.3	20.85
	94.6	109.3	208.3	96.65			9.85	37.5	38.2	114.05
	33.65	150	276.2	35.4			123.8	16.2	118.45	105.8
	31.2	89.35	215.15	288.3			85.2	31.1	51.8	127.85
	52.4	379.25	28.2	20.65			14.7	29	201	139.7
	53.05	137.3	62.2	900.7			20.45	19.1	204	61.3
	342.25	214.95	20.7	75.5			162.9	66	27.2	330.65
	133.85	5052.4	299.25	854.15			14.65	38.2	133.4	295.65
	89.85	169.65	73.8	235.8			87.5	46.3	53.25	180.1
	122.35	86.95	200.05	853.25			33.2	20.9	65.35	41
	78	48.15	136.7	132.15			19	36.6	71.55	132.2
	71.25	140.65	38.65	59.1			10.8	60.65	12.5	204.25
	73.8	88.95	223.65	415.1			65.2	49.75	15.45	44
	54.95	53.9	92.75	260.85			21.95	28.45	118.2	48.7
	27.05	41.05	48.8	854.25			24.15	32.15	38.4	107.75
	129.35	172.6	73.4	42.2			10.6	20.8	15.95	320.7
	48.65	259.45	98.5	227.65			16.95	23.95	24	32.5
	29.65	82.85	78.5	124.05			14.6	16.3	21.9	150.25
	74	308.75	122.85	378.25			30.75	61.65	40.7	45.7
	62.85	18.65	94.65	786.8			30.5	27.1	50.15	80.15
	31	235.65	38.1	513.1			158.5	15.05	67	33.25
	67.2	61.55	178.25	849.65			32.6	26.3	26.05	29.6
	284.8	164.35	66.35	182.7			51.75	57.1	55.65	87.25
	33.6	121	60.7	80.6			22.1	44.75	69.5	26.85
	123.15	61.1	213.7	59.7			1589.05	42.25	49	89.6
	32.1	32.5	591.95	428			11.25	31.15	149.35	158.15
	125.05	200	288.65	149.25			82.35	34.05	54.6	27.35
	208.65	27	182.95	71.6			45.85	16.85	46	68.25
	191.95	239.55	207.4	643.55			57.5	107.7	128.55	30.15
	29	217.85	83.4	79.55			35.25	35.2	44.35	32.95
	91.9	127.25	202.9	75.15			69.6	29.5	18.25	45.7
	28.4	140.75	176.75	307.55			23.4	80.6	27.3	36.3
	171.55	70.8	30.05	733.2			59.35	20.8	28.45	36.1
	270.25	55.7	119.1	191.45			15.05	41	131.2	39.15
	31.9	194.2	119.55	742.15			72.2	29.75	93.5	60.55
	269.25	216.45	110.7	733.95			90.65	45.3	36.35	70.65
	126.55	399.65	23.35	292.55			18.45	88.95	79.6	87.65
	58.2	38.5	279.55	25.15			100.15	24.2	53.25	26.2
	217	39.85	150.15	35.35			67.5	47.15	19.4	18
	32.35	39.2	49.35	149.5			21.25	61.1	299.9	117.9
	526.75	268.1	68.6	51.75			10.95	42.85	117.35	136.6
	70.2	76.9	62.8	338.4			120.65	42.8	30.6	28.3
	297.1	266.1	188.65	24.8			16.6	54.8	56.85	45.15
	116.8	84.65	21.4	42.05			53.4	115.6	23.6	152.85
	51	98.65	96.95	199.55			9.9	25.55	170.65	138.9
	70.35	170.8	26.1	55.2			46.15	77.05	112.6	142
	32.25	472.4	481.95	198.85			20.3	20.5	157.85	254.9
	31.9	325.75	109.3	185.05			18.1	57.55	12.8	112.4
	201.9	200.15	555.35	1040.15			50	27.75	103.1	96.4
	321.35	242.3	227.7	417.85			36	36.55	2136.95	213.8
	193.3	230.45	42.45	49.65			61.1	21.65	44.3	109.35
	441.75	203	380.6	153.4			17.9	37.8	22.45	136.65
	576.2	624.8	109.25	77.85			18.9	103.75	88.7	94.3
	26.05	70.3	212.2	56.25			29.45	46.6	14.55	47.15
	123.9	470.95	198.1	398.8			53.35	57.85	12.55	38.85
	227.1	503.85	240.15	303			19.75	39.8	18.2	21.9
	141.7	551.8	286.5	42.2			43.45	60.95	64.55	117.4
	219.45	145.05	252.3	45.05			45.95	65.6	30.95	452.7
	547.6	88.9	42.25	128.45			41.05	14.9	49.7	25.5
	136.45	5799.5	30.2	192.65			11.8	44.6	49.15	33.45
	409.45	23.8	20.4	126.6			42.2	67.25	35.15	65.45
	213.8	161.2	133.45	257.75			27.55	209.65	26.4	64
	82.6	58.85	753.4	146.8			27.35	41.35	18.95	155
	479.95	70.75	114.5	190.85			77	71.4	47.8	37.95
	70.6	81.1	76.8	94.75			14.1	73.25	15.6	159.65
	268.7	54.5	142.65	70.1			17.95	34.45	116.55	22.95
	222.8	125.65	167.55	306.5			1692.6	27.55	17.45	173.6
	199.05	202.75	108.85	109.45			9.8	32.25	27.9	72.95
	26.15	31.9	83.9	128			80.8	36.85	73.1	133.35
	88.05	66.85	52.15	43.75			36	68.65	26.1	23.3
	147.2	134.65	305.7	144.4			70.15	81.95	45.1	111.1
	60.8	142.9	320.05	214.95			21.25	29.2	31.4	156.8
	27.7	65.15	55.95	43.3			67.15	106.05	69.9	16.25
	1006.55	70.55	927.3	72			18.8	84	83.95	754.8
	1113.95	378.25	28.75	172.1			42.45	42.45	54.8	573.45
	161.35	22.3	220.4	92.4			74.05	28.35	101.45	576.65
	876.65	68.45	52.45	379.1			57.5	23.8	12.85	92.65
	86.2	69.15	408.45	288.75			40.6	26.75	48.4	111.55
	90.1	90.65	159.55	25			35.55	51.85	34.25	352.7
	735.65	20.55	78.2	186.85			51.9	28.25	156.75	33.1
	739.55	317	133.3	214.05			54.5	73.25	27.45	104.9
	334.45	379.1	141.8	139			42.65	60.55	152.25	246.1
	567.45	19.05	428.55	152.15			52.2	68.15	24.9	276.55
	43.15	181.1	1128.1	161.35			36.65	44	18.45	110.9
	90.8	114.45	21.65	671.6			81.6	23.9	56.65	286.3
	807.7	538.05	604.55	196.2			20.7	57.55	37.05	25.85
	37.25	137.2	461.15	136.3			26.15	16.3	85.3	180.65
	163.85	191.3	401.05	336.1			54.1	44.45	13.3	48.4
	43.45	181.3	175.65	729.65			28	79.55	50.05	36.75
	814.35	290.25	66	13.9			9	124.65	77.7	21.75
	106.85	188.35	19.65	541.6			19.25	42.65	42.55	178.25
	360.75	107.25	278.55	549.9			11.15	13	21.95	48.7
	224.75	68.15	61.15	88.4			20.45	26.3	90.65	236.45
	662	95.15	40.9	228.2			20.5	21.25	95.4	233.7
	141.4	109.1	120.65	242.2			25.7	72.3	107.9	93.75
	89.45	50.25	707.15	230.3			9.25	10.6	12.95	208.4
	363.35	275.7	244.5	413.75			20.45	37.1	15.7	115.9
	470.45	231.75	46.15	355.4			40.8	69.25	144.85	80.35
	426	113.35	129.25	34.8			58.25	29.95	71.1	738.5
	30.7	152.5	68.55	241.85			28.2	41.25	14.35	162.4
	528.85	26.15	380.3	256.55			29.55	53.8	84.55	133.7
	87.75	72.4	147.6	112.65			12.4	119.35	60.7	16.85
	150.75	29.35	31.45	25.4			15.8	44.2	38.65	57.05
	542.95	167.1	25.55	172.95			18.35	108.95	33.2	135.5
	245.05	250.45	38.1	248.3			9.35	38.35	29.15	92.3
	210.5	86.95	413.95	334.65			17.75	33.65	34.1	27.65
	92.2	77.25	122.4	454.5			18.95	104.15	23.8	137.25
	67.5	43.1	158.3	434.75			42.1	140.7	51.55	156.05
	696.7	181.3	118.4	32.4			24.65	23.3	20.55	351.45
	3977	434.75	39.5	171.05			20.25	25.3	39.9	88.25
	123.65	292.4	319.25	52.2			46.2	64.8	19.75	24.65
	57.05	137.4	69.45	82.85			27	72.8	51.95	18.35
	80.55	80.95	38.4	205.05			43.5	34.05	97.8	266
	29.45	30.05	297.45	113.5			41.7	61.35	46.45	18.4
	56.5	56.8	22.2	38.7			14.65	58.55	32.2	43.25
	52.15	401.5	34.65	35.05			60.05	23.4	99.5	43.65
	130	36.55	36.3	37.5			139.9	162.2	82.3	99.25
	115.1	337.6	731.05	247.6			14.95	108.55	51.45	45.95
	74.7	107.55	27.55	139.65			23.3	118	97.05	168
	105.15	44.3	461.7	195.65			52.5	13.75	73.95	39.85
	29.15	61.3	280.65	82.55			47.1	95.85	82.35	45.9
	50.8	31.3	46.8	127.8			47.25	100.1	116.15	30.25
	84.45	67	114.8	223.65			18	147.4	19.35	138.3
	46.45	482.45	50.05	93.8			36.45	72.75	36.15	305.6
	56.55	449.75	2133.1	248.65			30.25	31.8	33.95	52.05
	37.6	145.5	45.35	72.85			70.7	17.3	39.25	229.2
	253.8	50.4	17	669.8			21.05	117.15	17.3	229.1
	27.1	111.45	45.65	44.8			16	51.95	108.4	324.1
	42.95	673.6	36	211.9			136.2	28.45	24.6	173.25
	16	434.25	24.05	72.35			38.4	50.05	34.6	407.5
	51.65	87.1	72.85	44.7			8.7	40.5	55.5	488.15
	26.1	24.6	62.2	430.5			34.4	38.3	63.6	127.65
	52.45	489.1	36.1	266.1			29.05	102.05	32.4	266.85
	44.15	259.95	98.45	57.05			73.5	74.7	57.65	677.5
	77.6	31.5	111.7	197			22.35	48.85	61.8	266.9
	56.45	309.2	56.75	146.35			145.25	148.85	98.85	650.3
	27.95	116.45	62.25	65.05			41.55	117.05	32.05	17.7
	60.65	148.5	42.8	529.65			60.2	38.85	81.2	269.9
	40.8	241.2	42.2	34.9			43.35	28.3	188.15	403.9
	55.25	427.75	24.3	83.6			35.55	23.65	73.25	386.55
	43.45	631	91.8	249.3			9.7	16.85	20	24.8
	43.15	450.45	52.45	43.7			33.8	117.6	87.4	16.35
	63.5	655.85	19	220.25			29.15	25	21.6	43.45
	98	753.2	34.95	90.4			24.35	219.8	44.4	326.15
	63.1	40.95	34.55	62.6			11.6	21.8	15.8	432.5
	93.8	43.65	287.7	645			60.5	36.05	14.15	19.9
	27.2	204.55	26.35	721.25			25.95	89.25	22.6	176.65
	56.85	420	41.05	306.4			8.85	17.35	66	411.5
	28.5	4316.6	18.55	1048.4			16.05	63.4	41	329.15
	58.05	140.5	70.1	209.65			48.45	96.4	28.2	263.75
	31.55	116.4	53.65	99.25			19.8	75.95	18.4	147.35
	44.65	46.35	125.75	594.3			12.2	28.25	15.45	114.85
	57.8	44.85	16.5	182.2			9.65	44.35	30.85	128.3
	92.35	33.1	18.1	57.6			70.55	39	63.2	59.45
	104.9	196.7	293.85	820.2			16.8	75.45	63.55	70.95
	64.45	5667.4	97.7	40			50.75	46.45	75.9	339.45
	23.6	254.55	123.05	63.05			9.45	44.65	69.05	19.95
	38.5		24.65	695.05			21.8	56.15	15.35	19.95
	117.4	43.15	20.45	82.35			32.3	50.35	55.15	110.5
	60.4	51.35	51.25	27.05			59.35	39.1	21.6	47.35
	116.55	60.45	100.4	323.5			10.1	69.7	21.75	101.95
	130.3	18.45	23.5	128.45			8.3	63.75	21.3	201.9
	34.9	49.8	62.15	388.85			27.3	91.05	187.15	39.05
	55.05	84.45	54.45	105.4			23.1	73	21.05	44.25
	58.65	87.25	40.4	191.95			20.85	24.65	18.5	233.45
	205.3	92.45	61.7	263.15			23.55	135.1	39	113.55
	40.35	24.6	40.3	533.75			114.2	38.7	50.1	115
	213.95	78.9	267.7	149.5			35.95	63.7	89.4	385.8
	87.95	21.1	62.75	161.75			1601.3	23.1	69	36.95
	348.1	108.25	37.55	53.85			56.25	153.25	53.4	284.45
	44.25	46.25	79.8	308.45			30.6	38.15	71.35	198.65
	24.9	61.25	55	1032			100.8	137.2	60.1	203.1
	45.45	178.05	77.7	24.55			23.7	44.65	54.45	129.9
	30.4	51.05	80.65	25.55			31.95	40.9	67.4	39.05
	24.9	119.85	63.55	819.1			16.05	26	156.35	243.2
	28	37.65	84.3	258.25			75.2	92.25	19.55	307.5
	402.15	82.65	18.75	191.8			35.85	46.6	55.85	94.4
	98.8	52.3	36.3	61.4			36.1	40.25	19.25	423.1
	49.15	33.75	130.6	381.65			115.1	19.15	46.45	93.4
	47.55	13.45	21.55	987.15			68.45	21.05	61.6	40.5
	78	108.8	530.8	341.95			74.85	36.65	82.65	103.5
	577.35	49.5	62.65	371.75			31.25	129.45	15.65	164
	191.75	37.95	33.75	223.25			72.9	35.1	112.3	35.25
	69.5	83.4	49.9	287.45			128.95	66.1	33.75	304.45
	43.45	32.1	105.2	801.25			27.8	34.55	98	187.55
	39.75	158.9	105.9	74.95			24.6	98.85	20.05	79.4
	40.9	24.85	39.5	321.9			11.35	17.85	78.75	195.05
	208.75	40.5	37.95	167.05			79.1	40.2	14.8	88.55
	102.9	112.6	58.2	99.05			81.35	49.6	20.1	119.2
	179.75	93.25	140.85	44.55			22.7	42.1	74.15	574.95
	133.55	79.55	375.95	244.15			23.75	24.3	42.25	764
	26.5	56.4	101.9	958.2			30.45	18.2	39.05	218.95
	127.8	24.75	53.75	210.3			24.95	16.65	29.8	95.9
	29.3	70.9	268.95	22.3			43.9	34.85	16.25	122.55
	276.65	31.95	75.6	86.85			98.55	52.2	25.9	200.65
	93.2	10.2	74.1	518.35			53.35	25.85	74.1	120.65
	74.1	42.45	27	154.5			26.75	56.35	66	32.2
	202.45	80.35	31.55	172.85			15.15	32.9	95.9	243.95
	155.45	67.65	29.9	427.6			18.45	67.95	148	120.95
	31.65	94.35	19.4	198.2			65.5	31.9	36.7	115.9
	34.95	29.45	49.4	316.3			74.55	39.8	69.35	488.45
	182.95	55.95	112.95	212.1			22.55	27.3	16.7	195.6
	32.5	23	97.75	312.1			17.8	15.8	96.7	50.05
	42.3	29.45	144.2	685.05			32.25	30.25	23.15	110.25
	69.4	28.8	79.75	241.7			41.95	29.65	227.05	259.05
	56.7	50.55	305.1	178.1			16.65	18.65	110.65	71.65
	228.45	18.95	45.15	68.7			20.7	50.7	44.8	33.75
	184.1	49.05	56.2	416.05			43.4	66.05	21.6	422.75
	211.7	45.55	66.2	602.05			18.4	20.1	36.35	172
	393.65	82.55	192.5	159.1			76.5	30.85	14.1	39.15
	142.55	61.4	632.45	80			48.55	65.45	27.6	178.95
	285.5	21.25	69.35	377.35			47.9	40.5	27.75	68.05
	129.15	45.85	239.8	229.95			27.5	18.55	47.3	66.65
	187.2	87.8	385.35	322.65			24.55	54.75	71.55	74.7
	122.95	79	130.8	68.3			51.15	55	48.85	422
	335.2	95.4	176.05	99.3			22.25	15.25	52.1	115.95
	134.4	39.85	49.45	47.85			81.6	20.2	34.25	396.35
	141.35	28.6	154.7	57			50	65.05	38.15	29.15
	108.75	71.1	38.95	61.75			9.65	30.75	20.95	68.8
	44.45	30.75	102.25	579.85			41.1	63.1	27.75	162.05
	350.95	14.45	20.75	270.15			22.05	58.85	90	110.25
	101.05	21.6	97.15	118.35			12.15	15.85	16.45	37.8
	205.45	11.3	21	72.15			10.55	29.2	34.8	275.5
	25.95	42.9	403.85	115.25			25.75	27.3	28.45	148.45
	89.95	13.1	190.8	608.4			40.4	36.2	75.55	114.4
	347.4	43.4	71.9	352.1			65.5	58.95	54.4	318.8
	252.35	77.25	118.05	48.05			35.7	62.85	59.9	62.45
	36.65	14.6	19.2	147.65			26.45	26.4	44.1	204.2
	28.3	125.7	93.05	176.8			19.15	16.2	41.7	142.65
	125.8	126.6	32.55	85.25			33.95	30.2	66.95	115.2
	209.2	71.75	242.3	216.6			67.1	35.2	87.35	594.3
	215	38.85	49.25	444.5			42.1	56.2	10.85	115.55
	84.9	27.95	47.2	17.9			53.8	29.3	80.65	341.6
	438.8	19.6	185.5	267.05			40.45	91.1	54.1	203.1
	51.1	20.6	64.85	44.5			15	18.3	76.85	144.15
	41.15	56.9	122.95	142			89.75	28	53.05	382.8
	324.2	110.8	597.75	368.15			43.7	53.15	48.85	46.5
	723.75	44.25	452.3	100.95			75.05	26.1	33.85	61.85
	257.9	49.45	37.45	65.75			11.75	40.1	24.5	37.5
	35.65	41.75	891.1	122.45			138.05	121.2	28.95	62
	486.5	116.95	298.05	337.2			12.6	56.25	23.15	21.9
	49.05	38.3	143.85	33.5			38.4	39.3	16.55	109.95
	226.9	26.6	204.3	175.5			46	35	145.9	206.15
	756.15	29.8	66.6	162.1			38.65	32.25	44.75	264.95
	273	60.7	51.85	715.55			29.45	65.05	158.75	533.8
	188.8	18.5	84.8	71.6			104.15	24.2	22.15	432.5
	86.65	47.2	129.3	42.6			23.55	26.05	14.9	13.95
		33.95	45.85	283.8			38.55	41.45	45.5	131.55
	65.5	31.1	86.1	814.05			15.9	31.1	14.05	203.8
	27.35	94.95	46.65	46.9			14.55	25.5	47.4	51.85
	49.55	34.7	321.15	150.4			29.8	20.75	54.65	240.7
	50.9	23.75	130.5	153.85			97.4	46.2	17.05	221.75
	54.1	11.4	324	94.05			10.25	28.35	404.25	789.8
	36.55	95.9	336.8	325.05			16.15	48.05	64.5	49.15
	39.5	61.55	407.35	620			1577.2	49.9	15.7	169.55
	35.95	90.3	298.4	800.2			60.4	50.65	15.2	28.35
	45.75	33.45	382.95	284.85			103.65	23.15	48.45	44.8
	20.8	19.1	33.8	354.25			15.9	32.9	12.85	346.9
	41.15	44.1	76.75	150.9			35.4	40.75	229.75	769.5
	31.8	59.9	197.45	688.35			19.1	42.2	65.15	473.4
	23.15	16.15	190.45	357.6			38.75	78.05	184.2	578.45
	37.3	15.8	89.5	125.15			98.05	85	68.35	48.8
	26.7	103.15	254.65	82.1			30.95	25.7	63.75	42.95
	118.5	26.1	52.15	478.25			18.75	31.6	74.25	512.3
	20.95	60.9	20.05	46.85			23.05	24.65	78.85	79.55
	23.55	149.25	32.45	806.3			78.45	43.05	22	94.7
	18.1	79.25	57.85	241.7			15.3	29.2	48.3	379.35
	31.9	26.9	57.1	43.1			47.7	76.25	42.25	283.1
	39.75	82.9	39.9	441.5			33.25	53	58.6	270.85
	29.95	26.7	162.4	55.65			25.7	26.4	39.7	84
	62.25	44.3	48.55	147.8			16.7	38.8	20.1	13.25
	31.9	24.25	148.95	741.9			15.5	35.25	19.15	114.3
	76.05	62.75	33.2	1069.05			23.7	38.6	53.4	348.55
	22.9	179.35	25.5	225.2			21.75	24.75	76.6	152.7
	25.6	22.85	52.2	687.15			61.7	34.95	145.35	181.8
	85.4	49.75	43.15	247.85			43.1	64.95	66.8	368.05
	50.05	77.95	71.15	119.95			29	118.5	41.3	157.45
	65.6	44.75	22.1	476.75			11.5	118.25	182.7	30.15
	17.8	107.55	28.45	155.1			10.65	40.2	53.75	45.7
	46.45	31.9	42.25	830.4			16.05	41.35	124.55	732.9
	42.55	28.15	37.1	174.4			22.65	61.65	55.15	138.1
	27	123.6	32.15	63.2			78.25	94.8	31.45	244.35
	28.7	14	39.6	56.55			57.5	43.85	19.7	122.2
	30	166.2	35.15	116.95			8.3	144.9	250.75	233.8
	40.7	25.45	25.25	150.3			33.05	32.35	30.7	80.2
	39.95	64.05	95.3	348			24.6	172.95	120.35	30.3
	30.5	62.45	22.4	286.3			23.65	145.05	43.45	438.5
	47.75	38.4	49.35	59.05			45.7	20.45	184.4	141.6
	19.75	28.7	83.6	215.8			21	57.1	227.6	289.6
	36.05	23.25	105.7	674.55			15.65	48.75	29.3	17.5
	27.4	56.25	95.3	260.25			22.2	84.45	48.45	246.75
	139.4	40.15	31.75	140.4			51.45	121.5	39.6	92.55
	74.1	31.85	52	354.6			24.35	33.1	38.1	86.6
	3097.95	47.7	20.9	213.1			23.45	78.45	31.4	64.6
	44.15	170.25	62.4	110.05			21.65	28.5	12.9	295.4
	45.9	20.25	29.45	594.85			8.15	32.6	33.6	14.3
	24.8	28.7	60.5	162			91.65	33.75	31.3	251.6
	20.4	139.95	141.85	464.95			22.7	53.5	30.45	84.05
	31.65	76.55	69.25	143.75			67.75	91.05	29.85	345.55
	57.55	48.7	58	75.3			11.85	36.55	51	165.25
	70	20.1	55.55	373.35			24.6	30.6	32.65	21.95
	29.5	46.95	85.4	334.4			34.4	118.55	40.9	77.15
	36.45	16.75	86.1	256.35			16.6	36.95	151.6	170.4
	75.6	24.05	64.25	292.75			9.95	159.25	45.25	21.6
	30.2	26.85	42.1	71.85			19.1	41.7	18.55	203.1
	41.7	36	47.3	192.1			37.4	79.85	98.5	20.25
	18.4	19	34.5	26.65			10.4	25.75	20.75	203.7
	39.65	19.7	194.15	63.1			22.55	36	60.2	98.5
	30.5	28.45	320.6	1040.05			23.25	94.25	242.45	14.7
	73.3	34.9	20.65	110.6			48.15	125.45	38.3	132.1
	22.7	37.85	24.5	136.05			17.3	95.85	179.5	175.35
	23.85	107.55	78.7	95.9			131.9	130.85	14.75	299.5
	30.45	34.1	32.3	384.65			12.1	37.3	57.65	391.45
	136.65	47.7	93.7	1117.45			25	75.3	20.5	290.6
	98.4	100.75	211.9	869.1			22.75	101.1	29.6	317.6
	29.55	16	20.05	107.05			105.15	46.8	122	285.6
	78.55	44.4	20.8	50			17.85	62.15	20.35	191.4
	36.2	21.15	21.15	195			20.15	11.1	34.2	125.65
	35.1	34.1	23.85	193.05			112.75	61.85	101.3	206.85
	20.2	15.25	46.4	481.25			11	46.35	46.85	62.8
	46.45	89.05	54.3	40.1			10.85	52.8	19.75	288
	77.05	76.2	201.6	208.95			8.4	47.25	38.55	30.35
	31.95	75.15	106.95	72.05			50.85	205.8	190.5	462.1
	114.55	35.05	95.8	196			33.35	27.3	23.6	283
	95.65	63.4	48.15	28.9			33.9	41.05	123.75	1181.1
	23.35	57.65	79.7	306.75			29.85	124.95	130.4	81.9
	57.3	67.8	145.85				14.1	103.25	244	59.9
	62.3	39.95	24.15	1549			9.2	45.2	42	598.85
	17.35	49.65	37.65	351.6			27.55	30.05	77.3	649
	94.1	36.7	195.3	613.05			10.55	57.3	32.55	510.65
	35.9	76.4	142.7	502.2			75.9	27.5	34.3	30.2
	41.5	45.95	29.25	361.15			71.05	26.15	20.55	218.25
	16.1	24.75	62.2	481.5			21.3	70.75	170.85	321.5
	21.5	27.1	253.25	505.65			15.25	35.9	50.25	58.5
	61.2	33.55	80.45	280.5			35.25	83.1	38.45	25.95
	53.4	28.7	46.3	586.3			1585.25	191.95	22.1	223
	39.45	31.25	38.65	132.8			16.35	64.3	30.45	58.85
	43.3	124.35	139.3	1088.45			61.55	121.45	45.45	948.95
	47.8	104.9	45.25	558.95			9.15	34.7	21.2	352.3
	47.15	72.5	148.75	313.95			15.15	138.05	30.2	105
	44.05	34.3	167.7	422.95			20.65	14.7	22.05	370.9
	19.1	45.1	41.9	345.5			18.3	69.35	65.25	161.8
	64.25	81.6	87.8	2045.4			9.6	70.6	226.35	133.5
	50.15	57.75	90.45	2175.75			20.95	101.2	42.7	524.9
	27.3	16.15	52.25	124.25			62.5	59.15	18.55	122.1
	24.15	72.45	31.75	692.4			62.45	25.35	18.95	261.7
	49.6	32.55	68	1009.75			103.05	85.5	64.7	88.75
	16.6	27.8	89.2	965.25			25.6	24.2	19.85	223.25
	17	37.85	61.3	202.7			41	130.15	89.4	110.1
	17.6	31.55	75.1	987.1			32.85	107.75	21.15	131.7
	69.9	68.4	35.45	1239.35			42.75	136.95	98.65	134.4
	52.15	97.25	33.1	388			26.95	40.25	45.5	92.75
	23.7	25	197.2	937.85			69.35	22.8	102.9	15.05
	42.95	34.55	66.2	81.7			36.95	17.65	37.7	303.6
	34.05	39.9	142.15	197.5			146.6	149.9	100.75	32.7
	43.85	73.35	96.1	397.9			26.75	61.9	102.75	865.95
	40	35.8	178.7	317.8			61.6	83.15	78	25.6
	32.15	33.85	62.1	444.45			46.8	30.2	87.65	33.7
	17.25	49.75	35.7	122.6			25.45	218.45	190.15	273.8
	46.95	38.5	119.2	927.5			21.6	121.1	119.15	617.65
	133.05	41.2	109	792.15			10.85	17.45	72.55	432.3
	22.1	14.05	43.1	1750.35			13.4	94.05	75.95	41.95
	68.15	43.6	21.7	685.3			50.6	129.75	18	349.65
	28.55	97.6	75.55	2292.65			29	21.05	240.1	168.7
	24.6	155	307.8	1154.1			78.45	23.9	30.3	194.95
	21.35	181.7	46.05	358.9			55.25	27.35	29.5	1279.65
	34.45	30.65	58.6	531.5			19.15	84.55	102.3	398.3
	75.2	47.35	65.8	177.2			9.75	191.55	124.35	565.7
	23.5	73.2	22.1	39.6			8.75	51.45	83.85	142.85
	34.5	38.6	51.05	159.25			73.25	59.35	55.2	575.55
	22.85	108.05	37.5	93.55			16.5	18.35	42.3	639.3
	39.95	203.75	43.85	412.05			38.35	90.25	35.2	173
	60.65	39.65	184.35	877.15			30.9	134.75	59.75	94.4
	38.9	19.15	68.15	704.95			29.65	101.65	81.05	40.7
	25.15	33.45	22.1	221.5			55.8	29	37.9	98.75
	26.95	16.25	225.75	629.6			30.25	50.15	113.1	100.15
	49.6	15.55	359.2	585.85			149.65	207.7	40.45	70.55
	41.85	59.7	282.05	1609.25			28.65	27.15	24.8	77.55
	17.15	92.15	214.65	566.4			70.3	43	305.45	320.55
	27.65	68.3	32.5	256.2			81.6	223.7	21	438.95
	16.6	52.6	43.5	474.05			12.2	135	79.95	36.35
	55.9	46.65	92.25	1001.55			20.75	134.05	48.95	68.7
	23.3	151.3	53	649.5			86.55	90.55	139.7	18.1
	42.3	40.6	28.75	886.7			32.25	31.45	56.45	124.15
	35.4	21.6	261.05	43.35			34.3	210.25	77.8	191.5
	48.45	77.15	104.85	459.5			54.05	98.35	89.6	28.05
	72.25	66.5	240.7	23.75			26.95	59.5	145	123.05
	80.9	45.95	41.05	567.15			9.05	99.65	24.4	276.5
	32.35	83.85	499.4	150.15			49.5	115.4	26.85	221.2
	24.9	12.75	331.5	1106.25			30.85	79.75	85.05	13.7
	35.05	123.8	37.7	280.6			37.35	45.35	133.65	64.45
	51.4	50.55	108.2	819.4			56.2	28.7	149.45	477.5
	30.6	33.5	135.4	131.25			77.9	84.15	56.8	17.25
	40.95	38.6	42.7	1594.85			13	103.25	64.95	125.65
	32.8	64.4	270.55	206.6			51.8	31.45	100.7	53.1
	29.4	22.05	53.7	281.05			14.6	35.8	62.75	182.85
	63.1	165.05	96.45	411.8			15.85	70.7	41.7	239.25
	33.35	171.95	365.1	1033.2			26	79.15	47.25	203.3
	41.2	88.4	81.9	1020.35			10.4	25.75	26.35	71.15
	86	18.15	201.55	40.5			16.2	234	70.1	130.1
	41.2	105.85	194.55	390			21.55	24.35	231.3	247.75
	26.4	155.5	54.95	243.85			10.8	215.55	12.95	116.9
	35.85	54	20.2	1229.85			28.5	21.4	61.95	112.55
	67.8	10.8	77.15	163.45			1646.5	324.75	181.45	51.65
	117.85	214.1	66.65	978.4			30.6	45.25	57.45	639.45
	18	20.3	282.2	53.4			67.05	264.55	46.95	82.1
	24.3	90.3	26.25	132.8			40.65	28	177	32.95
	31.35	172.35	44.35	1442.05			22	204.8	95.95	267.5
	45.3	248.2	81.5	104.65			10.1	32.65	147.95	154.3
	54.85	41.8	45.65	239.7			14.65	154.35	101.05	26.45
	50.7	128.25	155.05	466.85			12.2	227.65	221.5	71.4
	51.1	136.55	232.35	244.1			22.4	2084.1	62.8	74.45
	54.2	326.8	68.7	1403.9			93.55	34.45	18.65	248.2
	27.2	70.3	33.55	26.2			68.35	26.65	138.15	178.2
	24.1	104.1	237.4	182.15			55.05	73.5	148.95	128.3
	109.2	37.25	200.3	81.5			64.3	66.7	15.45	230.75
	80.3	26.9	247	52.75			10.5	53.65	66.55	142.5
	24.65	42.1	79.6	518.8			12.7	30.6	23.3	58.5
	72.25	12.75	25.65	1081.1			27.4	62.85	151.8	63.4
	32.3	23.55	63.35	737.95			31.6	37.65	29.55	82.5
	31.95	79.3	30.3	2443.7			20.25	45.2	93.9	39.75
	50.3	30.45	69.15	2255.8			43.35	44.25	93	695.05
	51.4	32.1	203.15	56.6			16.25	15.15	14.25	14.8
	49.45	73.9	267.25	252			68.4	38.65	151.85	385.15
	41.45	28.35	187.7	845.85			18.15	181.35	73.45	60.7
	34.7	162.45	137.55	37.15			81.15	48	199.6	133.9
	33.95	130.2	42.5	858.85			20.05	14.05	122.5	795.85
	36.65	34.15	155.45	966.4			11.2	51.45	171.7	499.3
	25.9	75.65	346.1	519.8			10.6	23.15	78.25	85
	30.8	29.15	19.7	634.65			109.7	17.25	58.55	120.95
	50.6	16.1	332.75	22.75			65.75	204.8	101.2	197.95
	42.3	52.85	29.7	50.15			41.95	26.75	54.15	87.65
	96.55	56.25	185.15	2491.1			15.75	38.3	12.45	243.65
	3136.65	317.4	80.9	119.55			48.9	48.55	12.65	488.35
	69.05	25.9	167.15	444.15			55.8	37.3	24.95	161.2
	27	474.9	126.05	253.25			44.2	38.25	15.3	223
	23.85	48.25	81.4	242.45			69.15	48.25	33.45	99.2
	35.35	91.3	157.6	1525.2			26.25	27.55	13.5	611
	30.5	174.15	125.35	1580.5			86.5	64.85	25.8	306.35
	19.2	13.3	126.7	213.65			8.4	21.35	26.9	37.95
	33.25	130.7	209.1	521.9			22.05	47.15	30.45	146.85
	16.4	48.9	249.5	319.4			21.5	61.35	13.65	133.4
	40.1	142.7	125.45	407.6			27.75	54.6	33.75	143
	16.4	293.05	143.25	6733.45			35.95	63.55	19.45	133
	47.95	59.4	440.75	152.05			55.05	60.7	12.45	155.35
	137.35	310.4	442.5	114.4			9	16.9	22.35	112.55
	19.65	11.95	97.65	645.25			21.85	60.15	21.9	82.65
	56.9	30.65	34.75	1182.15			19.05	43.85	55.35	602.6
	26.65	98.45	107.05	19.15			10.5	21	46.3	259.5
	21.05	41.2	203.9	1636.75			21	94.85	64.25	383.45
	35.9	15	449.55	164.2			30.05	47.6	36.95	298.65
	35.2	142.65	104.35	218.5			33.05	38.3	30.95	203.95
	77.05	112.5	250.35	70.35			45.85	56.4	29.65	433.55
	33.8	86.65	161.15	2729.65			12.45	45.1	21.55	397.9
	61.1	114.55	523.55	2020.75			52.65	29.05	47.1	199.3
	33.2	331.75	254.95	622.05			129.7	48.3	21.2	217.25
	24.7	18.05	260.6	486.9			15.45	37.65	27.5	292.9
	19.5	3137.8	33.1	385.9			27.8	26.9	38.65	169.65
	41	20.6	127.55	435.65			42.6	39.85	46.8	65.6
	27.7	21.2	28.3	671.15			65.85	16.95	18.25	438.35
	20.4	14.5	267.65	2013.25			20.3	18.4	36.1	67.2
	32	136.7	24.2	644.7			28.25	51.85	29.7	226.65
	34.7	13.95	792.5	345.25			33.65	37.4	18.05	52.85
	20.75	48.85	31.45	266			78	41.9	82.05	92.5
	29.7	11.75	27.9	359.4			42.15	58.8	16.75	357.65
	32	62	38.55	341.35			66.8	35.1	59.85	73.4
	43.35	37.5	42.45	568.5			17.25	28.5	49.85	412.95
	15.5	34	366.8	1668.5			37.3	60.3	62	43.45
	110.2	83.6	102	140.75			73.6	37.05	13.55	251.85
	55.05	70.25	68.8	391.5			20.3	16.75	18.3	379.75
	23.5	29.2	204.95	1082.7			67.6	65.2	13.15	423.5
	61.15	29.45	261.7	595.95			41.9	32.75	31.05	222.9
	56.45	45.6	606.35	261.85			45.05	38.75	43.55	563.3
	28.65	46.25	17.15	348.7			32.4	40.1	21	649.95
	94.15	39.6	54	319.4			42.8	30.35	35.85	40.7
	16.1	48.45	213.3	526.6			13.95	98.4	18.75	140.65
	14.8	42.65	70.15	89.5			8.2	76.1	58.15	591.85
	118.65	20.9	68.3	536.8			31.6	43.4	35.8	274.45
	30.35	37.9	77.55	60.85			36.15	70.1	27.3	588.25
	34.45	23.35	519.2	180.2			23.65	112.7	41.25	543.5
	18.15	18.5	225.35	215.4			9.75	19.95	44.75	61.95
	51.3	125.3	434.5	703.25			16.15	41.55	14.95	640.85
	38.35	49.2	236	502.65			60.55	68.1	47.8	22
	19.55	30.05	212.25	720.3			26.25	13.75	22.75	824.7
	32.35	24.3	104.55	355.4			56.75	59.6	49.45	68.1
	79.6	49	230.9	288.4			13.15	40.75	14.35	168.6
	55.15	14.8	229.6	172.4			52.25	21.6	24.75	419.75
	35.25	27.05	212.7	1207.05			26.15	20.65	60.35	183.6
	45.15	41.15	65.3	18.45			16.95	23.05	34.35	57.4
	45.6	57.05	291.75	735.3			9.75	66.2	19.1	188.9
	22.95	21.1	39.7	775.45			1608.75	53.2	54.65	107
	36.85	25.2	262.1	239.95			59.95	50.85	29.3	298.1
	43.7	78.95	426.55	267.4			42.75	73.9	15.85	137.25
	15.7	11.85	567.3	540.8			26.55	41.45	78.15	23.4
	30.3	52.3	296.85	823.1			26	37.25	22.4	272.85
	31.2	18.85	22	796.2			37.25	83.1	12.35	181.75
	46.6	15.05	167.6	409.25			36.5	27.8	130.55	105.7
	18.7	130.6	528.4	210.5			44.65	42.5	27.3	126
	44.15	124.65	923.25	2302.75			14.85	47.9	44.95	498.55
	16.95	23.85	425.05	1973.95			30.15	18.4	34.2	167.35
	21.15	93.2	930.4	380.6			13.1	27.7	66.15	294.9
	25.7	71.75	59.15	302.1			52.65	101.25	38.35	107.6
	75.65	98.2	608	877.45			14.3	74.65	47.65	216.8
	119.25	92.45	139.95	937.3			16.7	43.7	25	32.75
	57.4	86.75	53.7	2409.05			50.65	30.25	27.2	275.15
	17.05	57.35	88.1	1040.75			18	46.25	15.7	322.1
	26.45	22.05	157.45	34.3			100.2	41.25	13.8	899.4
	96.45	35.45	90.6	55.9			30.5	138.65	28.9	147.5
	19.9	13.95	18	61.55			11.55	26.7	23.75	142.85
	21.25	23.25	84.25	907.25			33.45	63.35	16.8	129.4
	27.4	12.45	60.35	83.4			8.85	15.1	26.8	516.75
	24.5	46.35	47.1	490.45			9.35	24.4	23.55	61.8
	36.45	53.3	111.1	999.45			13.8	116.5	48.2	46.5
	20.35	31.65	38.65	149.2			36.1	67.55	41.85	27.9
	47.25	123.65	23.8	802.65			46.75	62	22.65	255.5
	72.7	48.05	24.95	150.4			109	28.15	2122.55	218.7
	40	116.25	31.2	698.25			83	49.6	64.45	187.3
	35.35	12.75	40.2	369.15			29	54.05	57.55	87.6
	48.35	73.05	68.5	476.7			67.3	32.25	32.75	312.3
	27.1	71.7	38.35	1624.4			47	86.8	15.25	132.25
	79.95	31.15	114.55	107.9			12.15	126.65	12.1	196.35
	31.5	29.95	22.85	311.7			15.8	63.85	82.8	716.95
	40	11.05	101.8	147.25			24.8	55.75	76.4	155.45
	17.35	14.9	24.55	1946.8			20.6	28.65	43.5	188.2
	44.6	24.05	17.15	58.6			42	17.2	21.6	146.1
	86.5	34.95	208.1	217.2			47.95	45.8	48.6	29.4
	21.3	67.95	78.4	137.75			22.25	30.75	59.95	154.8
	36.4	21.05	37.95	213.85			25.3	59.6	22.95	301.45
	28	29	21.35	456.8			36.95	30.8	24.4	13.55
	3128.75	14.35	41.15	55.65			12.45	37.9	45.95	16.9
	22.5	24.3	99.55	103.2			16.45	40.2	22.8	56.25
	25.45	22.35	22.5	310.2			47.95	102.65	83.95	95.3
	20.2	36.7	54.6	255.8			32.1	31.2	59.95	115.15
	90.6	20.35	131	537.55			75.3	55.65	60	146.7
	41.95	68.05	38.45	297.1			96.8	47.35	29.25	181.2
	61.1	12.6	37.2	341.65			16.5	52.8	28.25	311.6
	23.45	48.3	50.15	723.7			18.55	48.25	11.75	401.65
	51.55	63.15	60.25	782.75			12.95	20.6	32.75	97.95
	21.35	28.7	48.5	399.55			92.5	80.35	48.45	292.6
	26.5	166.35	37.4	267.05			57.7	122.45	24.05	130.35
	93.15	13.4	39.15	2165.6			153.1	91.65	45.65	73.55
	80.9	36.8	18.7	420.65			24.4	20.75	20.3	728.9
	30.65	28.05	16	279.8			25.45	116.8	33.1	214.05
	62.25	11.8	91.8	184.5			83.05	30.4	29.9	160
	21.8	33.5	18.9	1771.55			51.2	47.25	103.6	60.95
	53.3	23.15	20.15	705.8			30.1	27.45	30.65	94.75
	81.9	63.75	24.4	787.9			29.65	101.8	43.75	80.4
	46.25	22	68.75	184.7			27	51.75	20.25	249.75
	32.9	44.85	97.7	217.85			37.05	17.7	25.35	276.1
	24.7	46.7	67.25	415			13.95	23.25	43.4	470.2
	21.9	50.65	34.35	72.45			46.25	31	96.95	122.55
	33.95	17.65	75.1	91.45			89.85	44.05	23	76.45
	33.7	35.7	20	589.35			28.2	43.3	33.1	384.65
	36.85	60.4	26.1	671.45			18.55	29.4	44.1	23.8
	75.45	160.5	47.3	822.3			17.65	31.25	39.25	106.25
	27.05	130.25	119.05	796.55			10.9	39.25	33.85	248.95
	42.7	52.2	49.2	1603.15			31.3	164.3	45.8	90.9
	31.85	48.5	96.85	902.6			70.55	30.95	20.7	99.35
	26.55	191.25	73.65	422.2			23.5	30.25	67.1	275.55
	38.2	80	170.65	512.1			79.65	81.95	20.25	209.3
	58.9	22	61.25	301.65			41.1	29.3	57.55	266.95
	32.2	93.2	42.95	853.6			20.55	256.75	22	131.45
	29.5	54.25	41	1491.7			26.5	36.45	41.7	316.35
	39.6	17.4	337.55	781.65			15.85	69.25	29.7	339.75
	19.9	58.35	35.35	882.3			27	75.9	78.15	44.9
	198.1	67.1	153.2	259.35			92.45	85.05	41.25	139.1
	45.15	94.3	28.9	27.2			52.65	45.45	99.9	294.15
	70.15	31.2	86.8	712.75			53.4	20.1	20.95	36.9
	45.7	39.95	46.05	423.25			18.7	126.2	31.8	269.35
	17.35	13.3	20.05	522.35			17.7	36.75	29.2	69.3
	26.2	15.95	17.45	207.9			12.45	87.9	74.5	410
	42.9	39.85	18.15	449.75			31	22	218.85	47.15
	25.95	80.35	18.7	1476.75			26.6	87.05	18.8	424.1
	114.9	64.55	34.55	43.45			19.15	67.3	16.65	577.15
	41.6	88.35	32.45	460.25			82.65	45.4	36.5	91.45
	22.3	21.3	75.5	476.55			88.75	62.5	145.05	308.55
	77.1	21.1	63.3	215.55			13.9	36.7	21.2	27.35
	30.8	33.1	20.95	852.15			24.8	72.6	23.55	290.3
	22.25	23.8	84.2	206.1			22.1	94.05	27.05	283.1
	24	150.9	76.4	317.75			8.55	29.8	47	616.05
	59.55	99.1	46.35	86.05			59	100.35	15	332.8
	72.2	87.05	68.4	132.05			28.4	130.55	16.35	186.6
	36.65	61.35	139.3	231.65			16.95	99.1	126.45	103.95
	22.4	138.95	142.35	789.4			28.8	49.4	37.85	134.2
	52.95	29.85	19.6	560.3			121.55	57.8	39.05	39.7
	19	47.85	31.25	723.4			45.6	102.05	36.25	51.8
	12.45	100.6	25.1	381.75			52.2	52.7	32.1	108.2
	49.35	61.7	135.5	1108.05			12.65	47.45	17.4	75.8
	62.75	59.35	40.4	893.35			10.7	30.7	58.5	531.25
	55.85	30.55	109.25	902.9			13.45	25.4	28.05	57.85
	37.1	50	29.05	595.55			1682.95	79.2	42.9	1217.95
	98.65	448.05	125.85	352.5			23.25	51.3	27.55	82.2
	66.7	21.75	37.05	177.6			73.55	34.4	30.35	71.35
	21.75	71.6	98.25	572.05			19.75	146.55	35.75	47.2
	45.85	25.3	16.7	1062.7			73.6	23.85	76.4	184.1
	42.35	76.5	60.35	1030.8			40.1	37.15	38.6	147.95
	51.4	55.9	61	576.9			8.8	45.3	42.3	15.3
	41.85	85.05	31.8	134			29.65	73.1	15.15	103.75
	22.1	133.65	70.75	41.35			115.55	26.8	26	48.9
	64.65	29.2	21.35	48.4			9.55	31.7	65.45	156.5
	45.3	91.35	82.85	288.1			46.7	113.6	12.55	86.05
	34	28.2	110.2	329.4			30	49	35.75	245.4
	19.35	31.2	90.7	125.5			15.25	30.05	74.35	19.6
	48.25	126.2	53.2	327.85			87.1	72.55	37.05	149.85
	54.05	198.7	205.65	409.55			91.1	69.2	30.05	370.1
	30.7	25.6	54.55	942.55			43.25	230.3	69.6	177.8
	18.4	22.65	27.15	92.1			17.9	167.2	33.7	45.65
	30.7	51.95	72.75	1100.35			17.6	53.65	56.65	161.1
	130.55	91.1	130.25	47.55			28.25	28.4	157.2	167.75
	15.85	30.4	41.4	521.35			13.2	23.95	64.05	33.5
	88.65	71.35	144.6	115.5			19.1	22.35	12.25	186.55
	32.2	89.65	36	463.9			30	54.7	22.2	397.65
	23.45	13.6	87.1	101.15			32.85	66.55	26.25	237.5
	17.25	21.35	68.8	153.25			31.35	27.7	124.15	156
	82.7	95.45	16.8	130.55			14.65	16.8	20.2	212.2
	117.85	33.85	113.2	98.45			19.7	89.85	51.85	110.65
	51.05	81.9	129.3	109.55			11.1	53.75	99.4	115.4
	26.05	75.65	42.55	135.4			23.85	25.95	21.8	576.95
	20	104.05	48.25	124.65			23.35	105.5	82.9	103.5
	31.6	94.25	52	355.05			20.1	75.25	14.55	322.85
	66.65	40.25	75.75	234.55			37.95	38.15	23.25	65.95
	22.7	39.05	134.8	228.7			46.95	246.35	44.1	363.55
	80.75	12.45	19.45	42.75			33.65	44.2	17.2	326.35
	42	81.35	44.85	1612.25			19.45	120	90.4	14.9
	68.4	195.6	52.05	143.4			51.65	21	45.25	35.6
	55.5	26.35	72.9	594.75			68.1	31.3	82.3	145
	79.25	68.95	36.15	161.25			41.65	24.3	36.7	155.8
	16.95	11.6	174.55	1224.4			66.4	246.05	42.55	299.3
	19.75	88	395.25	361.65			11.8	39.3	12.9	68.6
	21.95	100.3	219.05	108.05			60.25	61.55	71.45	444.9
	25.75	12.75	28.15	275.4			70.7	38.6	20.15	223.3
	26.3	85.1	29	1179.15			27.35	106.6	34.6	86.6
	233.15	68.05	31.65	248.75			17.25	47.45	12.05	164.65
	61.9	49.25	47	291.4			15	104.05	16.25	536.75
	21.35	156.15	99	402.95			171.05	43.4	52.75	204.4
	34.05	274.75	110.55	1636.2			18.8	34.45	54.1	192.6
	56.4	108.55	58.75	607.1			49.35	24.45	23.85	301.4
	31.55	87.2	56.25	66.85			88.9	16.05	179.1	60.05
	44.3	72.1	49.95	519.3			55.9	138.5	24.75	195.8
	43.9	22.45	50	125.9			83.55	56.3	50.15	503.95
	49.5	29.8	298.45	447.85			28.05	60.35	34.15	246.8
	20.05	20.2	79.3	206.3			49	59.65	29.95	57.2
	41.9	75.25	123.35	1074.55			27.9	2292.55	26.9	320.55
	20.5	67.4	108.45	754.85			32.15	19.75	92.85	179.7
	56.6	49.1	199.55	49.2			35.35	16.8	26.95	74.7
	32.5	32.3	88.25				66.2	120.75	63.35	455.75
	17.35	101.75	175.4	1705.75			14.35	46.95	72.35	79.1
	99.95	160.05	168.85	1720.1			27.75	58.7	81.5	29.95
	69.6	61.6	104.3	116.55			56.25	19.95	158.85	267.35
	31.75	88.95	48.45	6895.85			13.25	16.7	20.95	78.1
	29.2	87.45	66.35	355.7			11.45	37.6	33.3	187.3
	99.4	36.15	36.1	121.05			13.55	89.25	21.3	530.5
	51.7	165.65	422.05	1983.65			17.25	21.95	17.5	122.1
	35.9	15.25	36.35	915.25			24.7	52.05	51.85	128.35
	27.05	76.55	110.9	402.2			74.25	45.1	63.35	91.6
	30.95	132.2	49.9	1621.1			18.2	95.6	114.2	166.3
	3076.8	14.15	137.9	1215.25			17.1	34.7	46.3	148.6
	27.65	75.7	178.2	454.05			9.5	43.5	19.2	41.65
	16.5	51	151.5	392			97.35	19.5	42.6	640.75
	88.95	364.65	31.8	312.65			80.05	28.1	73.6	231.65
	35.7	3101.15	109.6	1263.7			38.3	117.25	155.85	145.65
	60.05	25.4	375.8	151.25			21.9	24.25	71.5	351.55
	31.15	34.75	46.4	277.3			28.6	31.5	33.25	651.8
	31.4	41.75	222	355.15			67.85	18.25	77.3	171.5
	38.15	45.55	90.35	177.55			14.45	66.6	25.55	150.6
	79.05	21.75	153.65	510.35			16.45	16.1	40.1	254.55
	24.9	53.05	179.25	350.95			14.95	28.2	24.1	196.65
	40.9	23.85	314.4	228.05			29.3	66.65	71.75	14.15
	35.75	70.1	23.6	1107.6			179.35	17.1	21.45	739.05
	38.9	13.15	21.45	1240.55			125	30.85	39.8	146.1
	103.65	15.7	154.3	1451.1			28.95	23.5	39.25	80.8
	15.85	62.75	167.65	85.6			21.8	68.9	119.2	99.4
	49.35	13.1	200.8	748.95			1607.25	190.85	37.7	391.45
	36.7	32.6	58.25	50.9			20.1	27.5	99.65	518.95
	36.65	24.35	56.05	264.05			59.05	44.15	110.35	61.6
	17.8	45.25	482.95	34.55			45.6	49.15	64.9	74.9
	61.2	94.75	244.4	243.95			28.15	52.15	58.1	193.75
	15.9	27.75	101.2	444.05			45.9	140.35	16.2	141.9
	40.8	42	156.5	3942.45			11.4	27.5	72.4	44.55
	37.5	40.55	222.75	1267.7			17.5	27.95	63.9	70.6
	113.4	97.85	188.3	1047.35			9.1	31.2	18.45	110.6
	52.7	74.3	101.05	2161.45			16.75	30	252.9	127.1
	26.8	37.8	144.5	300.15			10.6	76.05	15.75	334.3
	18.05	42	35.1	310.65			10.6	40.35	67.15	156.2
	25.5	56.4	61.85	1644.75			17.9	24.2	75	86.85
	56.55	36.3	182.7	1142.4			11.85	54.4	102	349.35
	18.95	18.35	26.65	1188.85			21.85	28.35	117.3	53.95
	48.75	23.8	172.1	517.2			9.25	37.45	57.55	44.8
	28.15	83.2	27.6	249.1			27.65	91.15	71.85	124.15
	17.45	108.2	180.15	726.9			19.15	22.3	27.4	717.95
	18	21.2	242.65	1042.8			7.95	23.6	28.65	295.7
	26.15	81.1	29.2	1021.1			50.8	42.45	36.75	62.85
	28.75	64.45	53.45	700.3			29.05	73.6	23.95	221.8
	24.4	35.95	320.75	2303.25			20.6	43.5	26.3	47.05
	38.1	25.45	22.6	725.1			19.65	52.75	62.45	185.1
	21.8	37.75	183	105.55			14.55	28.55	22.55	72.45
	50.95	32.7	183.25	637.5			160.45	17.1	54.5	29.25
	37.95	11.8	212.7	3113.1			9	70.4	66.65	22.7
	77.15	27.2	156.8	509.05			30.6	26.05	65.15	273.6
	18.6	95.7	107.15	770.95			90.6	24.55	12.35	177.1
	26.55	98.7	28.05	1557.9			33.6	31.05	30.5	135.1
	37.9	99.6	286.4	1523.7			25.15	33.4	28.55	171.15
	76.4	56.35	178.8	639.4			46.95	37.2	61.8	70.55
	32.45	31.45	47.05	1195.75			44.9	23	41.8	22.05
	82.95	39.7	230	44.8			60.55	66.85	24.8	17.1
	51.5	132.2	126.5	1646.9			49	46.25	62.85	115.65
	27.6	22.15	316.3	177.05			18.4	99	232.9	33.75
	75.1	15.35	316.25	365.45			18.8	99.95	21.45	131.9
	17	14.85	174.95	1877.05			87.15	82.4	17.35	97.7
	60.45	44.85	356.7	327.35			23.9	37.2	63.35	340.55
	18	25.5	121	3251.8			20.1	84.45	44.95	217.35
	44.45	14.2	75.1	331.4			15.15	99.7	34.2	655.5
	19.8	67.5	52.2	116.1			24.95	35.65	153.5	305
	36.55	26.05	435.8	102.3			29.4	16.2	40.3	74.05
	52.7	13.85	624.1	1420.4			70.1	28.9	94.05	164.2
	51.85	33.4	175.4	576.95			18.3	49.3	75.25	154.55
	48.95	13.3	62.1	860.35			52.9	61.45	67.1	1147.05
	55.25	19.95	166.85	1087.55			34.5	18.6	16.4	85.35
	17.15	33.45	299.4	1066.85			11.45	42.55	25.8	40.4
	28.5	65.15	46.95	2278.75			56	92.95	119.05	130.4
	15.45	62.65	462.75	327.15			18.9	18.05	31.35	64.05
	16.55	165.5	136.6	193.3			32.9	151.45	44.5	887.75
	36.5	41.4	19.9	169.05			18.2	74.75	31.95	87.5
	42.95	12.65	34.55	2600.15			33.25	68.7	48.85	75.45
	34.65	41.05	30.25	1128.9			31.8	94.95	54.9	153.85
	55.3	56.5	41.95	747.45			10.7	16.75	21.5	208.6
	22.95	132.05	37.35	3441.8			29.95	30.5	21.35	79.15
	32.35	56	234.2	1427			32.55	80.85	97.6	457.3
	69.5	37.8	53.95	203.5			12.7	57.25	58.6	238.8
	26.15	47.3	143.4	207			31.7	15.4	86.55	420.05
	48.25	29.85	249.7	4876.65			37.3	19.3	76.1	42.05
	48.2	56.9	131.9	1503.65			15.75	24.5	40.5	288.1
	37.65	20.75	242.8	435.6			89.8	19.6	31.7	438.4
	70.2	105.35	287.1	163.05			22.35	27.4	79.05	99.75
	18.35	63.15	572.6	2732.95			16.25	25.25	41.55	370.55
	56.95	19.55	72.8	78.7			32.85	58.7	70.8	700.3
	16.3	23.45	41	2034.1			15.4	81.05	56.95	107.1
	25.65	20.35	216.65	1240.75			28.9	31.85	33.2	51.25
	23	19.65	126.4	701.55			61.95	26.75	22.7	214.95
	22.25	35.1	72.8	520.55			16.25	17.55	60.95	40.05
	27.95	105.6	137.65	1356.35			31.05	61	78.35	96.2
	53.15	55.2	177.4	3057.9			18.5	11.35	29.4	70.35
	49.45	36.15	81.15	1870.25			35.75	16.55	231.35	101.25
	18.1	24.65	94.65	1493.35			24.9	55.5	31.6	1173.95
	39.1	64.75	320.5	422.6			45.4	67.35	29.95	19.4
	64.55	48.45	26.55	958.5			9	25.45	36.75	66.8
	146.55	54.7	253.8	1592.25			15.4	34.15	59.55	124.1
	39.35	24.85	114.7	118.95			42.85	18.25	86.2	31.1
	23.9	34.95	718	1194.6			70.5	75.2	21.75	81.75
	35.3	27	132.9	240.25			30.65	20.8	49.2	163.6
	37.9	39.95	594.6	1719.9			25.75	29.9	23.95	149.55
	87.2	120.85	95.55	4290.75			26.1	118.85	54.1	369.5
	28.95	66.15	58.9	676			75.45	39.4	93.55	33.15
	34.35	11.95	397.45	1343.45			49.6	20.75	23	261.95
	57.95	42	152.9	739.45			23.65	11.1	86.4	237.35
	29.7	13.5	372.8	1542.05			12.55	40.6	241.5	291.85
	16.5	82.65	375	1665.55			20.2	50.35	16.3	63.05
	52.25	32.25	68.85	899.2			105	33.8	33.05	16.6
	30	134.45	32.6	2599.8			16.25	58	37.45	175.3
	26.65	25.15	499.1	174.95			53.6	30.5	213.3	59.35
	36.65	105.3	597.4	1629.25			29.75	35.8	129.3	70.65
	48.65	21.85	594.5	2538.05			95	21.6	91.35	60.4
	25.65	12.35	321.9	2480.4			38.6	88.9	56.55	72.6
	33.05	62.45	203.75	596.25			23	25.85	27.15	153.2
	29.25	94.65	27.45	4379.5			16.6	38.15	147.85	355.6
	28.35	14.8	207.75	568.5			13.45	21.95	17.3	86.25
	17.3	109	38.25	134.25			51.85	45.3	33.2	483.7
	32.9	42.35	235.1	1462.15			23.35	18.15	88.65	367.1
	21.15	60.8	353.2	254.9			24.55	52.45	63.6	140.2
	45.1	76.95	190.45				28.5	30.45	93.45	57.6
	68.45	83.7	224.3	44.6			26.45	86.95	59.3	437.15
	30.2	131.4	58.65	423.15			50.2	18.7	343.55	310.1
	40.15	28.7	802	1008.5			21.15	42.05	32.7	296.7
	18.25	43.15	212.5	304.85			15.3	17.65	85.95	153.6
	41.85	30.5	37.45	2865.05			75.05	18.25	19.35	626.35
	83	61.25	190.2	1378.15			10.4	91	40.65	350.95
	41.55	57.15	201.45	1073.65			27.4	22.35	96.55	31.9
	65.75	34.5	223.7	2567.2			26.3	40.65	27.45	169.85
	42.8	40.6	387	1603.3			16.55	42.7	147	175.7
	26.15	32.6	447.65	3000.7			13.6	35.65	39.15	193.25
	43.75	49.7	50.85	4258.8			19	30.65	123.55	206.45
	25.2	106.9	16.95	19.25			39.55	29.9	15.2	128.85
	17.55	49.3	65.7	1440.4			24.35	38.7	172.55	1088.8
	59.6	77.65	35.3	1600.1			1631.25	28.5	107.7	32.15
	83.4	26.75	48.5	514.45			38.15	32.1	42.8	523.05
	17.45	162.7	19.1	517.35			38.65	21.2	199.9	38.9
	64.85	87.35	17.85	1169.35			9.35	65.1	44.2	25.35
	49.9	34.1	54.1	1627.7			86.95	25.8	32.45	24
	63.05	70.7	27.35	394.3			17.05	16.4	41.65	300.35
	23.55	22.25	25.7	1325.45			39.8	39	46.8	134.85
	18.2	26.95	145.2	201.95			42.9	19.5	17.95	14.05
	36.8	15.2	23.75	973.5			42.4	24.85	72.55	222.1
	47.4	55.35	25.05	3322.35			66.5	34.3	79.8	229.7
	58.1	29.75	56.25	4757.25			35.6	51.65	102.15	40.4
	13.15	101	53.1	2504.1			38	22.7	33.35	143.95
	32.25	84.7	52.75	3609.7			25.45	27.7	130.7	90.05
	80.45	24.35	61.65	3873.05			18.15	20.65	48.65	361.45
	40.6	62.35	154	984.7			13.35	21.3	83.2	168.45
	95.1	109.85	72.95	470.5			49.75	39.8	31.85	56
	41.75	25.55	65	3031.4			13.65	67.15	222.75	22.2
	56.6	62.95	63.1	1160.75			55.95	21.45	45.25	202.2
	60.85	95.8	37.8	2377.75			51.2	21.45	42.25	44.55
	18.75	217.6	60.55	983.5			9.45	159.65	21.5	302.7
	37.2	131.15	19.65	3895.4			86.1	33.65	118.6	23
	63.9	114.8	56.5	938.15			23.3	49.75	100.1	38.5
	62.85	41.6	110.7	1548.85			19.15	38.9	71.6	18.2
	40.15	65.7	32.05	1849.15			36.85	23.35	20.95	208.75
	25.15	30.8	71.1	5477.85			10.9	42.3	37	328.7
	42.85	168.3	138.85	3069.1			39.05	37.7	127.55	144.55
	46.5	36.6	133	996			47.65	55.55	22.75	35.2
	98.4	41.55	152.2	845.85			78.65	21.7	42.7	267.15
	38.55	76.15	103.9	730.05			11.9	64.15	23.6	106.1
	53.55	15.35	52	1854.25			23.55	76.2	309.55	140.2
	58.35	58.1	26.5	60.7			32	31.5	95.2	87.55
	17.95	12.15	89.4	877.65			20.1	19.6	73.55	23.9
	18.8	89.3	85.15	3048.15			22.35	88.35	76.85	220.25
	74.9	37.25	28.4	502.7			76.2	34.85	51.4	48.8
	35.65	25.45	30.75	1630.15			13.1	16.05	18.75	108.6
	33.45	39.95	39.6	960.8			37.45	19.35	52.4	216.9
	32.95	70.4	27.25	1290.1			43.9	64.9	51.5	20.25
	48.7	47.2	66.55	1605			16.75	67.15	56.7	585.15
	18.1	52.7	25.35	539.2			65.05	42.1	69.95	36.5
	20.35	71.25	39.9	6037.05			63.3	34.2	23.9	118.7
	50.25	13.75	87.85	984.85			17.5	71.2	91.25	91.65
	17.55	71.7	40.6	1040.85			14.1	34.5	92.9	231.2
	17.85	94.35	34.15	154.75			24.95	26.75	34.2	380.2
	21.25	12.05	20.45	2508.95			12.35	31.45	155.3	135.8
	78.35	53.55	95.95	590.55			18.2	50.7	225.35	206.6
	47.85	70	43.5	1109.7			42.2	64.35	31.8	547.1
	15.5	28.25	137.5	1868.7			31.95	66.6	25.2	20.9
	21.7	136.8	64.45	281.8			26.25	89.05	43.15	191.95
	87.9	13.35	37.35	1978.3			18.7	26.4	81.7	136.35
	62.85	54		1381.2			126.65	46.6	34.25	48.05
	15.95	27.65	130.55	1375.35			12.85	25	36.25	110.05
	30.55	91.7	94.75	1931.75			8.8	38.25	60.3	391.35
	37.45	41.15	43.35	2516.25			45.7	19.95	68.05	37.55
	3114.8	38.2	71.5	1372.8			52	11.35	32.05	67.55
	64.15	51.7	157.25	855.5			22.05	31.75	64	171.9
	44.5	21.4	63.5	325.95			15.6	33.6	53.1	124.75
	35.1	53	74.65	1868			32.5	17.8	16.7	622.15
	37.85	27.65	19.6	2072.85			10.7	26	37.85	116.65
	71.8	103.25	188.6	913.25			16.75	24.65	49.95	67.05
	72.65	27.65	257.4	474.9			11.65	32.85	31.65	352.6
	18.85	71.5	124.95	1204.25			11.4	17.1	85.15	407.2
	37.35	43.65	70.85	89.65			32.95	21.7	43.7	102.35
	24.95	11.4	95.15	138.2			53.95	224.95	188.65	39.45
	20.85	35.3	201.35	53.75			57.1	15.6	324.25	60.15
	31.65	68.85	110.6	1255.8			9.7	27.2	150.35	196.7
	44.05	75.15	20.25	269.9			58.8	16.85	101.7	241.75
	32.3	83.6	238.9	76.15			18.3	22.3	50.45	277.45
	23.4	98.45	216	1122.65			50.95	75.2	30.45	49.2
	46.9	93.65	191.85	2800.2			35.5	28.5	65	218.3
	22.3	37.3	125	1651.75			86.35	51.25	59.65	55.75
	48.2	103.25	57.75	2616.25			29.8	16.1	101.05	67.55
	51.9	200.35	69.7	772.45			40.7	28.1	49.75	682.95
	68.8	80.75	330.95	131.3			25.4	65.4	85.15	238.9
	123.2	30.35	79.25	624.95			39.5	50.2	266.5	33.6
	32.45	50.1	133.95	1282.05			56.6	56.55	32	257.55
	57.25	102.7	25.9	27.75			26.35	42	84.5	316.15
	36.8	58.35	31.7	1825.2			11.6	47.7	65.55	175.05
	23.45	47.25	34.85	2510.2			61.75	35.4	24.15	106.4
	52.15	250.9	19.15	61.8			68.85	61.2	131	69.15
	38.5	98.35	19.55	1107.35			1602.35	55.25	19.45	74.8
	27.95	143.35	65.65	766.25			53.1	17.85	23.75	344.9
	65.15	126.5	29.7	3159.8			12.95	28.05	204.1	303.5
	20.9	94.7	23.4	1909.05			26.55	50.75	131.8	265.35
	28.35	155.05	77.8	3014.25			11.65	22.35	248.05	521.5
	28.65	43.6	92.45	1052.55			9.95	32.1	46.35	46.9
	18.25	37.05	36.6	2715			61.25	32.65	77.45	296.25
	42.55	14.15	118.85	3198.7			26.85	39.8	25.55	83.05
	33.15	122.7	283.85	265.9			28.6	52.2	100.2	39.95
	92.8	79.9	212.25	1647.75			30.45	19.2	40.65	87.5
	27.8	31.05	227.35	2125.75			27.8	46.85	292.5	40.6
	27.75	44.45	27.55	685.3			14.55	36	216.95	357.6
	32.2	63	121.3	1979.05			40.3	89	71.9	216.9
	18.65	52.95	65.1	3812.4			40.8	40.3	21.8	440.15
	22.05	105.15	150.75	1028.1			74.15	68.2	62.25	320.85
	32.55	65.8	244.2	351.75			26.05	40.15	91.9	389.95
	25.6	72.8	30.5	4132.5			26.3	45.9	60.05	144.1
	3104.35	195.15	78.5	2002.6			68.75	23.4	53.3	259.3
	21.55	119.6	144.95	1591.35			14.2	19.5	34.9	118
	31.2	32.2	24.4	388.3			37.8	26.5	83.7	422.85
[truncated: 21,930 more rows]
