# Supplementary material for: Synaptotagmin-11 facilitates assembly of a presynaptic signaling complex in post-Golgi cargo vesicles
Source: EMBO Rep. 2024 May 2;25(6):10. doi: 10.1038/s44319-024-00147-0 (PMC11169412; doi:10.1038/s44319-024-00147-0)
Supplement: Supplementary file 9 — Source data Fig. 6 [file 44319_2024_147_MOESM9_ESM.zip › EMBOR-2023-58002V2_SourceDataForFigure6/6C/Numerical data 6C.xlsx]

## Sheet: README
Figure 6C bar graph
Frequency of sEPSCs recorded in Sty11+/+ and Syt11-/- cultured primary hippocampal neurons in the presence of Gabazine (10µM) and threated with the following compounds
(recordings were terminated when cell/seal showed signs of instability)
	Syt11+/+	Syt11-/-
control	n = 10	n = 11
ω-cono	n = 10	n = 11
ω-cono + ω-aga	n = 9	n =10
ω-cono + ω-aga + TTX	n = 9	n = 9

## Sheet: Figure 6C 
Frequency (Hz)	Syt11+/+							Syt11-/-
	control	ω-cono	ω-cono + ω-aga	ω-cono + ω-aga + TTX				control	ω-cono	ω-cono + ω-aga	ω-cono + ω-aga + TTX
	5.47098	1.22291	0.426557	0.25				24.0728	13.551	9.27856	0.676667
	12.0292	4.30669	1.46987	0.196667				12.3429	2.52301	1.79741	0.69
	14.7465	10.9132	5.9922	2.15				4.14483	1.85633	0.793333	0.64
	41.557	15.9688	4.95191	2.19667				4.94983	3.38333	1.30667	1.03667
	6.03941	2.20014	2.42814	1.06				20.839	23.6432	14.4895	4.34
	4.06528	1.51186						6.20995	2.9578	2.45505	0.633333
	5.56303	1.85071	1.18727	0.418367				8.78333	7.81333
	3.92575	1.98356	0.872727	0.466667				3.93	2.79	2.35	0.343333
	3.56912	1.13358	1.04005	0.403333				3.80461	2.7408	2.11468	1.28
	5.02422	1.74775	1.24187	0.956667				2.52093	2.42857	1.38537
								7.40183	5.17004	2.11789	1.16
