# Supplementary material for: Synaptotagmin-11 facilitates assembly of a presynaptic signaling complex in post-Golgi cargo vesicles
Source: EMBO Rep. 2024 May 2;25(6):10. doi: 10.1038/s44319-024-00147-0 (PMC11169412; doi:10.1038/s44319-024-00147-0)
Supplement: Supplementary file 9 — Source data Fig. 6 [file 44319_2024_147_MOESM9_ESM.zip › EMBOR-2023-58002V2_SourceDataForFigure6/6D/Numerical data 6D.xlsx]

## Sheet: README
Figure 6D bar graph
Quantification of the efficiency of selective blockers to reduce the frequency of sEPSCs recorded in Sty11+/+ and Syt11-/- neurons
(recordings were terminated when cell/seal showedsigns of instability)
	Syt11+/+	Syt11-/-
ω-cono	n = 10	n = 11
ω-aga	n = 9	n = 10
TTX	n = 9	n = 9
TTX-ins	n = 9	n = 9

## Sheet: Figure 6D bar graph
Inhibition of sEPSC frequency (%)
	ω-cono			ω-aga			TTX			TTX-ins
	Syt11+/+	Syt11-/-		Syt11+/+	Syt11-/-		Syt11+/+	Syt11-/-		Syt11+/+	Syt11-/-
	77.6474	43.7083		14.5559	17.7479		3.2271	35.7328		4.5696	2.81092
	64.1981	79.5589		23.5827	5.87872		10.5843	8.97205		1.6349	5.59028
	25.9948	55.2134		33.3706	25.6463		26.0549	3.69938		14.5797	15.4409
	61.5736	31.6475		26.5104	41.9543		6.6301	5.45472		5.2859	20.9435
	63.5703	-13.4563		-3.7752	43.9257		22.6535	48.7043		17.5514	20.8263
	62.8104	52.37		11.926	8.09591		13.8216	29.3354		7.5205	10.1987
	66.7319	11.0436		28.296	11.1959		10.3436	51.0602		11.8873	8.73621
	49.4731	29.0076		2.6207	16.4567		17.8396	21.9387		11.3006	33.6434
	68.2391	27.9611		10.0688	41.3816		5.6765	12.9412		19.0411	15.6718
	65.2136	3.66376			41.2351
		30.1519
