# Supplementary material for: Synaptotagmin-11 facilitates assembly of a presynaptic signaling complex in post-Golgi cargo vesicles
Source: EMBO Rep. 2024 May 2;25(6):10. doi: 10.1038/s44319-024-00147-0 (PMC11169412; doi:10.1038/s44319-024-00147-0)
Supplement: Supplementary file 9 — Source data Fig. 6 [file 44319_2024_147_MOESM9_ESM.zip › EMBOR-2023-58002V2_SourceDataForFigure6/6E/Numerical data 6E.xlsx]

## Sheet: README
Figure 6E bar graph
Quantification of the combined efficiency of ω-agatoxin + TTX to reduce the frequency of sEPSCs recorded in Sty11+/+ and Syt11-/- neurons
	Syt11+/+	Syt11-/-
ω-aga + TTX	n = 9	n = 9

## Sheet: Figure 6E bar graph
Inhibition of sEPSC frequency (%)
	ω-aga + TTX
	Syt11+/+	Syt11-/-
	17.783	53.4808
	34.167	14.8508
	59.4255	29.3456
	33.1405	47.409
	18.8783	92.63
	25.7476	37.4313
	38.6396	62.2562
	20.4603	38.3955
	15.7453	54.1763
